# Supplementary material for: Importance of diphthamide modified EF2 for translational accuracy and competitive cell growth in yeast
Source: PLoS One. 2018 Oct 18;13(10):e0205870. doi: 10.1371/journal.pone.0205870 (PMC6193676; doi:10.1371/journal.pone.0205870)
Supplement: S1 File — (XLS) [file pone.0205870.s001.xls]

## Sheet: Instructions
Source	thecellmap.org
Downloaded on	2018-08-27 08:46:16
Content	Genetic interactions scores (GI Scores) and genetic interaction profile similarities (Profile Sim.) for genes YIL103W (DPH1), YKL191W (DPH2), YBL071W-A (KTI11), YJR097W (JJJ3), YLR172C (DPH5), YLR143W (DPH6), YBR246W (RRT2), YOR133W (EFT1), YDR385W (EFT2)
Description
	The SGA score measures the extent to which a double mutant colony size deviates from the colony size expected from combining two mutations together. The SGA score measures the extent to which a double mutant colony size deviates from the colony size expected from combining two mutations together. The tab labeled "GI Scores" includes negative (putative synthetic sick/lethal) and positive interacti…
Legend:
A	Genetic Interaction Profiles similar to gene of interest (Pearson Correlation Coefficient > 0.2)
B	Significant negative genetic interactions (stringent cutoff: score < -0.12, p-value < 0.05)
C	Significant negative genetic interactions (intermediate cutoff: score < -0.08, p-value < 0.05)
D	Significant positive genetic interactions (stringent cutoff: score > 0.16, p-value < 0.05)
E	Significant positive genetic interactions (intermediate cutoff: score > 0.08, p-value < 0.05)
F	Genes located immediately adjacent to the selected gene
-supp	This indicates that the strain also carries a secondary suppressor mutation.

## Sheet: DPH1 GI profile sim.
ORF	Allele	Correlation	Annotations
YLR154W-A	ylr154w-aΔ	0.2806	Dubious
YJR097W	jjj3Δ	0.26667
YLR143W	dph6Δ	0.25577
YPR008W	haa1Δ	0.24852
YKL191W	dph2Δ	0.22747
YLL015W	bpt1Δ	0.21797
YLR172C	dph5Δ	0.21394
YDR423C	cad1Δ	0.2093
YMR160W	ymr160wΔ	0.20132
YHL001W	rpl14bΔ	0.18522
YER130C	com2Δ	0.17546
YMR158W	mrps8-supp1Δ	0.17495	Carries Suppressor Mutation
YBR246W	rrt2Δ	0.17298
YGL134W	pcl10Δ	0.16474
YOL077W-A	atp19Δ	0.15631
YDL014W	nop1-3	0.15161
YEL070W	dsf1Δ	0.14865
YMR145C	nde1Δ	0.14695
YGL237C	hap2Δ	0.14668
YHR063C	pan5Δ	0.14605
YPL106C	sse1Δ	0.14552
YPR129W	scd6Δ	0.14538
YDR530C	apa2Δ	0.13775
YNL004W	hrb1Δ	0.13649
YDL209C	cwc2-1	0.13564
YBL029C-A	ybl029c-aΔ	0.13494
YEL015W	edc3Δ	0.13141
YGL048C	rpt6-1	0.12795
YNL082W	pms1-supp1Δ	0.12729	Carries Suppressor Mutation
YLL027W	isa1Δ	0.12579
YDR385W	eft2Δ	0.1252
YOR227W	her1Δ	0.12339
YJL124C	lsm1Δ	0.12272
YPR114W	ypr114wΔ	0.12252
YDR170C	sec7-1-supp1	0.12171	Carries Suppressor Mutation
YGR058W	pef1Δ	0.12128
YNL314W	dal82Δ	0.12087
YIL143C	ssl2-ts	0.12024
YKL161C	kdx1Δ	0.12015
YKL112W	abf1-102	0.1197
YKL159C	rcn1Δ	0.11923
YER007C-A	tma20Δ	0.11875
YPL153C	rad53-5001	0.11793
YCR090C	ycr090cΔ	0.11776
YBR082C	ubc4Δ	0.11775
YPR161C	sgv1-5001	0.11761
YJL066C	mpm1Δ	0.11733
YJR024C	mde1Δ	0.11648
YCR077C	pat1Δ	0.11603
YML087C	aim33Δ	0.11591
YIL144W	tid3-1-supp1Δ	0.1158	Carries Suppressor Mutation
YLR270W	dcs1Δ	0.1158
YOL016C	cmk2Δ	0.11533
YNL182C	ipi3-5001	0.11491
YMR114C	ymr114cΔ	0.11476
YAL043C	pta1-5001	0.11449
YNL286W	cus2Δ	0.113
YNL267W	pik1-139	0.11155
YEL051W	vma8Δ	0.10991
YGL094C	pan2Δ	0.10868
YKR086W	prp16-ts	0.1081
YNL064C	ydj1Δ	0.10761
YIL003W	cfd1-5001	0.10738
YBL071W-A	kti11Δ	0.10717
YER019C-A	sbh2Δ	0.10663
YNL277W-A	ynl277w-aΔ	0.10621
YFL027C	gyp8Δ	0.10562
YNL329C	pex6Δ	0.1054
YBR111W-A	sus1Δ	0.10487
YBL071C	ybl071cΔ	0.10405
YHR141C	rpl42bΔ	0.10392
YPL207W	tyw1Δ	0.10345
YHR167W	thp2Δ	0.10341
YPL214C	thi6Δ	0.10322
YJR025C	bna1Δ	0.1031
YNL302C	rps19bΔ	0.10286
YGR132C	phb1Δ	0.10274
YGR178C	pbp1Δ	0.10262
YPR103W	pre2-1-supp1	0.10199	Carries Suppressor Mutation
YLR242C	arv1Δ	0.10131
YOR006C	tsr3Δ	0.10079
YOR232W	mge1-100	0.10065
YNL191W	dug3Δ	0.1006
YNL115C	ynl115cΔ	0.1005
YJL177W	rpl17bΔ	0.1003
YDL084W	sub2-1	0.10007
YAL020C	ats1Δ	0.09997
YNL001W	dom34Δ	0.09985
YNL157W	igo1Δ	0.09897
YJR032W	cpr7Δ	0.09885
YLR185W	rpl37aΔ	0.09868
YIL052C	rpl34bΔ	0.09786
YIL150C	mcm10-43	0.09701
YDR182W	cdc1-6	0.09597
YDR523C	sps1Δ	0.09589
YAL041W	cdc24-h	0.09545
YLR449W	fpr4Δ	0.09544
YCR093W	cdc39-1	0.09529
YPR189W	ski3Δ	0.09528
YJL197W	ubp12Δ	0.09481
YGR071C	env11Δ	0.09456
YKL107W	ykl107wΔ	0.0941
YGL219C	mdm34-supp2Δ	0.09381	Carries Suppressor Mutation
YDL099W	bug1Δ	0.09372
YDL065C	pex19Δ	0.09346
YPL257W	ypl257wΔ	0.0931
YGL119W	coq8Δ	0.09294
YJR010W	met3Δ	0.09289
YMR056C	aac1Δ	0.09246
YIR004W	djp1Δ	0.09233
YGR205W	tda10Δ	0.09224
YIL005W	eps1Δ	0.09212
YNL046W	ynl046wΔ	0.09209
YKL185W	ash1Δ	0.09204
YLR347C	kap95-l63a	0.09172
YIL047C	syg1Δ	0.09155
YDR418W	rpl12bΔ	0.09127
YLR159C-A	ylr159c-aΔ	0.09125
YLL009C	cox17Δ	0.09099
YCR076C	fub1Δ	0.09097
YLR203C	mss51Δ	0.09071
YJR054W	kch1Δ	0.09071
YMR193W	mrpl24-supp1Δ	0.08998	Carries Suppressor Mutation
YHR165C	prp8Δ	0.0897
YPR103W	pre2-127	0.08948
YLL031C	gpi13-5-supp1Δ	0.08948	Carries Suppressor Mutation
YOL125W	trm13Δ	0.08933
YMR175W	sip18Δ	0.08907
YDR223W	crf1Δ	0.08893
YHR016C	ysc84Δ	0.08853
YEL072W	rmd6Δ	0.08841
YNL265C	ist1Δ	0.08823
YKL008C	lac1Δ	0.08821
YNR075W	cos10Δ	0.08807
YGL055W	ole1-m2	0.08788
YGR185C	tys1-1	0.08788
YGR206W	mvb12Δ	0.08759
YBR002C	rer2-5008	0.08729
YBR205W	ktr3Δ	0.08726
YFL039C	act1-122	0.08713
YML073C	rpl6aΔ	0.08698
YER118C	sho1Δ	0.08682
YKL183W	lot5Δ	0.08674
YIL021W	rpb3-2	0.08642
YJL038C	loh1Δ	0.08614
YAL010C	mdm10Δ	0.08524
YOL009C	mdm12-supp1Δ	0.08461	Carries Suppressor Mutation
YJR045C	ssc1-2	0.08449
YPR103W	pre2-2	0.08435
YLR163C	mas1-1	0.08423
YNL144C	ynl144cΔ	0.08414
YOL078W	avo1-5005	0.08396
YLR191W	pex13Δ	0.08376
YLR106C	mdn1-5011	0.08363
YJR121W	atp2Δ	0.08362
YPL231W	fas2-5008	0.08358
YDL052C	slc1Δ	0.08348
YJR105W	ado1Δ	0.08344
YMR152W	yim1Δ	0.0832
YPL260W	cub1Δ	0.08317
YPL208W	rkm1Δ	0.08308
YIL121W	qdr2Δ	0.08304
YER033C	zrg8Δ	0.08283
YLR193C	ups1Δ	0.08219
YKL222C	ykl222cΔ	0.08198
YDR474C	ydr474cΔ	0.08177
YIL006W	yia6Δ	0.08143
YIL026C	irr1-1	0.08128
YDL168W	sfa1Δ	0.08086
YKR088C	tvp38Δ	0.08031
YHR121W	lsm12Δ	0.08014
YER053C-A	yer053c-aΔ	0.08007
YJR094W-A	rpl43bΔ	0.08006
YPR117W	ypr117w-supp1Δ	0.08003	Carries Suppressor Mutation
YKR095W	mlp1Δ	0.07994
YKL158W	ykl158wΔ	0.07991
YPR078C	ypr078cΔ	0.07974
YDR395W	sxm1Δ	0.07972
YFL057C	aad16Δ	0.07965
YDR086C	sss1-5001	0.07961
YDR250C	ydr250cΔ	0.07946	Dubious
YOR057W	sgt1-5-supp1Δ	0.07935	Carries Suppressor Mutation
YPR199C	arr1Δ	0.07925
YOL027C	mdm38Δ	0.07924
YJR042W	nup85-5001	0.07905
YIL003W	cfd1-5002	0.07903
YMR139W	rim11Δ	0.07898
YKL025C	pan3Δ	0.07882
YOR076C	ski7Δ	0.07882
YAL041W	cdc24-1	0.07872
YBL005W	pdr3Δ	0.07869
YGR113W	dam1-5	0.07862
YLR043C	trx1Δ	0.07853
YNL318C	hxt14Δ	0.07844
YGR113W	dam1-19	0.07843
YER093C	tsc11-7	0.07841
YML096W	yml096wΔ	0.07821
YGL014W	puf4Δ	0.07797
YJL023C	pet130-supp1Δ	0.0779	Carries Suppressor Mutation
YOL009C	mdm12Δ	0.07777
YGL073W	hsf1-848	0.07776
YBR104W	ymc2Δ	0.07773
YPR036W	vma13Δ	0.07766
YGL091C	nbp35-5001	0.07712
YHR131C	yhr131cΔ	0.07704
YPL029W	suv3-supp1Δ	0.07691	Carries Suppressor Mutation
YOR133W	eft1Δ	0.0767
YAL016C-B	yal016c-bΔ	0.07664	Dubious
YLR127C	apc2-8	0.07663
YCR003W	mrpl32-supp1aΔ	0.07658	Carries Suppressor Mutation
YNL014W	hef3Δ	0.07649
YEL011W	glc3Δ	0.07647
YFR026C	uli1Δ	0.07636
YGR187C	hgh1Δ	0.0763
YBL103C	rtg3Δ	0.07627
YGL054C	erv14Δ	0.07612
YER018C	spc25-1	0.07611
YER103W	ssa4Δ	0.07586
YMR208W	erg12-5001	0.0757
YLL045C	rpl8bΔ	0.0756
YOL023W	ifm1Δ	0.07542
YNL069C	rpl16bΔ	0.07541
YGR099W	tel2-7	0.07538
YLR398C	ski2Δ	0.07516
YEL018W	eaf5Δ	0.07514
YMR035W	imp2Δ	0.07503
YNL219C	alg9Δ	0.07502
YBR090C	ybr090cΔ	0.0746
YML093W	utp14-5001	0.07457
YMR282C	aep2Δ	0.07454
YML038C	ymd8Δ	0.07454
YOL086C	adh1Δ	0.07453
YPL057C	sur1Δ	0.07442
YJR117W	ste24Δ	0.07435
YDR182W	cdc1-1	0.0743
YNL111C	cyb5Δ	0.0743
YIR022W	sec11-2	0.07416
YGL258W-A	ygl258w-aΔ	0.07413
YBR083W	tec1Δ	0.07404
YGL066W	sgf73Δ	0.074
YGR060W	erg25-5001	0.07398
YOR284W	hua2Δ	0.07397
YDL207W	gle1-4	0.07376
YMR259C	trm732Δ	0.07375
YKR089C	tgl4Δ	0.07365
YGR216C	gpi1-1	0.07352
YOR162C	yrr1Δ	0.0735
YNL288W	caf40Δ	0.07345
YLR371W	rom2Δ	0.07343
YDR431W	ydr431wΔ	0.07337	Dubious
YDL021W	gpm2Δ	0.07331
YOL003C	pfa4Δ	0.07317
YKL154W	srp102-510	0.07316
YNR040W	ynr040wΔ	0.07316
YLR363C	nmd4Δ	0.07289
YBL060W	yel1Δ	0.07289
YMR163C	inp2Δ	0.07289
YMR126C	dlt1Δ	0.07283
YPL234C	vma11Δ	0.0727
YKR009C	fox2Δ	0.07257
YGR213C	rta1Δ	0.07244
YER184C	tog1Δ	0.07244
YDR182W	cdc1-4	0.07225
YLR340W	rpp0-5001	0.0722
YOR074C	cdc21-ts	0.07213
YOR363C	pip2Δ	0.07198
YMR301C	atm1-5002	0.07194
YDR025W	rps11aΔ	0.07186
YKL210W	uba1-1	0.07171
YGR126W	ygr126wΔ	0.07167
YGR287C	ima1Δ	0.07162
YBR055C	prp6-ts	0.07161
YHR008C	sod2Δ	0.07149
YLR378C	sec61-2	0.07144
YBR130C	she3Δ	0.07143
YFL039C	act1-105	0.0714
YML110C	coq5Δ	0.07134
YOR001W	rrp6-supp1Δ	0.07132	Carries Suppressor Mutation
YOR143C	thi80-5001	0.07125
YOL105C	wsc3Δ	0.07113
YGR086C	pil1Δ	0.07096
YKL203C	tor2-21	0.07083
YMR052C-A	ymr052c-aΔ	0.07082	Dubious
YBR024W	sco2Δ	0.07075
YML109W	zds2Δ	0.07069
YER001W	mnn1Δ	0.07069
YGL236C	mto1Δ	0.07064
YMR238W	dfg5Δ	0.07061
YGR136W	lsb1Δ	0.07056
YOL038W	pre6-5001	0.07053
YKL090W	cue2Δ	0.07052
YLR022C	sdo1-vma1-ts	0.07052
YER013W	prp22-1	0.07052
YNL267W	pik1-104	0.07042
YER019W	isc1-supp1Δ	0.07038	Carries Suppressor Mutation
YAL045C	yal045cΔ	0.07036	Dubious
YPL130W	spo19Δ	0.07015
YPR178W	prp4-1	0.07
YOR136W	idh2Δ	0.0699
YNR073C	man2Δ	0.06967
YJR060W	cbf1Δ	0.06963
YJL055W	yjl055wΔ	0.06954
YFL017C	gna1-5001	0.06945
YDL122W	ubp1Δ	0.06918
YKL203C	tor2-29	0.06878
YLR399C	bdf1Δ	0.06872
YJL211C	yjl211cΔ	0.06862	Dubious
YLL022C	hif1Δ	0.06861
YDR298C	atp5Δ	0.06847
YPR048W	tah18-5003	0.0684
YGR135W	pre9Δ	0.06828
YNR047W	fpk1Δ	0.06827
YDL011C	ydl011cΔ	0.06826	Dubious
YHR051W	cox6Δ	0.06818
YPR145W	asn1Δ	0.06808
YER094C	pup3-5001	0.06805
YDR425W	snx41Δ	0.068
YMR052W	far3Δ	0.06787
YKL109W	hap4Δ	0.06786
YBR229C	rot2Δ	0.06783
YMR022W	ubc7Δ	0.06773
YIL030C	ssm4Δ	0.06772
YOR261C	rpn8-5007	0.06768
YKL173W	snu114-60	0.06765
YHR072W	erg7-5001	0.06758
YBL108C-A	pau9Δ	0.06756
YGR065C	vht1-5003	0.06754
YMR127C	sas2Δ	0.0675
YNL221C	pop1-5001	0.0674
YFL034C-B	mob2-26-supp1	0.0674	Carries Suppressor Mutation
YHR098C	sfb3Δ	0.06731
YNR026C	sec12-4	0.06719
YNL083W	sal1Δ	0.06716
YIL036W	cst6Δ	0.06714
YNL189W	srp1-5001	0.06706
YDR165W	trm82Δ	0.067
YGL097W	srm1-g282s	0.06692
YPR158W	cur1Δ	0.06657
YKL224C	pau16Δ	0.06649
YNL042W	bop3Δ	0.06643
YLR053C	ylr053cΔ	0.06614
YPL231W	fas2-5003	0.06609
YGL152C	ygl152cΔ	0.066	Dubious
YIL148W	rpl40aΔ	0.06593
YKR011C	ykr011cΔ	0.06592
YJL062W-A	coa3Δ	0.06586
YER059W	pcl6Δ	0.06579
YLR187W	skg3Δ	0.06579
YIL132C	csm2Δ	0.06566
YJR079W	yjr079wΔ	0.06562
YCR079W	ptc6Δ	0.06555
YER040W	gln3Δ	0.06549
YIL156W	ubp7Δ	0.06545
YMR133W	rec114Δ	0.0654
YBR126C	tps1-supp2Δ	0.06532	Carries Suppressor Mutation
YPL037C	egd1Δ	0.06525
YNR018W	rcf2Δ	0.06493
YOR317W	faa1Δ	0.06481
YDR371W	cts2Δ	0.0648
YIR021W	mrs1Δ	0.06473
YDR110W	fob1Δ	0.06466
YIL164C	nit1Δ	0.06464
YHR113W	ape4Δ	0.06444
YMR232W	fus2Δ	0.06433
YGR274C	taf1-2	0.06405
YJL101C	gsh1Δ	0.06397
YOR103C	ost2-5001	0.06385
YOR291W	ypk9Δ	0.06376
YFL005W	sec4-8	0.0635
YMR080C	nam7Δ	0.06347
YGL176C	ygl176cΔ	0.06341
YLR051C	fcf2-5011	0.0634
YDR508C	gnp1Δ	0.06336
YGR023W	mtl1Δ	0.06333
YDL192W	arf1Δ	0.06332
YIL033C	bcy1Δ	0.0633
YMR272W-B	ymr272w-bΔ	0.06328
YOR157C	pup1-1	0.06326
YDR501W	plm2Δ	0.06321
YNL096C	rps7bΔ	0.06307
YDR132C	ydr132cΔ	0.06305
YLR219W	msc3Δ	0.06296
YCR001W	ycr001wΔ	0.06295
YER024W	yat2Δ	0.06282
YMR040W	yet2Δ	0.06277
YJL154C	vps35Δ	0.06261
YER093C	tsc11-1	0.06259
YBR251W	mrps5-supp1Δ	0.06254	Carries Suppressor Mutation
YLR183C	tos4Δ	0.06247
YKL135C	apl2Δ	0.06238
YDR016C	dad1-5005	0.06237
YNL140C	ynl140cΔ	0.0623
YKL186C	mtr2-5002	0.06229
YKL162C	ykl162cΔ	0.06227
YMR279C	ymr279cΔ	0.0622
YFL051C	yfl051cΔ	0.06219
YNR049C	mso1Δ	0.06213
YMR173W	ddr48Δ	0.06199
YIL142W	cct2-5002	0.06197
YEL002C	wbp1-1	0.06195
YMR303C	adh2Δ	0.06158
YNL204C	sps18Δ	0.06145
YLR105C	sen2-1	0.06132
YJR059W	ptk2Δ	0.06127
YDR373W	frq1-1	0.06127
YBL080C	pet112Δ	0.06118
YDL178W	dld2Δ	0.06118
YLR285W	nnt1Δ	0.06116
YJL139C	yur1Δ	0.06112
YER027C	gal83Δ	0.06112
YLR293C	gsp1-p162l	0.06105
YDL097C	rpn6-1	0.06095
YDR204W	coq4Δ	0.06092
YDR504C	spg3Δ	0.06085
YLR406C-A	ylr406c-aΔ	0.06085
YOL080C	rex4Δ	0.06083
YGR107W	ygr107wΔ	0.06078	Dubious
YGL114W	ygl114wΔ	0.06065
YPL249C	gyp5Δ	0.06054
YOR167C	rps28aΔ	0.06051
YFL039C	act1-101	0.06038
YIL053W	gpp1Δ	0.06037
YHR015W	mip6Δ	0.06026
YNL320W	ynl320wΔ	0.06019
YLL050C	cof1-8	0.06013
YKL057C	nup120Δ	0.06005
YJL147C	mrx5Δ	0.06002
YLR438C-A	lsm3-5002	0.06
YDR073W	snf11Δ	0.05972
YBR120C	cbp6-supp1Δ	0.05971	Carries Suppressor Mutation
YJL091C	gwt1-20	0.05968
YLR353W	bud8Δ	0.0595
YJL131C	aim23Δ	0.05936
YHR132C	ecm14Δ	0.05934
YBR042C	cst26Δ	0.05933
YGL123W	rps2-5004	0.05933
YMR030W-A	ymr030w-aΔ	0.05933
YKL049C	cse4-1	0.05921
YMR326C	ymr326cΔ	0.05894	Dubious
YDR330W	ubx5Δ	0.05887
YBR047W	fmp23Δ	0.05885
YGR079W	ygr079wΔ	0.05879
YLR188W	mdl1Δ	0.05875
YDR361C	bcp1-ts	0.05865
YGR108W	clb1Δ	0.05862
YOR105W	yor105wΔ	0.0586
YOL107W	yol107wΔ	0.05856
YDL080C	thi3Δ	0.05836
YHR009C	tda3Δ	0.05835
YDL145C	cop1-1	0.05832
YOL075C	yol075cΔ	0.0583
YIL104C	shq1-5001	0.05825	Neighbor
YMR191W	spg5Δ	0.0581
YLR055C	spt8Δ	0.05792
YKR039W	gap1Δ	0.05791
YFR032C	rrt5Δ	0.05783
YNL311C	skp2Δ	0.05782
YIL025C	yil025cΔ	0.05781	Dubious
YBR084C-A	rpl19aΔ	0.05778
YPL232W	sso1Δ	0.05764
YMR089C	yta12Δ	0.05763
YBL041W	pre7-5001	0.05754
YLR018C	pom34Δ	0.0574
YLL001W	dnm1Δ	0.05731
YKL089W	mif2-3	0.05727
YOL097C	wrs1-5003	0.05706
YKL017C	hcs1Δ	0.05703
YDR052C	dbf4-2	0.05683
YKL019W	ram2-5001	0.05678
YPL170W	dap1Δ	0.05674
YKL038W	rgt1Δ	0.05664
YDL078C	mdh3Δ	0.05654
YNL080C	eos1-supp1Δ	0.05652	Carries Suppressor Mutation
YPL280W	hsp32Δ	0.05648
YML024W	rps17aΔ	0.05644
YOL108C	ino4Δ	0.0564
YDR363W-A	sem1Δ	0.0563
YGL057C	gep7Δ	0.05625
YCR104W	pau3Δ	0.0562
YJR030C	rbh2Δ	0.05614
YOR383C	fit3Δ	0.05612
YPL183C	rtt10Δ	0.0561
YJR125C	ent3Δ	0.05598
YGR105W	vma21Δ	0.05597
YNL181W	pbr1-5012	0.05595
YMR264W	cue1Δ	0.05594
YDR118W	apc4-5001	0.05593
YKL080W	vma5Δ	0.05585
YNR026C	sec12-1-supp1Δ	0.05582	Carries Suppressor Mutation
YJR034W	pet191Δ	0.05578
YHR152W	spo12Δ	0.0557
YOR067C	alg8Δ	0.05569
YOL087C	duf1Δ	0.05568
YKR025W	rpc37-5001	0.05568
YDL121C	ydl121cΔ	0.05567
YCL064C	cha1Δ	0.05558
YJR153W	pgu1Δ	0.05548
YKL179C	coy1Δ	0.05543
YLR153C	acs2-5002	0.05539
YGL042C	ygl042cΔ	0.05537	Dubious
YMR299C	dyn3Δ	0.05532
YJL002C	ost1-6	0.05527
YPR027C	ypr027cΔ	0.05526
YBR270C	bit2Δ	0.05526
YJL031C	bet4-5001	0.05523
YPL144W	poc4Δ	0.05522
YOR266W	pnt1Δ	0.05519
YOL146W	psf3-5001	0.05517
YJL136C	rps21bΔ	0.05509
YKR083C	dad2-9	0.05508
YGR030C	pop6-5001	0.05499
YDR216W	adr1Δ	0.05474
YMR258C	roy1Δ	0.05473
YDR437W	gpi19-2xh	0.05457
YGR133W	pex4Δ	0.05455
YBL084C	cdc27-1	0.05452
YFL039C	act1-121	0.05448
YCL059C	krr1-17	0.05444
YLR459W	gab1-2	0.05442
YER088C	dot6Δ	0.05429
YFR032C-B	yfr032c-bΔ	0.05424
YJR050W	isy1Δ	0.0542
YEL027W	vma3Δ	0.05418
YCR054C	ctr86-5001	0.05417
YDL086W	ydl086wΔ	0.05413
YMR268C	prp24-ts	0.05411
YGL213C	ski8Δ	0.0541
YBR011C	ipp1-5001	0.05409
YMR171C	ear1Δ	0.054
YFL049W	swp82Δ	0.05398
YMR084W	ymr084wΔ	0.05394
YDL197C	asf2Δ	0.0537
YNL088W	top2-5002	0.05367
YKL012W	prp40-5003	0.05364
YER100W	ubc6Δ	0.05358
YBR206W	ybr206wΔ	0.05349	Dubious
YOR018W	rod1Δ	0.05347
YGR026W	ygr026wΔ	0.05338
YOR245C	dga1Δ	0.05336
YOR122C	pfy1-14	0.05332
YHR007C	erg11-td	0.05332
YDL025C	rtk1Δ	0.05327
YPR040W	tip41Δ	0.05326
YKL056C	tma19Δ	0.05325
YGL108C	ygl108cΔ	0.05318
YGL177W	ygl177wΔ	0.05307	Dubious
YIL069C	rps24bΔ	0.05304
YLR220W	ccc1Δ	0.05302
YKL052C	ask1-2	0.05301
YAR019C	cdc15-2	0.05293
YIR033W	mga2Δ	0.05291
YML007C-A	yml007c-aΔ	0.05291
YDR326C	ysp2Δ	0.05284
YMR214W	scj1Δ	0.05284
YDL133W	srf1Δ	0.05279
YER064C	vhr2Δ	0.05278
YER154W	oxa1Δ	0.0527
YIL105C	slm1Δ	0.05265
YOR051C	ett1Δ	0.05263
YMR110C	hfd1Δ	0.05261
YDR457W	tom1Δ	0.05259
YDR135C	ycf1Δ	0.05255
YLR374C	ylr374cΔ	0.05253	Dubious
YGR031W	imo32Δ	0.0525
YGR038W	orm1Δ	0.05249
YGR075C	prp38-1	0.05247
YMR169C	ald3Δ	0.05239
YGL231C	emc4Δ	0.0523
YOL028C	yap7Δ	0.05228
YNL094W	app1Δ	0.05216
YDR329C	pex3Δ	0.05211
YCR105W	adh7Δ	0.05211
YJL166W	qcr8Δ	0.05209
YKL098W	mtc2Δ	0.052
YDL027C	mrx9Δ	0.052
YDR052C	dbf4-4	0.05192
YGR006W	prp18-ts	0.05188
YPR186C	pzf1-5001-supp1	0.05185	Carries Suppressor Mutation
YBR102C	exo84-102	0.05184
YNL259C	atx1Δ	0.05181
YDR372C	vps74Δ	0.05179
YOL044W	pex15Δ	0.05178
YLR008C	pam18-1	0.05171
YHR055C	cup1-2Δ	0.05167
YPL096C-A	eri1Δ	0.05165
YOL152W	fre7Δ	0.05159
YDR189W	sly1-ts	0.05151
YKL087C	cyt2Δ	0.05148
YBR067C	tip1Δ	0.05144
YJL146W	ids2Δ	0.05144
YLR298C	yhc1-8	0.05144
YLR332W	mid2Δ	0.05131
YEL054C	rpl12aΔ	0.05128
YHL038C	cbp2Δ	0.05112
YDR472W	trs31-5002	0.05109
YPR095C	syt1Δ	0.05107
YKL167C	mrp49Δ	0.05099
YLR017W	meu1Δ	0.0509
YJR078W	bna2Δ	0.05087
YHR155W	lam1Δ	0.05087
YMR254C	ymr254cΔ	0.05083	Dubious
YGL090W	lif1Δ	0.05072
YIL141W	yil141wΔ	0.05064	Dubious
YKL043W	phd1Δ	0.05059
YDR354W	trp4Δ	0.05055
YGL003C	cdh1Δ	0.05054
YBL059W	ybl059wΔ	0.05052
YER058W	pet117Δ	0.05051
YJL210W	pex2Δ	0.05049
YCR098C	git1Δ	0.05045
YIR012W	sqt1-201	0.05043
YDL017W	cdc7-4	0.05033
YHR081W	lrp1Δ	0.05021
YPR026W	ath1Δ	0.0502
YLR457C	nbp1-1	0.0502
YML022W	apt1Δ	0.05017
YNL300W	tos6Δ	0.05017
YIL134W	flx1Δ	0.05013
YLR305C	stt4-4	0.05002
YER162C	rad4Δ	0.04998
YDL142C	crd1Δ	0.04994
YBR283C	ssh1Δ	0.0499
YER163C	gcg1Δ	0.04984
YPR049C	atg11Δ	0.04979
YOR149C	smp3-1	0.04972
YMR247C	rkr1Δ	0.04964
YKL062W	msn4Δ	0.04963
YER178W	pda1Δ	0.04958
YBR093C	pho5Δ	0.04951
YCL031C	rrp7-5007	0.0495
YGL207W	spt16-ts	0.04949
YPR108W	rpn7-3	0.04945
YDR280W	rrp45-5001	0.04942
YPL093W	nog1-5005	0.04942
YGR198W	ypp1-5003	0.04938
YKL125W	rrn3-s213p	0.04929
YGL048C	rpt6-20	0.0492
YGR253C	pup2-5001	0.04914
YMR085W	ymr085wΔ	0.04914
YHR189W	pth1Δ	0.04909
YPL261C	ypl261cΔ	0.04908
YOR038C	hir2Δ	0.04906
YNL270C	alp1Δ	0.049
YHR092C	hxt4Δ	0.04898
YDR195W	ref2Δ	0.04894
YPL153C	rad53-5002-supp1Δ	0.04889	Carries Suppressor Mutation
YPL231W	fas2-5001	0.04889
YHR128W	fur1-5002	0.04886
YLL048C	ybt1Δ	0.04882
YIL019W	faf1-5001	0.04881
YNL101W	avt4Δ	0.0487
YGL250W	rmr1Δ	0.0487
YPL089C	rlm1Δ	0.04868
YML046W	prp39-1	0.04867
YOR268C	yor268cΔ	0.04863
YMR021C	mac1Δ	0.04862
YNL038W	gpi15-5001	0.04862
YBL063W	kip1Δ	0.0486
YMR143W	rps16aΔ	0.04858
YDR005C	maf1Δ	0.04858
YMR119W	asi1Δ	0.04854
YKL070W	ykl070wΔ	0.04853
YOL149W	dcp1-5007	0.04849
YHR096C	hxt5Δ	0.04849
YIL111W	cox5bΔ	0.04845
YBL043W	ecm13Δ	0.04844
YJL187C	swe1Δ	0.04843
YJR052W	rad7Δ	0.04842
YLR248W	rck2Δ	0.04834
YMR173W-A	ymr173w-aΔ	0.04831	Dubious
YIR019C	flo11Δ	0.04824
YDR331W	gpi8-5001	0.04817
YPL253C	vik1Δ	0.04804
YJL059W	yhc3Δ	0.04802
YML080W	dus1Δ	0.04802
YJL077W-B	yjl077w-bΔ	0.04799
YLR459W	gab1-1	0.04794
YDR196C	cab5-5001	0.04785
YBR220C	ybr220cΔ	0.04781
YDL153C	sas10-5002	0.0478
YHR078W	yhr078wΔ	0.04778
YIL003W	cfd1-5003	0.04775
YHR017W	ysc83Δ	0.04763
YDL137W	arf2Δ	0.04763
YJL185C	atg36Δ	0.04758
YGL188C-A	ygl188c-aΔ	0.04758
YIL065C	fis1Δ	0.04755
YFL039C	act1-155	0.04751
YHR044C	dog1Δ	0.04746
YKL216W	ura1Δ	0.04744
YMR072W	abf2Δ	0.04743
YDL172C	ydl172cΔ	0.04742	Dubious
YDL183C	ydl183cΔ	0.04741
YML125C	pga3-5001	0.04737
YHR188C	gpi16-5001	0.04725
YCR017C	cwh43Δ	0.04724
YBR260C	rgd1Δ	0.0472
YFL040W	yfl040wΔ	0.04712
YDL020C	rpn4Δ	0.04709
YKL042W	spc42-11	0.04708
YIL072W	hop1Δ	0.04702
YJR064W	cct5-5001	0.04701
YAL042C-A	yal042c-aΔ	0.04697	Dubious
YBR168W	pex32Δ	0.04696
YDR186C	snd1Δ	0.04695
YNR026C	sec12-1	0.04688
YNL229C	ure2Δ	0.04683
YJL004C	sys1Δ	0.04675
YFR016C	yfr016cΔ	0.04675
YPL043W	nop4-3	0.04671
YPR103W	pre2-75	0.04669
YEL016C	npp2Δ	0.04666
YER172C	brr2-5019-supp1	0.04655	Carries Suppressor Mutation
YDR155C	cpr1Δ	0.04652
YDR322C-A	tim11Δ	0.04652
YDL033C	slm3-supp1Δ	0.04648	Carries Suppressor Mutation
YDR240C	snu56-5001	0.04648
YKL187C	fat3Δ	0.04643
YJR120W	yjr120wΔ	0.04642
YJR040W	gef1Δ	0.04633
YJL061W	nup82-5005	0.04632
YPR051W	mak3Δ	0.04628
YER039C	hvg1Δ	0.04627
YIL048W	neo1-2	0.04625
YKR064W	oaf3Δ	0.04618
YOL062C	apm4Δ	0.04609
YGR255C	coq6Δ	0.04606
YBL020W	rft1-5028	0.04602
YGL173C	xrn1Δ	0.04599
YJL105W	set4Δ	0.04598
YLR412W	ber1Δ	0.04588
YAL051W	oaf1Δ	0.04569
YDR324C	utp4-5003	0.04569
YDL039C	prm7Δ	0.04568
YKL072W	stb6Δ	0.04567
YBR252W	dut1-5001	0.04567
YHR065C	rrp3-5001	0.04566
YBR125C	ptc4Δ	0.04566
YBR218C	pyc2Δ	0.04559
YGL233W	sec15-1	0.04557
YIL157C	coa1Δ	0.04552
YOR384W	fre5Δ	0.04541
YMR177W	mmt1Δ	0.0454
YDR352W	ypq2Δ	0.0454
YDR421W	aro80Δ	0.04538
YCR072C	rsa4-5001	0.04532
YLR224W	ucc1Δ	0.04528
YJR093C	fip1-5001	0.04522
YPR023C	eaf3Δ	0.04519
YFL033C	rim15Δ	0.04513
YOR171C	lcb4Δ	0.04511
YJR082C	eaf6Δ	0.0451
YLR350W	orm2-supp1Δ	0.0451	Carries Suppressor Mutation
YER122C	glo3-supp1Δ	0.0451	Carries Suppressor Mutation
YKR065C	pam17Δ	0.04504
YNR071C	ynr071cΔ	0.04502
YEL053C	mak10Δ	0.045
YER080W	aim9Δ	0.04497
YFL039C	act1-4	0.04495
YPL010W	ret3-1	0.04494
YIL166C	yil166cΔ	0.04492
YIL124W	ayr1Δ	0.04492
YKL106W	aat1Δ	0.04492
YJL027C	yjl027cΔ	0.04492
YML100W-A	yml100w-aΔ	0.0449
YML130C	ero1-1	0.04489
YER148W	spt15-p65s	0.04487
YAL053W	flc2Δ	0.04481
YMR300C	ade4Δ	0.0448
YAR073W	imd1Δ	0.04478	Dubious
YGR203W	ych1Δ	0.04468
YGL082W	ygl082wΔ	0.04467
YIL130W	asg1Δ	0.04463
YKR016W	mic60Δ	0.04456
YGL117W	ygl117wΔ	0.04454
YGL184C	str3Δ	0.04453
YKL137W	cmc1Δ	0.04449
YDR378C	lsm6Δ	0.04448
YDR303C	rsc3-1	0.04448
YJL213W	yjl213wΔ	0.04446
YKL209C	ste6Δ	0.04445
YPR081C	grs2Δ	0.04444
YFR003C	ypi1-5002	0.04442
YDR476C	ydr476cΔ	0.04441
YLR218C	coa4Δ	0.04434
YPL116W	hos3Δ	0.04429
YDR360W	opi7Δ	0.04419	Dubious
YNL120C	ynl120cΔ	0.04416	Dubious
YKL022C	cdc16-1	0.04413
YDR302W	gpi11-5001	0.04409
YKR067W	gpt2Δ	0.04406
YBR070C	alg14-5001	0.04405
YLR300W	exg1Δ	0.04401
YMR136W	gat2Δ	0.04401
YPR082C	dib1-5001	0.044
YPL062W	ypl062wΔ	0.04397	Dubious
YNL040W	ynl040wΔ	0.0439
YGL111W	nsa1-5002	0.04389
YFR023W	pes4Δ	0.04389
YGL165C	ygl165cΔ	0.04387	Dubious
YCL057W	prd1Δ	0.04386
YIL002C	inp51Δ	0.04384
YHR039C-A	vma10Δ	0.04383
YLR250W	ssp120Δ	0.04383
YGL158W	rck1Δ	0.04375
YDR137W	rgp1Δ	0.04374
YOR135C	irc14Δ	0.04373	Dubious
YMR034C	rch1Δ	0.0437
YBR034C	hmt1Δ	0.04367
YGR125W	ygr125wΔ	0.04365
YMR076C	pds5-1	0.04365
YFR030W	met10Δ	0.04363
YLR440C	sec39-2	0.04362
YNR036C	mrps12-supp1Δ	0.04362	Carries Suppressor Mutation
YML009C	mrpl39Δ	0.0436
YNL287W	sec21-1	0.04356
YIL040W	apq12Δ	0.04354
YJR093C	fip1-433	0.04349
YKR084C	hbs1Δ	0.0434
YJR151W-A	yjr151w-aΔ	0.04338
YDR500C	rpl37bΔ	0.04335
YLR428C	ylr428cΔ	0.04333	Dubious
YIL118W	rho3-1	0.04333
YLR046C	ylr046cΔ	0.04332
YPL071C	ypl071cΔ	0.0433
YGL249W	zip2Δ	0.0433
YGR223C	hsv2Δ	0.04328
YER135C	yer135cΔ	0.04327
YDR199W	ydr199wΔ	0.04324	Dubious
YLR186W	emg1-1-supp1	0.04322	Carries Suppressor Mutation
YGR139W	ygr139wΔ	0.04322	Dubious
YPL061W	ald6Δ	0.04316
YDR320C	swa2-supp1Δ	0.04315	Carries Suppressor Mutation
YPL223C	gre1Δ	0.04313
YML059C	nte1Δ	0.04304
YDR391C	ydr391cΔ	0.04294
YBL040C	erd2-5001	0.04291
YHR106W	trr2Δ	0.04286
YML061C	pif1Δ	0.04284
YMR302C	yme2Δ	0.04284
YNL321W	vnx1Δ	0.04283
YER102W	rps8bΔ	0.04282
YOR312C	rpl20bΔ	0.04279
YOR324C	frt1Δ	0.04274
YLR447C	vma6Δ	0.0427
YPR074C	tkl1Δ	0.0427
YHR190W	erg9-5001	0.04267
YBL100W-C	ybl100w-cΔ	0.04255
YPR006C	icl2Δ	0.04255
YML070W	dak1Δ	0.04249
YCR045C	rrt12Δ	0.04249
YGR004W	pex31Δ	0.04246
YBR199W	ktr4Δ	0.04244
YDR316W	oms1Δ	0.04241
YBR282W	mrpl27-supp1Δ	0.04241	Carries Suppressor Mutation
YDR470C	ugo1Δ	0.04234
YNL112W	dbp2-5005	0.04231
YDR313C	pib1Δ	0.04223
YPL174C	nip100Δ	0.0421
YLR393W	atp10Δ	0.04206
YML036W	cgi121Δ	0.04205
YKL016C	atp7Δ	0.04198
YJR130C	str2Δ	0.04197
YML071C	cog8Δ	0.04196
YDR208W	mss4-103	0.04194
YOR088W	yor088wΔ	0.04193
YPL123C	rny1Δ	0.04193
YMR291W	tda1Δ	0.04193
YPR192W	aqy1Δ	0.04193
YBL104C	sea4Δ	0.04188
YPL060W	mfm1Δ	0.04183
YDR219C	mfb1Δ	0.04181
YLR100W	erg27-5001	0.04181
YER143W	ddi1Δ	0.0417
YDR259C	yap6Δ	0.04168
YCL052C	pbn1-5001	0.04167
YBR045C	gip1Δ	0.04166
YKL218C	sry1Δ	0.04161
YJL051W	irc8Δ	0.04159
YMR175W-A	ymr175w-aΔ	0.04155
YPL241C	cin2Δ	0.04154
YGL051W	mst27Δ	0.04152
YDR203W	ydr203wΔ	0.04145	Dubious
YOL157C	ima2Δ	0.04145
YPR034W	arp7-e411k	0.04144
YKL213C	doa1Δ	0.04144
YFR033C	qcr6Δ	0.04143
YDL036C	pus9Δ	0.04143
YBR080C	sec18-1	0.0414
YBR237W	prp5-1	0.04131
YML129C	cox14Δ	0.04119
YLR334C	ylr334cΔ	0.04116	Dubious
YHR050W-A	yhr050w-aΔ	0.04105
YBR151W	apd1Δ	0.041
YPL259C	apm1Δ	0.04094
YGR019W	uga1Δ	0.04093
YBR164C	arl1Δ	0.04088
YEL012W	ubc8Δ	0.04088
YIL169C	css1Δ	0.04087
YCL040W	glk1Δ	0.04085
YER172C	brr2-5023-supp1	0.0408	Carries Suppressor Mutation
YDR453C	tsa2Δ	0.04076
YKL077W	ykl077wΔ	0.04073
YDL067C	cox9Δ	0.0407
YNL322C	kre1Δ	0.0407
YHR144C	dcd1Δ	0.04065
YML004C	glo1Δ	0.04062
YPR076W	ypr076wΔ	0.0406	Dubious
YIL078W	ths1-5009	0.04059
YBR141C	bmt2Δ	0.04058
YMR117C	spc24-9	0.04055
YGL032C	aga2Δ	0.04054
YJR099W	yuh1Δ	0.04053
YIL129C	tao3-5007-supp1Δ	0.0405	Carries Suppressor Mutation
YML037C	yml037cΔ	0.0405
YLR294C	ylr294cΔ	0.04049	Dubious
YJL151C	sna3Δ	0.04043
YOL104C	ndj1Δ	0.0404
YML013W	ubx2-supp1Δ	0.0404	Carries Suppressor Mutation
YDR430C	cym1Δ	0.04039
YBR277C	ybr277cΔ	0.04038	Dubious
YDL095W	pmt1Δ	0.04034
YGR052W	fmp48Δ	0.04031
YMR106C	yku80Δ	0.04025
YML120C	ndi1Δ	0.04024
YFL012W	yfl012wΔ	0.04023
YDR031W	mix14Δ	0.04022
YPR096C	ypr096cΔ	0.04014
YPR048W	tah18-5002	0.04014
YKL001C	met14Δ	0.04013
YOR147W	mdm32Δ	0.04007
YHR074W	qns1-5002	0.04005
YLR104W	lcl2Δ	0.04003
YDR292C	srp101-47	0.04002
YBL086C	ybl086cΔ	0.04001
YDR188W	cct6-18	0.04
YLL006W	mmm1Δ	0.03997
YPL028W	erg10-1	0.03996
YDR436W	ppz2Δ	0.0399
YLR375W	stp3Δ	0.03988
YPL270W	mdl2Δ	0.03982
YJL067W	yjl067wΔ	0.03978	Dubious
YHR179W	oye2Δ	0.03978
YER017C	afg3Δ	0.03977
YKR069W	met1Δ	0.03976
YER089C	ptc2Δ	0.03972
YJL110C	gzf3Δ	0.03971
YGR037C	acb1Δ	0.03969
YBR022W	poa1Δ	0.03961
YJL175W	yjl175wΔ	0.03961	Dubious
YGL002W	erp6Δ	0.0396
YOR126C	iah1Δ	0.03956
YKR090W	pxl1Δ	0.03955
YFR036W	cdc26-1	0.03955
YDR243C	prp28-101	0.03954
YOR099W	ktr1Δ	0.0395
YMR276W	dsk2Δ	0.03947
YJL056C	zap1Δ	0.03943
YIL109C	sec24-2	0.03943
YGL219C	mdm34-supp1Δ	0.03939	Carries Suppressor Mutation
YHR095W	yhr095wΔ	0.03935	Dubious
YNL042W-B	ynl042w-bΔ	0.03935
YKR100C	skg1Δ	0.03934
YHL021C	aim17Δ	0.03927
YBR114W	rad16Δ	0.03916
YNL175C	nop13Δ	0.03913
YAL041W	cdc24-5	0.03909
YOR121C	yor121cΔ	0.03907	Dubious
YHL030W	ecm29Δ	0.03903
YJR056C	yjr056cΔ	0.03899
YNR042W	ynr042wΔ	0.03898	Dubious
YER081W	ser3Δ	0.03896
YEL059C-A	som1Δ	0.03895
YNL061W	nop2-6	0.03891
YKL112W	abf1-103	0.0389
YKL178C	ste3Δ	0.03883
YEL031W	spf1Δ	0.03882
YPL076W	gpi2-1-7b	0.03881
YNL233W	bni4Δ	0.03879
YLR430W	sen1-1	0.03878
YHR196W	utp9-5001	0.03873
YBL076C	ils1-1	0.03872
YBR097W	vps15Δ	0.03871
YBR038W	chs2-5006	0.03868
YGR250C	rie1Δ	0.03864
YLR436C	ecm30Δ	0.03862
YKL197C	pex1Δ	0.03858
YGR275W	rtt102Δ	0.03858
YML034W	src1Δ	0.0385
YNR015W	smm1Δ	0.03846
YER090W	trp2Δ	0.03846
YCR030C	syp1Δ	0.03841
YDR054C	cdc34-2	0.03832
YPL083C	sen54-5002	0.03824
YGR129W	syf2Δ	0.03822
YMR180C	ctl1Δ	0.0382
YJL005W	cdc35-1	0.03818
YNL080C	eos1-supp2Δ	0.03814	Carries Suppressor Mutation
YHR194W	mdm31Δ	0.03803
YDR296W	mhr1Δ	0.03801
YOL161C	pau20Δ	0.03799
YDR060W	mak21-1	0.03798
YHR138C	yhr138cΔ	0.03798
YPL069C	bts1Δ	0.03792
YLR189C	atg26Δ	0.03792
YIL100W	yil100wΔ	0.03791	Dubious
YPR103W	pre2-v214a	0.03787
YMR044W	ioc4Δ	0.03786
YAL044W-A	bol1Δ	0.03786
YOL155W-A	yol155w-aΔ	0.03778
YER122C	glo3Δ	0.03775
YGR053C	ygr053cΔ	0.03775
YAL065C	yal065cΔ	0.03774
YDL170W	uga3Δ	0.03772
YDR534C	fit1Δ	0.03771
YPL186C	uip4Δ	0.03764
YMR033W	arp9-1	0.03762
YGL048C	rpt6-25	0.0376
YOR240W	yor240wΔ	0.0376
YBL049W	moh1Δ	0.03757
YGR279C	scw4Δ	0.03754
YNL230C	ela1Δ	0.0375
YNL181W	pbr1-5001	0.03747
YNL295W	mrx6Δ	0.03746
YDL058W	uso1-1	0.03745
YOL021C	dis3-1	0.03744
YAL042W	erv46Δ	0.03743
YFR057W	yfr057wΔ	0.03741
YGL047W	alg13-5001	0.0374
YFL046W	fmp32Δ	0.03733
YOR267C	hrk1Δ	0.03732
YIL119C	rpi1Δ	0.03731
YJR014W	tma22Δ	0.03731
YHR003C	tcd1Δ	0.03728
YMR029C	far8Δ	0.03728
YNR063W	ynr063wΔ	0.03719
YLR394W	cst9Δ	0.03719
YOL036W	yol036wΔ	0.03718
YHL022C	spo11Δ	0.03717
YHR174W	eno2Δ	0.03715
YNR058W	bio3Δ	0.03712
YML055W	spc2Δ	0.03705
YHR114W	bzz1Δ	0.03705
YNL028W	ynl028wΔ	0.03705	Dubious
YBR171W	sec66Δ	0.03705
YMR150C	imp1Δ	0.03703
YKL205W	los1Δ	0.03703
YIL076W	sec28Δ	0.03701
YJL117W	pho86Δ	0.03701
YMR295C	ymr295cΔ	0.03698
YMR275C	bul1Δ	0.03697
YIL113W	sdp1Δ	0.03696
YGR166W	trs65Δ	0.03696
YGR220C	mrpl9-supp1Δ	0.03695	Carries Suppressor Mutation
YAL054C	acs1Δ	0.03685
YER123W	yck3Δ	0.03684
YGL161C	yip5Δ	0.03682
YDR434W	gpi17-5001	0.03682
YPR103W	pre2-1	0.03679
YJL031C	bet4-5002	0.03678
YDR437W	gpi19-5001	0.03678
YGL065C	alg2-1	0.03672
YOR063W	rpl3-5002	0.0367
YLR222C	utp13-5001	0.03669
YAL024C	lte1-supp1Δ	0.03668	Carries Suppressor Mutation
YGL254W	fzf1Δ	0.03667
YDR068W	dos2Δ	0.03663
YLR030W	ylr030wΔ	0.03661
YDR450W	rps18aΔ	0.03649
YLR295C	atp14Δ	0.03648
YER022W	srb4-2	0.03644
YIL012W	yil012wΔ	0.03642	Dubious
YPL041C	mrx11Δ	0.03629
YPL236C	env7Δ	0.03625
YJR101W	rsm26Δ	0.03621
YBL021C	hap3Δ	0.03619
YDR479C	pex29Δ	0.03618
YGR183C	qcr9Δ	0.03616
YAL055W	pex22Δ	0.03616
YLR133W	cki1Δ	0.03615
YKL217W	jen1Δ	0.03614
YFL034C-A	rpl22bΔ	0.03612
YPL179W	ppq1Δ	0.03612
YIR006C	pan1-4	0.03609
YPR085C	asa1-5001	0.03603
YLL047W	yll047wΔ	0.03602	Dubious
YER158C	yer158cΔ	0.03599
YIL077C	yil077cΔ	0.03599
YNL113W	rpc19-5012	0.03597
YKL066W	ykl066wΔ	0.03596	Dubious
YBL064C	prx1Δ	0.03596
YGR277C	cab4-5001	0.03595
YGR112W	shy1Δ	0.0359
YNL079C	tpm1-supp1aΔ	0.03585	Carries Suppressor Mutation
YBR185C	mba1Δ	0.03584
YMR015C	erg5Δ	0.03584
YLL008W	drs1-5001	0.03581
YDL085W	nde2Δ	0.03579
YGR266W	ygr266wΔ	0.03578
YPL224C	mmt2Δ	0.03578
YFL039C	act1-129	0.03574
YIL050W	pcl7Δ	0.03572
YNL112W	dbp2-5003	0.03567
YPL189C-A	coa2Δ	0.03566
YLR363W-A	ylr363w-aΔ	0.03566
YDR026C	nsi1Δ	0.03561
YLR083C	emp70Δ	0.03561
YDL008W	apc11-13	0.03561
YGL089C	mf(alpha)2Δ	0.03558
YBL084C	cdc27-2	0.03558
YDR011W	snq2Δ	0.03557
YER066W	rrt13Δ	0.03554
YER175W-A	yer175w-aΔ	0.03548
YNL135C	fpr1Δ	0.03539
YPR097W	ypr097wΔ	0.03538
YLR443W	ecm7Δ	0.03536
YLR432W	imd3Δ	0.03535
YER185W	pug1Δ	0.03535
YIL049W	dfg10Δ	0.03535
YPL027W	sma1Δ	0.03535
YKL073W	lhs1Δ	0.03532
YLR028C	ade16Δ	0.03532
YMR296C	lcb1-5	0.03529
YOR354C	msc6Δ	0.03528
YKL149C	dbr1Δ	0.03521
YER142C	mag1Δ	0.03518
YNL010W	ynl010wΔ	0.03513
YBL106C	sro77Δ	0.03511
YGL255W	zrt1Δ	0.03511
YJR129C	efm3Δ	0.03504
YDR414C	erd1Δ	0.035
YIL098C	fmc1Δ	0.03498
YDL069C	cbs1Δ	0.03497
YMR222C	fsh2Δ	0.03496
YOL153C	yol153cΔ	0.03496
YOL163W	yol163wΔ	0.03495
YDR503C	lpp1Δ	0.03492
YML101C	cue4Δ	0.03483
YDR324C	utp4-5007	0.03478
YGL048C	rpt6-1-supp1	0.03478	Carries Suppressor Mutation
YBR076W	ecm8Δ	0.03476
YIL073C	spo22Δ	0.03475
YPL206C	pgc1Δ	0.03475
YLR117C	clf1-1	0.03471
YKR094C	rpl40bΔ	0.0347
YFR004W	rpn11-14	0.03468
YPL016W	swi1-5004	0.03466
YJL212C	opt1Δ	0.03463
YAL033W	pop5-5005	0.0346
YIL162W	suc2Δ	0.03459
YML115C	van1Δ	0.03457
YDL060W	tsr1-5004	0.03455
YDR301W	cft1-5003	0.03454
YJL003W	cox16Δ	0.03451
YCR107W	aad3Δ	0.03449
YLR414C	pun1Δ	0.03449
YLR157C	asp3-2Δ	0.03447
YER136W	gdi1-1	0.03443
YJL073W	jem1Δ	0.03438
YAR043C	yar043cΔ	0.03438
YLR356W	atg33Δ	0.03438
YKL201C	mnn4Δ	0.03429
YML064C	tem1-3-supp1	0.03423	Carries Suppressor Mutation
YCR024C	slm5Δ	0.03423
YLR045C	stu2-10	0.03421
YMR184W	add37Δ	0.0342
YNL041C	cog6Δ	0.03417
YGR294W	pau12Δ	0.03416
YPL108W	ypl108wΔ	0.03416
YER164W	chd1Δ	0.03405
YBL079W	nup170-supp1Δ	0.03401	Carries Suppressor Mutation
YBR096W	ybr096wΔ	0.034
YIL091C	utp25-5003	0.03398
YLR041W	ylr041wΔ	0.03398	Dubious
YLR093C	nyv1Δ	0.03391
YCR089W	fig2Δ	0.03389
YLR308W	cda2Δ	0.03377
YGR006W	prp18-1202	0.03376
YOL019W-A	yol019w-aΔ	0.03373
YNR044W	aga1Δ	0.03371
YGL189C	rps26aΔ	0.03371
YFL039C	act1-112	0.03371
YDR192C	nup42Δ	0.03369
YGL005C	cog7Δ	0.03364
YJL133W	mrs3Δ	0.03362
YLR455W	pdp3Δ	0.0336
YJR058C	aps2Δ	0.03359
YDR153C	ent5Δ	0.03357
YLR045C	stu2-11	0.03354
YOR164C	get4Δ	0.03352
YFL039C	act1-111	0.03348
YBR086C	ist2Δ	0.03347
YOR031W	crs5Δ	0.03343
YDR515W	slf1Δ	0.0334
YPL247C	ypl247cΔ	0.03338
YOL048C	rrt8Δ	0.03336
YPL067C	ypl067cΔ	0.03334
YNL245C	cwc25-5011	0.03329
YGR117C	ygr117cΔ	0.03328
YNL222W	ssu72-2	0.03326
YJL093C	tok1Δ	0.03326
YDL097C	rpn6-5001	0.03322
YBR287W	ybr287wΔ	0.03322
YOR261C	rpn8-5008	0.03321
YKR021W	aly1Δ	0.03321
YLL063C	ayt1Δ	0.03318
YGL011C	scl1-5001	0.03314
YER110C	kap123Δ	0.03314
YBL029W	ybl029wΔ	0.03305
YAL046C	bol3Δ	0.03301
YOL098C	sdd3Δ	0.03301
YOR254C	sec63-1	0.033
YGR215W	rsm27-supp1Δ	0.03299	Carries Suppressor Mutation
YKR024C	dbp7Δ	0.03298
YDL174C	dld1Δ	0.03293
YGR261C	apl6Δ	0.03292
YPL007C	tfc8-5001	0.03288
YML051W	gal80Δ	0.03285
YDR309C	gic2Δ	0.03281
YKL040C	nfu1Δ	0.0328
YLR376C	psy3Δ	0.0328
YFL008W	smc1-259	0.03279
YDR062W	lcb2-19	0.03278
YNL058C	ynl058cΔ	0.03275
YGL221C	nif3Δ	0.03273
YLR221C	rsa3Δ	0.03265
YMR001C-A	ymr001c-aΔ	0.03262
YBR036C	csg2Δ	0.03254
YNL124W	naf1-5001	0.03253
YJL028W	yjl028wΔ	0.03249
YBR152W	spp381-5001	0.03248
YDR398W	utp5-5001	0.03241
YPR134W	mss18Δ	0.03241
YIL087C	aim19Δ	0.03237
YML064C	tem1-3	0.03237
YCR099C	ycr099cΔ	0.03233
YFL039C	act1-119	0.03233
YOR057W	sgt1-3	0.03232
YPL158C	aim44Δ	0.03231
YLR312C	atg39Δ	0.03231
YPL147W	pxa1Δ	0.0323
YPL051W	arl3Δ	0.03229
YKL074C	mud2Δ	0.03217
YBR058C-A	tsc3-2	0.03212
YJL020C	bbc1Δ	0.03212
YPL225W	ypl225wΔ	0.03208
YIL008W	urm1Δ	0.03206
YGR145W	enp2-5001	0.03201
YBR208C	dur1,2Δ	0.03194
YGL093W	spc105-15	0.0319
YPL221W	flc1Δ	0.03185
YJR003C	mrx12Δ	0.0318
YPR157W	tda6Δ	0.0318
YPR090W	ypr090wΔ	0.0318
YJL172W	cps1Δ	0.03177
YNL153C	gim3Δ	0.03175
YKL007W	cap1Δ	0.03172
YKL079W	smy1Δ	0.03171
YJR065C	arp3-f306g-supp1	0.03169	Carries Suppressor Mutation
YDL007W	rpt2-rf	0.03167
YLR371W	rom2-supp2Δ	0.0316	Carries Suppressor Mutation
YMR229C	rrp5-delta6	0.03158
YBR088C	pol30-k108r	0.03158
YPR111W	dbf20Δ	0.03157
YMR256C	cox7Δ	0.03157
YLR193C	ups1-supp1Δ	0.03147	Carries Suppressor Mutation
YDR194W-A	ydr194w-aΔ	0.03143
YMR267W	ppa2Δ	0.03142
YIL014W	mnt3Δ	0.03139
YLR134W	pdc5Δ	0.03138
YEL049W	pau2Δ	0.03132
YHR054C	yhr054cΔ	0.0313
YPL084W	bro1Δ	0.03127
YGL123W	rps2-5001-supp1Δ	0.03122	Carries Suppressor Mutation
YMR220W	erg8-1	0.03121
YOR321W	pmt3Δ	0.03121
YDR229W	ivy1Δ	0.03119
YDR285W	zip1Δ	0.03119
YNL158W	pga1-5001	0.03115
YGR270W	yta7Δ	0.03115
YMR079W	sec14-3	0.03113
YBL051C	pin4Δ	0.03112
YER175C	tmt1Δ	0.03112
YER172C	brr2-5005	0.03111
YHR146W	crp1Δ	0.03111
YDL238C	gud1Δ	0.03111
YGR283C	ygr283cΔ	0.03104
YBR156C	sli15-3	0.03104
YKL164C	pir1Δ	0.03103
YKR050W	trk2Δ	0.03103
YIL149C	mlp2Δ	0.03102
YFR013W	ioc3Δ	0.03102
YGR048W	ufd1-2	0.03099
YPR092W	ypr092wΔ	0.03098	Dubious
YJL074C	smc3-1	0.03098
YGL061C	duo1-2	0.03098
YJL045W	yjl045w-supp1Δ	0.03097	Carries Suppressor Mutation
YLR067C	pet309Δ	0.03096
YMR204C	inp1Δ	0.03092
YLR186W	emg1-1	0.03091
YLR381W	ctf3Δ	0.03091
YGR172C	yip1-5001	0.03089
YDR202C	rav2Δ	0.03086
YKL173W	snu114-40	0.03086
YOL030W	gas5Δ	0.03086
YKL121W	dgr2Δ	0.03084
YLR228C	ecm22Δ	0.03083
YEL030W	ecm10Δ	0.03082
YLR292C	sec72Δ	0.03077
YBR210W	erv15Δ	0.03074
YNR048W	ynr048wΔ	0.03065
YNL045W	lap2Δ	0.03063
YBR122C	mrpl36Δ	0.03059
YPL091W	glr1Δ	0.03057
YJR066W	tor1Δ	0.03056
YGR138C	tpo2Δ	0.03054
YMR226C	ymr226cΔ	0.03054
YBR263W	shm1Δ	0.03053
YCR022C	ycr022cΔ	0.03051
YDL131W	lys21Δ	0.03048
YPL160W	cdc60-ts	0.03048
YLR406C	rpl31bΔ	0.03046
YJL143W	tim17-5001	0.03045
YBL082C	alg3Δ	0.03042
YNL048W	alg11Δ	0.03041
YBL074C	aar2-5001	0.03041
YJL170C	asg7Δ	0.03039
YIL167W	sdl1Δ	0.03037
YBR261C	tae1Δ	0.03036
YLR371W	rom2-supp1Δ	0.03033	Carries Suppressor Mutation
YFR018C	yfr018cΔ	0.03032
YLR424W	spp382-5002	0.03032
YBL050W	sec17-1	0.03028
YGL050W	tyw3Δ	0.03026
YLL046C	rnp1Δ	0.03025
YIL037C	prm2Δ	0.0302
YNL067W-B	ynl067w-bΔ	0.03019
YAL008W	fun14Δ	0.03018
YML116W	atr1Δ	0.03017
YFR008W	far7Δ	0.03017
YPR029C	apl4Δ	0.03012
YBL046W	psy4Δ	0.0301
YPR169W	jip5-5002	0.03009
YLR360W	vps38Δ	0.03007
YDR422C	sip1Δ	0.03004
YLR130C	zrt2Δ	0.03
YHR163W	sol3Δ	0.02998
YIL117C	prm5Δ	0.02998
YDR235W	prp42-5001	0.02998
YOR020C	hsp10-ts	0.02993
YMR007W	ymr007wΔ	0.02993
YDR231C	cox20Δ	0.02992
YMR178W	ymr178wΔ	0.02985
YOR047C	std1Δ	0.02983
YGR020C	vma7Δ	0.02983
YIL154C	imp2'Δ	0.02982
YBR051W	ybr051wΔ	0.02981	Dubious
YMR294W	jnm1Δ	0.02981
YLR298C	yhc1-2	0.0298
YKL041W	vps24Δ	0.02979
YNL098C	ras2Δ	0.02979
YOR333C	yor333cΔ	0.02977	Dubious
YPR039W	ypr039wΔ	0.02977	Dubious
YGR028W	msp1Δ	0.02969
YFR022W	rog3Δ	0.02969
YMR274C	rce1Δ	0.02963
YLL028W	tpo1Δ	0.0296
YBR109C	cmd1-8	0.02959
YJR005W	apl1Δ	0.02951
YPL117C	idi1-5005	0.02949
YNL119W	ncs2Δ	0.02947
YKL029C	mae1Δ	0.02945
YKL105C	seg2Δ	0.02945
YGL181W	gts1Δ	0.02945
YLL031C	gpi13-5	0.02943
YIR021W-A	yir021w-aΔ	0.02941
YLR337C	vrp1-supp1Δ	0.02929	Carries Suppressor Mutation
YHR199C	aim46Δ	0.02926
YPL006W	ncr1Δ	0.02926
YGL007C-A	ygl007c-aΔ	0.02924
YKR106W	gex2Δ	0.02923
YGR091W	prp31-1	0.02923
YBR060C	orc2-1	0.02922
YLR050C	ylr050cΔ	0.0292
YLR003C	cms1Δ	0.02918
YDR012W	rpl4bΔ	0.02915
YOR122C	pfy1-4	0.02911
YKL110C	kti12Δ	0.02907
YIL088C	avt7Δ	0.02906
YBR057C	mum2Δ	0.02905
YGL156W	ams1Δ	0.02904
YMR290C	has1-5001	0.02904
YDL029W	arp2-14	0.02903
YDR451C	yhp1Δ	0.02902
YLR186W	emg1-5001	0.02899
YOL102C	tpt1-5001	0.02899
YBR213W	met8Δ	0.02899
YDR180W	scc2-4	0.02898
YDR215C	ydr215cΔ	0.02895	Dubious
YLR216C	cpr6Δ	0.02893
YJL184W	gon7Δ	0.0289
YKL094W	yju3Δ	0.02882
YML057W	cmp2Δ	0.02879
YGL235W	ygl235wΔ	0.02879
YER166W	dnf1Δ	0.02879
YLR080W	emp46Δ	0.02878
YJL058C	bit61Δ	0.02877
YML035C	amd1Δ	0.02874
YIL001W	yil001wΔ	0.02873
YML008C	erg6Δ	0.02872
YDR244W	pex5Δ	0.02861
YBR219C	ybr219cΔ	0.0286
YBR008C	flr1Δ	0.02859
YBR295W	pca1Δ	0.02856
YOL029C	yol029cΔ	0.02854
YDR437W	gpi19-2	0.0285
YMR023C	mss1Δ	0.02848
YDR051C	det1Δ	0.02845
YHR040W	bcd1-5001	0.02845
YJL216C	ima5Δ	0.02843
YHR176W	fmo1Δ	0.02842
YJR019C	tes1Δ	0.02841
YLR370C	arc18Δ	0.02839
YGL252C	rtg2Δ	0.02839
YLL031C	gpi13-4	0.02838
YGL022W	stt3-7	0.02838
YDL053C	pbp4Δ	0.02836
YPR201W	arr3Δ	0.02833
YLR201C	coq9Δ	0.02825
YNL304W	ypt11Δ	0.02824
YNL009W	idp3Δ	0.02821
YLR409C	utp21-5003	0.0282
YKL002W	did4Δ	0.02816
YJL208C	nuc1Δ	0.02815
YAR028W	yar028wΔ	0.02815
YOL024W	yol024wΔ	0.02811
YNR028W	cpr8Δ	0.02811
YCL017C	nfs1-5003	0.0281
YPL125W	kap120-supp1Δ	0.02807	Carries Suppressor Mutation
YKL035W	ugp1-5001	0.02802
YML081C-A	atp18Δ	0.02801
YOL018C	tlg2Δ	0.02801
YGL097W	srm1-ts	0.028
YNR046W	trm112-5008	0.028
YJL142C	irc9Δ	0.02796	Dubious
YBL013W	fmt1Δ	0.02795
YLR267W	bop2Δ	0.02793
YOR370C	mrs6-2	0.02791
YER137C	yer137cΔ	0.02787
YKL177W	ykl177wΔ	0.02784	Dubious
YLR372W	elo3Δ	0.02783
YDL111C	rrp42-5001	0.02783
YER012W	pre1-1	0.02782
YER151C	ubp3Δ	0.02775
YGL006W	pmc1Δ	0.02775
YGL205W	pox1Δ	0.02775
YDR260C	swm1Δ	0.02774
YOR243C	pus7Δ	0.02769
YLR365W	ylr365wΔ	0.02769
YIL107C	pfk26Δ	0.02769
YLR122C	ylr122cΔ	0.02768
YBR037C	sco1Δ	0.02764
YPL213W	lea1Δ	0.02764
YGR281W	yor1Δ	0.02762
YKL031W	ykl031wΔ	0.02762	Dubious
YOR034C-A	yor034c-aΔ	0.02758
YIL090W	ice2Δ	0.02758
YKR038C	kae1-5004	0.02757
YDR233C	rtn1Δ	0.02748
YPL052W	oaz1Δ	0.02746
YGL079W	kxd1Δ	0.02746
YLR388W	rps29aΔ	0.02745
YGR217W	cch1Δ	0.02742
YOL052C	spe2Δ	0.02742
YDR003W-A	ydr003w-aΔ	0.02732
YPL094C	sec62-ts	0.02727
YML049C	rse1-1	0.02725
YGR144W	thi4Δ	0.02724
YMR004W	mvp1Δ	0.0272
YPL209C	ipl1-2	0.02715
YKR033C	ykr033cΔ	0.02712	Dubious
YPL073C	ypl073cΔ	0.02705	Dubious
YKL211C	trp3Δ	0.02704
YPR009W	sut2Δ	0.02703
YPR003C	ypr003cΔ	0.02702
YIL173W	vth1Δ	0.02701
YJL001W	pre3-2	0.027
YLR385C	swc7Δ	0.027
YOR307C	sly41Δ	0.02696
YER159C	bur6-5005	0.02694
YMR250W	gad1Δ	0.02693
YJL161W	fmp33Δ	0.02689
YNL078W	nis1Δ	0.02687
YBR020W	gal1Δ	0.02687
YDL148C	nop14-5001	0.02685
YCR100C	ycr100cΔ	0.02685
YPR178W	prp4-ts	0.02685
YKL157W	ape2Δ	0.02684
YDL126C	cdc48-9	0.02683
YOR309C	yor309cΔ	0.0268	Dubious
YDR480W	dig2Δ	0.0268
YHR147C	mrpl6-supp1Δ	0.0268	Carries Suppressor Mutation
YJL176C	swi3Δ	0.02678
YJR112W	nnf1-48	0.02676
YPL076W	gpi2-774	0.02672
YLL006W-A	yll006w-aΔ	0.02669
YNL181W	pbr1-5005	0.02666
YBL105C	pkc1-ts	0.02666
YDR248C	ydr248cΔ	0.0266
YLR255C	ylr255cΔ	0.0266	Dubious
YIL160C	pot1Δ	0.02658
YBR078W	ecm33Δ	0.02652
YAR068W	yar068wΔ	0.0265
YPL183W-A	rtc6Δ	0.02647
YIL055C	yil055cΔ	0.02642
YMR068W	avo2Δ	0.02642
YHR050W	smf2Δ	0.0264
YKL097C	ykl097cΔ	0.02639
YBR268W	mrpl37Δ	0.02638
YIL131C	fkh1Δ	0.02637
YMR306W	fks3Δ	0.02637
YDR375C	bcs1Δ	0.02636
YGR142W	btn2Δ	0.02636
YFL039C	act1-124	0.02632
YPR048W	tah18-5001	0.02631
YKR098C	ubp11Δ	0.02627
YDR150W	num1Δ	0.02627
YCR025C	ycr025cΔ	0.02625
YHR027C	rpn1-821	0.02622
YPL209C	ipl1-1	0.02621
YFL007W	blm10Δ	0.02619
YOR161C	pns1Δ	0.02619
YHR035W	nel1Δ	0.02612
YFL034C-B	mob2-22	0.02612
YBR088C	pol30-k107r	0.02609
YPR191W	qcr2Δ	0.02601
YNL123W	nma111Δ	0.026
YBL102W	sft2Δ	0.02593
YLR351C	nit3Δ	0.02591
YJL133C-A	yjl133c-aΔ	0.0259
YPR161C	sgv1-35	0.02588
YNL146W	ynl146wΔ	0.02588
YHR182W	yhr182wΔ	0.02584
YLR315W	nkp2Δ	0.02582
YGL109W	ygl109wΔ	0.02581	Dubious
YLR309C	imh1Δ	0.02581
YDL096C	opi6Δ	0.02572	Dubious
YOR246C	env9Δ	0.0257
YGL141W	hul5Δ	0.02568
YER045C	aca1Δ	0.02566
YDR468C	tlg1-5005	0.02566
YCL001W-A	ycl001w-aΔ	0.02565
YOL006C	top1Δ	0.02561
YGL022W	stt3-2	0.02558
YPL229W	ypl229wΔ	0.02557
YPR115W	rgc1Δ	0.02551
YMR283C	rit1Δ	0.02549
YJL148W	rpa34Δ	0.02549
YHR184W	ssp1Δ	0.02547
YAL059W	ecm1Δ	0.02542
YLR082C	srl2Δ	0.0254
YGR264C	mes1-1	0.0254
YLR164W	shh4Δ	0.02534
YDL028C	mps1-3796	0.02533
YKR030W	gmh1Δ	0.02533
YKL078W	dhr2-5001	0.02532
YFR012W	dcv1Δ	0.0253
YAL041W	cdc24-3	0.02528
YNL214W	pex17Δ	0.02527
YDR357C	cnl1Δ	0.02527
YIL159W	bnr1Δ	0.02527
YMR157C	aim36Δ	0.02527
YDR172W	sup35-td	0.02525
YMR193C-A	ymr193c-aΔ	0.02524	Dubious
YHR057C	cpr2Δ	0.02523
YKL146W	avt3Δ	0.02522
YOR042W	cue5Δ	0.02521
YGR169C	pus6Δ	0.02519
YHR060W	vma22Δ	0.02516
YOR362C	pre10-5001	0.02513
YDR122W	kin1Δ	0.02512
YDR156W	rpa14Δ	0.02511
YPL131W	rpl5-5001-supp1Δ	0.02511	Carries Suppressor Mutation
YMR109W	myo5Δ	0.0251
YCR069W	cpr4Δ	0.02508
YDR125C	ecm18Δ	0.02508
YLR446W	ylr446wΔ	0.02506
YML030W	rcf1Δ	0.02505
YPL014W	cip1Δ	0.02498
YGL245W	gus1-5001	0.02496
YPR016C	tif6-ts4	0.02493
YOR270C	vph1-supp1Δ	0.02493	Carries Suppressor Mutation
YLR429W	crn1Δ	0.0249
YLR262C-A	tma7Δ	0.02488
YER066C-A	yer066c-aΔ	0.02487	Dubious
YDR183W	plp1Δ	0.02485
YLR068W	fyv7Δ	0.02483
YOR247W	srl1Δ	0.02483
YIL039W	ted1Δ	0.02483
YIL064W	efm4Δ	0.02482
YOR360C	pde2Δ	0.02476
YIL155C	gut2Δ	0.02475
YPR148C	ypr148cΔ	0.02475
YDL044C	mtf2Δ	0.02473
YFL045C	sec53-6	0.02465
YDR321W	asp1Δ	0.0246
YDR178W	sdh4Δ	0.02455
YMR018W	pex9Δ	0.02454
YBR189W	rps9bΔ	0.02454
YBR224W	ybr224wΔ	0.02448	Dubious
YDR331W	gpi8-ts	0.02444
YER031C	ypt31Δ	0.02441
YMR036C	mih1Δ	0.02439
YGR092W	dbf2Δ	0.02439
YLR373C	vid22Δ	0.02438
YHL023C	npr3Δ	0.02438
YAL026C	drs2-supp1Δ	0.02435	Carries Suppressor Mutation
YPR105C	cog4-5005	0.02433
YNL035C	ynl035cΔ	0.02433
YJR111C	pxp2Δ	0.0243
YDL017W	cdc7-1	0.0243
YGL135W	rpl1bΔ	0.02423
YMR213W	cef1-13	0.02421
YPR050C	ypr050cΔ	0.02419	Dubious
YCL044C	mgr1Δ	0.02418
YDR021W	fal1-1	0.02418
YKR014C	ypt52Δ	0.02417
YBR075W	ybr075wΔ	0.02415
YDR356W	spc110-220	0.02415
YLR031W	ylr031wΔ	0.02413
YNL253W	tex1Δ	0.02409
YDR471W	rpl27bΔ	0.02407
YDL236W	pho13Δ	0.02406
YMR253C	ymr253cΔ	0.02405
YDR405W	mrp20Δ	0.02403
YFL058W	thi5Δ	0.02396
YDR256C	cta1Δ	0.02393
YFL008W	smc1-2	0.02393
YGR295C	cos6Δ	0.02392
YPR104C	fhl1-5004	0.02391
YOR064C	yng1Δ	0.02389
YBR212W	ngr1Δ	0.02386
YCL001W	rer1Δ	0.02386
YNL062C	gcd10-506	0.02385
YMR117C	spc24-10	0.0238
YDR311W	tfb1-6	0.02379
YMR090W	ymr090wΔ	0.02375
YER007W	pac2Δ	0.02373
YBR250W	spo23Δ	0.0237
YER157W	cog3-2	0.0237
YNR041C	coq2Δ	0.0237
YOR332W	vma4Δ	0.02369
YPR106W	isr1Δ	0.02364
YOR170W	yor170wΔ	0.02364	Dubious
YER073W	ald5Δ	0.02363
YOR085W	ost3Δ	0.02363
YMR041C	ara2Δ	0.02363
YGR141W	vps62Δ	0.02362
YLR195C	nmt1-181	0.02361
YMR230W	rps10bΔ	0.0236
YGR049W	scm4Δ	0.02357
YGR123C	ppt1Δ	0.02352
YJL218W	yjl218wΔ	0.02351
YLR212C	tub4-y445d	0.02349
YMR165C	pah1-supp1Δ	0.02349	Carries Suppressor Mutation
YJL152W	yjl152wΔ	0.02348	Dubious
YKR052C	mrs4Δ	0.02348
YBR162C	tos1Δ	0.02348
YKL128C	pmu1Δ	0.02346
YBR186W	pch2Δ	0.02343
YBR299W	mal32Δ	0.02343
YDL114W	ydl114wΔ	0.02342
YGL159W	ygl159wΔ	0.02341
YDR071C	paa1Δ	0.02339
YMR025W	csi1Δ	0.02338
YER105C	nup157Δ	0.02336
YHL033C	rpl8aΔ	0.02335
YLR451W	leu3Δ	0.02334
YNR032W	ppg1Δ	0.0233
YDR113C	pds1-128	0.02328
YKR018C	ykr018cΔ	0.02327
YNR024W	mpp6Δ	0.02326
YMR312W	elp6Δ	0.02325
YOR086C	tcb1Δ	0.0232
YDR181C	sas4Δ	0.0232
YMR166C	mme1Δ	0.02316
YOR061W	cka2Δ	0.02314
YOR263C	yor263cΔ	0.02313	Dubious
YDR069C	doa4-supp1Δ	0.02311	Carries Suppressor Mutation
YJR091C	jsn1Δ	0.02309
YGL155W	cdc43-2	0.02306
YOR314W	yor314wΔ	0.02304	Dubious
YDR529C	qcr7Δ	0.02297
YNL172W	apc1-5004	0.02294
YOL017W	esc8Δ	0.02293
YGL238W	cse1-5002	0.02292
YNL330C	rpd3Δ	0.02291
YGR021W	ygr021wΔ	0.02288
YOR149C	smp3-2	0.02288
YKL190W	cnb1Δ	0.02286
YBR188C	ntc20Δ	0.02284
YOL089C	hal9Δ	0.02282
YGL125W	met13-supp1Δ	0.02281	Carries Suppressor Mutation
YBR134W	ybr134wΔ	0.02279	Dubious
YDL157C	ydl157cΔ	0.02278
YFR010W	ubp6Δ	0.02278
YGR130C	ygr130cΔ	0.02277
YBR170C	npl4Δ	0.02273
YGR120C	cog2-1	0.02271
YOL066C	rib2-5001	0.0227
YPR194C	opt2Δ	0.02269
YNL087W	tcb2Δ	0.02269
YDL230W	ptp1Δ	0.02268
YDL199C	ydl199cΔ	0.02267
YNL022C	rcm1Δ	0.02264
YGL210W	ypt32Δ	0.02263
YGL164C	yrb30Δ	0.02263
YCL029C	bik1Δ	0.02261
YPL012W	rrp12-5001	0.02261
YPR123C	ypr123c-supp1Δ	0.02257	Dubious,Carries Suppressor Mutation
YLR211C	atg38Δ	0.02257
YGR227W	die2Δ	0.02257
YOR249C	apc5-ca	0.02256
YDR349C	yps7Δ	0.02253
YLR325C	rpl38Δ	0.02251
YHR170W	nmd3-4	0.02251
YDR257C	rkm4Δ	0.02238
YPR071W	ypr071wΔ	0.02237
YDR310C	sum1Δ	0.02234
YLR407W	ylr407wΔ	0.02229
YLR204W	qri5Δ	0.02229
YLR110C	ccw12Δ	0.02224
YER133W	glc7-12	0.02221
YJL070C	yjl070cΔ	0.02219
YLR392C	art10Δ	0.02219
YKL071W	ykl071wΔ	0.02218
YGL137W	sec27-1	0.02216
YML034C-A	yml034c-aΔ	0.02214	Dubious
YER008C	sec3-2	0.02212
YGR249W	mga1Δ	0.02209
YIL043C	cbr1Δ	0.02208
YBR052C	rfs1Δ	0.02207
YGR172C	yip1-4	0.02207
YEL071W	dld3Δ	0.02205
YOR074C	cdc21-1	0.02205
YIR027C	dal1Δ	0.02204
YOR377W	atf1Δ	0.02199
YDR538W	pad1Δ	0.02196
YBR234C	arc40-5001	0.0219
YKR060W	utp30Δ	0.02188
YGR263C	say1Δ	0.02188
YHR157W	rec104Δ	0.02185
YGL067W	npy1Δ	0.02184
YOR208W	ptp2Δ	0.02183
YDR175C	rsm24-supp1aΔ	0.02183	Carries Suppressor Mutation
YOR119C	rio1-5001	0.02181
YIL138C	tpm2Δ	0.0218
YOL099C	yol099cΔ	0.0218	Dubious
YHR133C	nsg1Δ	0.02177
YCR024C-A	pmp1Δ	0.02176
YIL059C	yil059cΔ	0.02175	Dubious
YJL219W	hxt9Δ	0.02172
YLR310C	cdc25-1-supp1Δ	0.0217	Carries Suppressor Mutation
YGR195W	ski6-5001	0.02168
YGR143W	skn1Δ	0.02168
YML063W	rps1bΔ	0.02168
YBR161W	csh1Δ	0.02167
YDR513W	grx2Δ	0.02167
YBR018C	gal7Δ	0.02166
YIL041W	gvp36Δ	0.02163
YER121W	yer121wΔ	0.02162
YKR104W	ykr104wΔ	0.0216
YJL123C	mtc1Δ	0.02153
YJL126W	nit2Δ	0.02153
YIL144W	tid3-1	0.02152
YDL136W	rpl35bΔ	0.02152
YDR108W	trs85Δ	0.02152
YLR444C	ylr444cΔ	0.02149	Dubious
YDL243C	aad4Δ	0.02148
YER093C-A	aim11Δ	0.02145
YBL071C-B	ybl071c-bΔ	0.02144
YOR050C	yor050cΔ	0.0214	Dubious
YDR197W	cbs2Δ	0.0214
YDR458C	heh2Δ	0.02137
YDR145W	taf12-l446a	0.02133
YHR129C	arp1Δ	0.02129
YHR066W	ssf1Δ	0.02129
YNR035C	arc35-5	0.02128
YLR401C	dus3Δ	0.02126
YBL002W	htb2Δ	0.02125
YGL056C	sds23Δ	0.02124
YJR022W	lsm8-5001-supp1	0.02116	Carries Suppressor Mutation
YDR341C	ydr341c-5001	0.02115
YNR002C	ato2Δ	0.02111
YLR086W	smc4-1	0.02107
YJR048W	cyc1Δ	0.02102
YLR341W	spo77Δ	0.02101
YOL002C	izh2Δ	0.02097
YCL028W	rnq1Δ	0.02097
YDR159W	sac3Δ	0.02096
YMR223W	ubp8Δ	0.0209
YLR271W	cmg1Δ	0.0209
YDR205W	msc2Δ	0.02087
YOR229W	wtm2Δ	0.02086
YDR149C	ydr149cΔ	0.02086	Dubious
YOR122C	pfy1-13	0.02085
YGR181W	tim13Δ	0.02081
YOR034C	akr2Δ	0.0208
YJR053W	bfa1Δ	0.02079
YHR127W	yhr127wΔ	0.02078
YIL152W	yil152wΔ	0.02075
YFR005C	sad1-1	0.02074
YKL096C-B	ykl096c-bΔ	0.02074
YKL156W	rps27aΔ	0.02073
YFR042W	keg1-5002-supp1	0.02072	Carries Suppressor Mutation
YPR172W	ypr172wΔ	0.02067
YPR173C	vps4Δ	0.02066
YDR024W	fyv1Δ	0.02061	Dubious
YPR131C	nat3Δ	0.02061
YBL024W	ncl1Δ	0.02059
YPL112C	pex25Δ	0.02059
YBR116C	ybr116cΔ	0.02054	Dubious
YPL212C	pus1Δ	0.02053
YML023C	nse5-ts1	0.02052
YDR166C	sec5-24	0.02051
YLL019C	kns1Δ	0.02049
YAL062W	gdh3Δ	0.02048
YMR101C	srt1Δ	0.02047
YIR010W	dsn1-8	0.02047
YCL056C	pex34Δ	0.02046
YOR181W	las17-14	0.02046
YIR023W	dal81Δ	0.02045
YJL085W	exo70-29/37	0.02045
YOR253W	nat5Δ	0.02044
YPR042C	puf2Δ	0.02043
YDR222W	ydr222wΔ	0.02042
YBR017C	kap104Δ	0.02042
YPL114W	ypl114wΔ	0.02038	Dubious
YGL126W	scs3Δ	0.02037
YLR035C	mlh2Δ	0.02037
YLL058W	yll058wΔ	0.02034
YHR208W	bat1Δ	0.02032
YOR259C	rpt4-150	0.02031
YNL072W	rnh201Δ	0.0203
YJL214W	hxt8Δ	0.0203
YHR161C	yap1801Δ	0.02029
YPL157W	tgs1Δ	0.02028
YJL085W	exo70-38	0.02024
YGR061C	ade6Δ	0.02024
YMR064W	aep1Δ	0.02023
YDR267C	cia1-5007	0.02023
YDL061C	rps29bΔ	0.02012
YBL006C	ldb7Δ	0.02011
YNL237W	ytp1Δ	0.0201
YDR465C	rmt2Δ	0.02009
YBR280C	saf1Δ	0.02008
YIL171W	yil171wΔ	0.02004
YDL232W	ost4-supp2Δ	0.02001	Carries Suppressor Mutation
YLR141W	rrn5-5001	0.01998
YKR017C	hel1Δ	0.01997
YPL137C	gip3Δ	0.01996
YGR093W	drn1Δ	0.01995
YHR151C	mtc6Δ	0.01989
YMR305C	scw10Δ	0.01987
YOR353C	sog2-5001-supp1Δ	0.01986	Carries Suppressor Mutation
YLL053C	yll053cΔ	0.01984
YOL019W	yol019wΔ	0.0198
YNL152W	inn1-5007	0.01979
YER010C	yer010cΔ	0.01979
YOR095C	rki1-5008	0.01978
YLR423C	atg17Δ	0.01976
YNR045W	pet494Δ	0.01974
YCL075W	ycl075wΔ	0.01974
YBR259W	ybr259wΔ	0.01971
YLR237W	thi7Δ	0.0197
YPL191C	ypl191cΔ	0.01966
YNL011C	ynl011cΔ	0.01966
YJL095W	bck1Δ	0.01965
YNL231C	pdr16Δ	0.01964
YDL033C	slm3Δ	0.01963
YPL002C	snf8Δ	0.01957
YNL044W	yip3Δ	0.01957
YKL011C	cce1Δ	0.01956
YMR149W	swp1-5004	0.01955
YJL074C	smc3-42	0.01952
YFL039C	act1-159	0.01952
YNR020C	atp23Δ	0.01952
YHR185C	pfs1Δ	0.01951
YJL047C-A	yjl047c-aΔ	0.0195
YFL011W	hxt10Δ	0.0195
YBR039W	atp3Δ	0.0195
YOR304C-A	bil1Δ	0.01949
YKR032W	ykr032wΔ	0.01947
YLR156C-A	ylr156c-aΔ	0.01945
YOR082C	yor082cΔ	0.01944	Dubious
YAL014C	syn8Δ	0.01943
YER182W	fmp10Δ	0.0194
YDR100W	tvp15Δ	0.01938
YPL079W	rpl21bΔ	0.01938
YER087C-B	sbh1Δ	0.01936
YBR214W	sds24Δ	0.01935
YCR082W	ahc2Δ	0.01935
YNL307C	mck1Δ	0.01933
YDR109C	ydr109cΔ	0.01932
YKL023W	ykl023wΔ	0.01932
YNR039C	zrg17Δ	0.0193
YBL039W-B	ybl039w-bΔ	0.01929
YKL073W	lhs1-supp1Δ	0.01926	Carries Suppressor Mutation
YGL138C	ygl138cΔ	0.01924
YDR525W	api2Δ	0.01921
YOL126C	mdh2Δ	0.01919
YBR242W	ybr242wΔ	0.01916
YOR315W	sfg1Δ	0.01915
YDR308C	srb7-5003	0.01912
YOR230W	wtm1Δ	0.0191
YDR380W	aro10Δ	0.01909
YGL045W	rim8Δ	0.01909
YLR354C	tal1Δ	0.01908
YMR251W	gto3Δ	0.01905
YJL141C	yak1Δ	0.01904
YLR098C	cha4Δ	0.01903
YJL137C	glg2Δ	0.01903
YLR453C	rif2Δ	0.01897
YHR103W	sbe22Δ	0.01896
YJR037W	yjr037wΔ	0.01894	Dubious
YPL001W	hat1Δ	0.01894
YER156C	yer156cΔ	0.01891
YIR041W	pau15Δ	0.0189
YHR024C	mas2-10	0.0189
YDR325W	ycg1-2	0.01888
YDR541C	ydr541cΔ	0.01887
YDR247W	vhs1Δ	0.01887
YIL062C	arc15-10	0.01886
YCR044C	per1-supp1Δ	0.01876	Carries Suppressor Mutation
YOR100C	crc1Δ	0.01874
YNR065C	ynr065cΔ	0.01874
YGL009C	leu1Δ	0.01873
YDR064W	rps13-5001	0.01867
YJL215C	yjl215cΔ	0.01867	Dubious
YBL067C	ubp13Δ	0.01865
YBR191W	rpl21aΔ	0.01864
YGR054W	ygr054wΔ	0.01864
YOL040C	rps15-5001	0.01863
YDR213W	upc2Δ	0.01863
YLL040C	vps13Δ	0.0186
YKL006W	rpl14aΔ	0.01858
YBR069C	tat1Δ	0.01858
YJL097W	phs1-5001	0.01856
YJR138W	iml1Δ	0.01853
YLR066W	spc3-4	0.01853
YLL050C	cof1-5	0.01852
YFR051C	ret2-1	0.01849
YHL039W	efm1Δ	0.01849
YPL231W	fas2-5012	0.01845
YKL046C	dcw1Δ	0.01845
YDR277C	mth1Δ	0.01844
YKR061W	ktr2Δ	0.0184
YNL067W	rpl9bΔ	0.0184
YLR044C	pdc1Δ	0.0184
YKL065C	yet1Δ	0.01837
YIR013C	gat4Δ	0.01835
YIL140W	axl2Δ	0.01835
YJR047C	anb1Δ	0.01834
YFL038C	ypt1-3	0.01834
YGL224C	sdt1Δ	0.01834
YGR078C	pac10-supp1Δ	0.01833	Carries Suppressor Mutation
YNL147W	lsm7Δ	0.01829
YCR049C	ycr049cΔ	0.01826	Dubious
YDR249C	ydr249cΔ	0.01825
YKL123W	ykl123wΔ	0.0182	Dubious
YNL127W	far11Δ	0.01814
YOR342C	yor342cΔ	0.01811
YBL039C	ura7Δ	0.01811
YLR422W	dck1-supp1Δ	0.01809	Carries Suppressor Mutation
YER147C	scc4-5001	0.01808
YOR032C	hms1Δ	0.01807
YPL266W	dim1-2	0.01805
YER140W	emp65Δ	0.01803
YBL075C	ssa3Δ	0.01801
YDR042C	ydr042cΔ	0.01801
YBL026W	lsm2-5001	0.018
YJL039C	nup192-15	0.018
YOL038C-A	yol038c-aΔ	0.01799
YPR151C	sue1Δ	0.01798
YKL104C	gfa1-97	0.01798
YDR218C	spr28Δ	0.01798
YLR199C	pba1Δ	0.01795
YJL118W	yjl118wΔ	0.01788
YPL197C	ypl197cΔ	0.01788	Dubious
YOR260W	gcd1-502	0.01788
YDR338C	ydr338cΔ	0.01786
YBR088C	pol30-k117r	0.01782
YLR257W	ylr257wΔ	0.01781
YKR099W	bas1Δ	0.0178
YHL019C	apm2Δ	0.01779
YDR065W	rrg1Δ	0.01776
YDR009W	gal3Δ	0.01771
YDR077W	sed1Δ	0.01771
YIL147C	sln1-ts4	0.01768
[truncated: 4,039 more rows]

## Sheet: DPH1 GI scores
ORF	Allele	Score	p-value	Annotations		ORF	Allele	Score	p-value	Annotations
YBR033W	eds1Δ	-0.412	0.0004028			YPR182W	smx3-5001	0.2756	1.063e-07
YNL097C	pho23Δ	-0.3821	0.005137			YKL166C	tpk3Δ	0.2685	5.274e-60
YDR522C	sps2Δ	-0.3789	0.01655			YLR182W	swi6Δ	0.2214	1.141e-09
YHR028C	dap2Δ	-0.3409	0.0003558			YDR238C	sec26-f856aw860a	0.1649	8.323e-10
YNL172W	apc1-5004	-0.3234	0.006062			YDR387C	cin10Δ	0.1575	1.352e-10
YNL282W	pop3-5001	-0.2694	8.88e-05			YHR147C	mrpl6-supp1Δ	0.1313	0.01635	Carries Suppressor Mutation
YJL175W	yjl175wΔ	-0.2628	0.0002488	Dubious		YHR085W	ipi1-5001	0.1195	0.02652
YHL025W	snf6Δ	-0.2485	4.212e-08			YOR080W	dia2Δ	0.1168	8.118e-05
YBL066C	sef1Δ	-0.2381	0.0007344			YNL272C	sec2-41	0.1163	1.37e-09
YLR106C	mdn1-5011	-0.2218	5.632e-09			YPR173C	vps4Δ	0.1119	3.781e-10
YJL029C	vps53-supp1Δ	-0.2173	4.417e-10	Carries Suppressor Mutation		YAL002W	vps8Δ	0.1117	1.039e-06
YML088W	ufo1Δ	-0.2039	0.04493			YDL006W	ptc1Δ	0.1116	2.023e-06
YDR019C	gcv1Δ	-0.2008	0.02067			YPL231W	fas2-5003	0.1108	5.519e-11
YDR385W	eft2Δ	-0.179	1.019e-11			YGR156W	pti1-ts1	0.1057	0.00563
YDR464W	spp41-5001	-0.1765	5.58e-18			YGR215W	rsm27-supp1Δ	0.1051	9.521e-07	Carries Suppressor Mutation
YFR005C	sad1-1	-0.1733	2.972e-07			YHR058C	med6-ts	0.1027	0.009014
YKR052C	mrs4Δ	-0.1695	0.01049			YGR183C	qcr9Δ	0.099	1.922e-14
YOR359W	vts1Δ	-0.1659	0.01761			YPR107C	yth1-5010	0.0988	1.034e-07
YML034W	src1Δ	-0.1631	7.814e-08			YBR088C	pol30-k196r	0.0987	0.0001445
YCR077C	pat1Δ	-0.158	3.029e-56			YOR259C	rpt4-145	0.0979	0.0005169
YFR050C	pre4-5001	-0.1482	4.213e-35			YMR039C	sub1Δ	0.0978	2.018e-05
YLR371W	rom2-supp2Δ	-0.1463	0.01895	Carries Suppressor Mutation		YGR105W	vma21Δ	0.0962	0.0003297
YGL116W	cdc20-2	-0.1385	0.01266			YNL252C	mrpl17Δ	0.0961	0.005588
YOR312C	rpl20bΔ	-0.1348	0.03684			YGL073W	hsf1-848	0.0956	1.061e-17
YER052C	hom3Δ	-0.1332	5.214e-09			YNL248C	rpa49-supp1Δ	0.0955	0.008452	Carries Suppressor Mutation
YDR448W	ada2Δ	-0.1328	3.804e-20			YBR182C	smp1Δ	0.093	0.01243
YML034C-A	yml034c-aΔ	-0.13	9.912e-13	Dubious		YDR264C	akr1Δ	0.093	5.73e-06
YML111W	bul2Δ	-0.1264	0.03715			YPL122C	tfb2-5002	0.0925	0.001641
YAR002W	nup60Δ	-0.1239	0.01206			YOR210W	rpb10-5004	0.0906	0.01093
YGL250W	rmr1Δ	-0.1233	0.01674			YNL215W	ies2Δ	0.0886	8.555e-06
YDR397C	ncb2-5009	-0.1212	0.01984			YMR049C	erb1-5001	0.0867	0.0006656
YBR291C	ctp1Δ	-0.1205	0.0002395			YGL130W	ceg1-34	0.0866	0.04425
YOR293W	rps10aΔ	-0.1193	9.606e-18			YML103C	nup188Δ	0.0852	1.164e-05
YDR208W	mss4-103	-0.119	0.04763			YMR277W	fcp1-1-supp2Δ	0.0844	0.001809	Carries Suppressor Mutation
YJR060W	cbf1Δ	-0.1178	0.0007301			YDR196C	cab5-1	0.0844	4.905e-05
YOR078W	bud21Δ	-0.1167	1.824e-16			YNL312W	rfa2-5001	0.0841	0.01045
YJL190C	rps22aΔ	-0.1142	0.01152			YOR089C	vps21Δ	0.083	0.01945
YDR105C	tms1Δ	-0.1103	9.349e-30			YDR383C	nkp1Δ	0.083	0.04146
YCR094W	cdc50Δ	-0.1079	1.586e-09			YDR469W	sdc1Δ	0.0823	0.03388
YOR046C	dbp5-1	-0.1075	0.01076			YPL228W	cet1-1-supp1Δ	0.082	0.005883	Carries Suppressor Mutation
YBR136W	mec1-4ts	-0.1054	0.001506			YER061C	cem1Δ	0.0819	1.614e-10
YDR148C	kgd2Δ	-0.1053	0.01951			YGL097W	srm1-ts	0.0812	0.008851
YBL026W	lsm2-5001	-0.1044	0.0005231			YLL031C	gpi13-3-supp1Δ	0.0809	3.721e-09	Carries Suppressor Mutation
YDR245W	mnn10Δ	-0.1043	0.00867			YHR193C	egd2Δ	0.0802	0.03269
YGL007W	brp1Δ	-0.1035	0.007822			YOR007C	sgt2Δ	0.0794	0.009646
YFL007W	blm10Δ	-0.1022	2.478e-18			YDL193W	nus1-5001	0.0781	2.457e-10
YNL132W	kre33-5001	-0.1018	0.000148			YMR260C	tif11-5006	0.0777	4.328e-64
YLR340W	rpp0-5001	-0.1007	0.0317			YDL002C	nhp10Δ	0.0775	0.00796
YKL173W	snu114-60	-0.1006	0.03247			YDR540C	irc4Δ	0.0772	0.005704
YNL271C	bni1Δ	-0.1002	0.03384			YPR025C	ccl1-ts4	0.0772	0.03999
YMR318C	adh6Δ	-0.1001	0.01655			YNL122C	ynl122cΔ	0.077	0.001894
YML008C	erg6Δ	-0.0999	0.002227			YBR212W	ngr1Δ	0.0769	0.0008374
YJL201W	ecm25Δ	-0.0982	0.001251			YOR230W	wtm1Δ	0.0766	3.99e-16
YDR533C	hsp31Δ	-0.0978	0.02681			YOR174W	med4-6	0.0763	0.01311
YOL081W	ira2Δ	-0.0976	0.002611			YNL081C	sws2-supp1aΔ	0.076	0.008152	Carries Suppressor Mutation
YMR023C	mss1Δ	-0.0973	0.01465			YPL226W	new1Δ	0.0758	0.001733
YBR289W	snf5Δ	-0.0964	2.111e-13			YOL045W	psk2Δ	0.0757	9.935e-14
YJL124C	lsm1Δ	-0.0953	0			YHR050W	smf2Δ	0.0753	7.515e-06
YAL026C	drs2-supp1Δ	-0.0934	0.0413	Carries Suppressor Mutation		YGL247W	brr6-5001	0.0751	0.04936
YEL036C	anp1Δ	-0.0932	0.001558			YFL039C	act1-3	0.0749	0.03435
YPR036W	vma13Δ	-0.0924	0.01718			YCL029C	bik1Δ	0.0747	2.87e-06
YGR187C	hgh1Δ	-0.0917	9.234e-07			YDR246W	trs23-5001	0.0744	0.01549
YBR111W-A	sus1Δ	-0.0896	0.000877			YDR219C	mfb1Δ	0.0744	0.04248
YPL039W	ypl039wΔ	-0.0894	0.02746			YDR228C	pcf11-2	0.0724	2.64e-06
YJR032W	cpr7Δ	-0.0883	2.316e-08			YOR272W	ytm1-1	0.0722	0.004144
YFL018C	lpd1-supp1Δ	-0.088	0.003676	Carries Suppressor Mutation		YOR044W	irc23Δ	0.0719	0.01306
YMR229C	rrp5-delta6	-0.0861	2.601e-09			YCR071C	img2Δ	0.0718	6.365e-05
YER016W	bim1Δ	-0.0861	0.04467			YNR051C	bre5Δ	0.0714	1.851e-20
YNL297C	mon2-supp1Δ	-0.0853	0.02244	Carries Suppressor Mutation		YHR162W	mpc2Δ	0.0711	0.0004569
YPL217C	bms1-1-supp1Δ	-0.0851	0.002443	Carries Suppressor Mutation		YLR269C	ylr269cΔ	0.0711	0.02126	Dubious
YML081C-A	atp18Δ	-0.0817	0.04272			YER024W	yat2Δ	0.0695	5.528e-12
YER083C	get2Δ	-0.0814	0.002505			YBR098W	mms4Δ	0.0687	0.0001324
YML112W	ctk3Δ	-0.0802	0.03372			YER157W	cog3-1	0.0685	0.0267
YBR257W	pop4-5001	-0.0801	0.002241			YER156C	yer156cΔ	0.0684	0.02016
YNL262W	pol2-12	-0.0799	0.02922			YPR018W	rlf2Δ	0.0681	0.02394
YEL055C	pol5-1	-0.0795	0.01124			YDR207C	ume6Δ	0.0681	0.04706
YMR130W	ymr130wΔ	-0.0789	0.03589			YMR037C	msn2Δ	0.068	0.04002
YGL050W	tyw3Δ	-0.0783	0.0005161			YHR164C	dna2-2	0.0677	0.0005013
YOR008C	slg1Δ	-0.0776	7.74e-06			YPR030W	csr2Δ	0.0674	0.008261
YLL008W	drs1-5001	-0.0769	0.0004487			YCR003W	mrpl32-supp1aΔ	0.0671	0.0001277	Carries Suppressor Mutation
YBR191W	rpl21aΔ	-0.0763	0.005475			YMR070W	mot3Δ	0.0661	0.03256
YKL173W	snu114-40	-0.0762	0.01658			YHR086W	nam8Δ	0.066	3.161e-05
YGL092W	nup145-r4	-0.076	0.0003542			YCR023C	ycr023cΔ	0.0654	0.0008651
YCR034W	elo2Δ	-0.0749	3.957e-10			YNR057C	bio4Δ	0.0651	6.195e-38
YOL018C	tlg2Δ	-0.0743	7.321e-05			YPL223C	gre1Δ	0.0643	0.02461
YBR084C-A	rpl19aΔ	-0.0738	0.0005705			YMR040W	yet2Δ	0.0642	0.009802
YDR276C	pmp3Δ	-0.0734	0.0002033			YLR142W	put1Δ	0.0639	0.004495
YPL224C	mmt2Δ	-0.073	9.1e-08			YOR025W	hst3Δ	0.0636	0.009826
YGL031C	rpl24aΔ	-0.0729	0.008997			YHL029C	oca5Δ	0.0631	0.01762
YGL005C	cog7Δ	-0.0728	0.001077			YKL191W	dph2Δ	0.0627	0.0001432
YJL204C	rcy1Δ	-0.0721	1.626e-05			YPL065W	vps28Δ	0.0624	0.003942
YBR108W	aim3Δ	-0.0712	3.45e-06			YKL154W	srp102-510	0.0623	0.002174
YKR019C	irs4Δ	-0.0706	9.33e-07			YNL165W	ynl165wΔ	0.0619	0.04106
YNL146W	ynl146wΔ	-0.0705	0.00177			YDR073W	snf11Δ	0.0614	0.04584
YLR029C	rpl15a-5004	-0.0699	7.346e-19			YBR102C	exo84-102	0.0613	1.024e-08
YLR348C	dic1Δ	-0.0698	0.00785			YLR172C	dph5Δ	0.0607	0.004588
YBR254C	trs20-5001	-0.0697	1.379e-08			YHR197W	rix1-5001	0.0606	0.02434
YJL107C	yjl107cΔ	-0.0696	0.04615			YLR320W	mms22Δ	0.0604	4.718e-07
YLR029C	rpl15a-5002	-0.0694	4.896e-09			YGR211W	zpr1-1	0.0603	0.03727
YLR180W	sam1Δ	-0.0692	0.002659			YOR322C	ldb19Δ	0.0599	0.03206
YGL115W	snf4Δ	-0.0689	2.712e-05			YDR274C	ydr274cΔ	0.0596	0.04184
YPR103W	pre2-1	-0.0689	0.04525			YPL047W	sgf11Δ	0.0596	3.726e-06
YLL041C	sdh2Δ	-0.0681	0.003317			YKL215C	oxp1Δ	0.0593	0.006768
YBR036C	csg2Δ	-0.0679	0.04204			YBR194W	aim4Δ	0.0593	6.797e-06
YHR096C	hxt5Δ	-0.0675	3.308e-11			YNL038W	gpi15-5001	0.0591	0.002807
YOL131W	yol131wΔ	-0.0675	0.01606			YDR244W	pex5Δ	0.0587	0.03769
YDR303C	rsc3-1	-0.0674	4.891e-06			YCR095C	oca4Δ	0.0585	0.0161
YBL074C	aar2-5001	-0.0673	0.02922			YDR375C	bcs1Δ	0.0581	9.557e-08
YEL061C	cin8Δ	-0.0672	0.005039			YOL005C	rpb11-5002	0.058	0.0002654
YLR086W	smc4-1	-0.0667	0.0002827			YLR143W	dph6Δ	0.0574	1.602e-31
YJL004C	sys1Δ	-0.0662	1.871e-06			YOL047C	lds2Δ	0.0573	0.0001781
YER101C	ast2Δ	-0.0662	1.459e-10			YLR191W	pex13Δ	0.0571	6.392e-21
YCR086W	csm1Δ	-0.0659	0.00776			YOL095C	hmi1Δ	0.0561	0.01002
YBL067C	ubp13Δ	-0.0656	0.01614			YMR218C	trs130-5003	0.056	3.714e-06
YMR121C	rpl15bΔ	-0.0656	0.009535			YGL130W	ceg1-ts	0.0557	7.085e-05
YHR030C	slt2Δ	-0.0644	1.097e-05			YDL107W	mss2Δ	0.0555	8.475e-05
YGR178C	pbp1Δ	-0.0639	0.0401			YBR246W	rrt2Δ	0.0555	0.0012
YOR216C	rud3Δ	-0.0638	1.678e-08			YPL135W	isu1Δ	0.0553	1.39e-11
YHR072W	erg7-5003	-0.0636	0.0003242			YGR123C	ppt1Δ	0.0545	0.04372
YMR264W	cue1Δ	-0.0636	2.064e-10			YLR119W	srn2Δ	0.0544	0.009523
YLR342W	fks1Δ	-0.0635	2.358e-05			YML101C	cue4Δ	0.0544	0.0003217
YJL196C	elo1Δ	-0.0634	0.004419			YPL205C	ypl205cΔ	0.0541	0.04561	Dubious
YML128C	msc1Δ	-0.0631	0.007185			YDL056W	mbp1Δ	0.0541	0.0005993
YBR049C	reb1-5001	-0.0631	0.02058			YOL029C	yol029cΔ	0.0537	0.01317
YPL124W	spc29-3	-0.0625	0.005013			YLR315W	nkp2Δ	0.0531	0.0007272
YER040W	gln3Δ	-0.0624	7.641e-11			YDL216C	rri1Δ	0.052	7.118e-07
YLR112W	ylr112wΔ	-0.0623	3.865e-44	Dubious		YER056C	fcy2Δ	0.052	0.04912
YOR070C	gyp1Δ	-0.0622	0.007878			YLR088W	gaa1-ts	0.0518	2.214e-06
YKR020W	vps51Δ	-0.0622	0.02013			YDR200C	vps64Δ	0.0514	7.88e-10
YJL170C	asg7Δ	-0.0622	0.002588			YGL148W	aro2Δ	0.0512	2.769e-12
YLR323C	cwc24-5001	-0.0614	0.008317			YLR268W	sec22-1	0.0511	0.000103
YLR268W	sec22Δ	-0.061	0.01233			YLR450W	hmg2Δ	0.0508	0.0007581
YJL171C	toh1Δ	-0.0606	1.105e-05			YML063W	rps1bΔ	0.0505	0.02246
YHR167W	thp2Δ	-0.0605	4.676e-10			YLR405W	dus4Δ	0.05	0.004268
YNL322C	kre1Δ	-0.0601	0.02751			YDR182W	cdc1-2	0.05	2.678e-06
YNL153C	gim3Δ	-0.0598	0.0003333			YHR194W	mdm31Δ	0.0498	0.0286
YML071C	cog8Δ	-0.0593	0.00828			YNL304W	ypt11Δ	0.0497	0.0004138
YDL020C	rpn4Δ	-0.0592	4.237e-06			YMR231W	pep5Δ	0.0494	1.67e-18
YGL066W	sgf73Δ	-0.0591	0.0003292			YGL045W	rim8Δ	0.0493	0.005297
YLR011W	lot6Δ	-0.0591	0.006132			YLL002W	rtt109Δ	0.0492	0.001083
YPL079W	rpl21bΔ	-0.0586	0.0003993			YAL055W	pex22Δ	0.049	0.0007905
YGR274C	taf1-1	-0.0586	0.04883			YDR304C	cpr5Δ	0.0486	0.0001983
YKL059C	mpe1-5005	-0.0586	6.177e-05			YHR129C	arp1Δ	0.0486	7.816e-44
YDL060W	tsr1-5003	-0.0585	0.00486			YMR140W	sip5Δ	0.0483	0.02098
YER062C	gpp2Δ	-0.0585	0.007667			YNR008W	lro1Δ	0.0483	0.01336
YCR079W	ptc6Δ	-0.0583	0.03452			YGL232W	tan1Δ	0.0481	0.03952
YGL251C	hfm1Δ	-0.0583	5.112e-12			YMR202W	erg2Δ	0.0479	0.004909
YER005W	ynd1Δ	-0.0581	0.001171			YDL074C	bre1Δ	0.0477	0.01343
YKR024C	dbp7Δ	-0.0581	0.001188			YDL132W	cdc53-1	0.0474	0.005163
YHR199C	aim46Δ	-0.0579	0.0001363			YPR094W	rds3-1	0.0473	0.01199
YHR121W	lsm12Δ	-0.0577	4.575e-09			YMR272C	scs7Δ	0.0468	0.008045
YBR164C	arl1Δ	-0.0575	0.009307			YGL168W	hur1Δ	0.0467	0.0036
YNL181W	pbr1-5006	-0.0575	0.003108			YLR297W	ylr297wΔ	0.0467	1.063e-19
YDR477W	snf1-supp1Δ	-0.0571	0.03346	Carries Suppressor Mutation		YBR026C	etr1Δ	0.0462	6.647e-07
YNL096C	rps7bΔ	-0.057	0.001289			YCR076C	fub1Δ	0.046	3.585e-09
YKL203C	tor2-29	-0.0563	0.003568			YFL008W	smc1-259	0.0459	1.706e-05
YOL031C	sil1Δ	-0.0562	0.01532			YDL194W	snf3Δ	0.0459	0.03502
YBL089W	avt5Δ	-0.0559	0.04407			YHR118C	orc6-5001	0.0458	0.04406
YBR105C	vid24Δ	-0.0559	2.662e-07			YPL158C	aim44Δ	0.0458	1.726e-08
YKL161C	kdx1Δ	-0.0557	0.04569			YMR309C	nip1-5007	0.0457	1.223e-06
YML033W	yml033wΔ	-0.0556	1.403e-45			YLR437C	dif1Δ	0.0456	0.0163
YGR245C	sda1-2	-0.0555	3.251e-12			YDR123C	ino2Δ	0.0456	0.006118
YOR370C	mrs6-2	-0.0555	0.03528			YHR038W	rrf1Δ	0.0455	1.963e-32
YDR158W	hom2Δ	-0.0553	0.01993			YFR045W	yfr045wΔ	0.0455	5.045e-14
YAL013W	dep1Δ	-0.0551	0.01036			YOL051W	gal11Δ	0.0451	3.884e-10
YHL023C	npr3Δ	-0.0549	0.004416			YPL228W	cet1-2	0.0449	1.567e-06
YJL062W	las21Δ	-0.0544	5.202e-06			YGR122C-A	ygr122c-aΔ	0.0447	0.0001668	Dubious
YEL062W	npr2Δ	-0.0539	1.036e-09			YMR169C	ald3Δ	0.0447	0.009563
YPR036W-A	spo24Δ	-0.0538	0.005356			YPR057W	brr1Δ	0.0445	2.469e-05
YKL148C	sdh1Δ	-0.0532	1.906e-12			YAR014C	bud14Δ	0.0445	9.61e-07
YLR222C	utp13-5001	-0.0527	2.868e-06			YLR050C	ylr050cΔ	0.0444	0.03677
YJR091C	jsn1Δ	-0.0524	2.536e-06			YFR024C-A	lsb3Δ	0.0443	0.0009093
YFL032W	yfl032wΔ	-0.0522	0.002588	Dubious		YPL231W	fas2-5012	0.0441	0.02504
YLR371W	rom2-supp1Δ	-0.0521	0.003043	Carries Suppressor Mutation		YDR348C	pal1Δ	0.0439	0
YNL315C	atp11Δ	-0.0518	0.000316			YDR369C	xrs2Δ	0.0437	3.245e-05
YDR003W	rcr2Δ	-0.0518	7.6e-07			YDR505C	psp1Δ	0.0437	0.0007809
YML005W	trm12Δ	-0.0516	0.001074			YMR034C	rch1Δ	0.0436	3.045e-05
YNL163C	ria1-ts	-0.0515	7.972e-05			YDR127W	aro1Δ	0.0432	0.01874
YML130C	ero1-1	-0.051	0.04275			YOR275C	rim20Δ	0.0431	0.007566
YNL280C	erg24-supp1Δ	-0.051	0.03303	Carries Suppressor Mutation		YGR008C	stf2Δ	0.0431	1.396e-16
YFL014W	hsp12Δ	-0.0509	0.003453			YDL143W	cct4-1	0.043	0.01411
YLR196W	pwp1-5001	-0.0509	0.0001603			YKR050W	trk2Δ	0.0429	0.003054
YPL146C	nop53-5005	-0.0505	0.02149			YGL133W	itc1Δ	0.0428	2.852e-14
YNL140C	ynl140cΔ	-0.0504	0.002272			YKL127W	pgm1Δ	0.0428	0.006889
YPR194C	opt2Δ	-0.0503	0.03732			YEL057C	sdd1Δ	0.0426	0.03662
YCL032W	ste50Δ	-0.0498	0.04969			YGL225W	vrg4-5003	0.0424	0.01334
YDL033C	slm3Δ	-0.0498	0.0492			YDR462W	mrpl28Δ	0.0423	1.937e-16
YGR120C	cog2-1	-0.0497	4.67e-07			YPR154W	pin3Δ	0.0422	0.0002818
YLL031C	gpi13-4	-0.0497	3.227e-26			YDR179C	csn9Δ	0.0421	0.0006849
YOR053W	yor053wΔ	-0.0496	1.591e-05	Dubious		YKR013W	pry2Δ	0.0419	1.044e-14
YOR090C	ptc5Δ	-0.0494	0.0004942			YHR139C	sps100Δ	0.0419	7.745e-16
YJL064W	yjl064wΔ	-0.0494	0.0003677	Dubious		YOR024W	yor024wΔ	0.0417	5.421e-13	Dubious
YCL025C	agp1Δ	-0.0492	0.04745			YPL173W	mrpl40-supp1Δ	0.0416	0.0006196	Carries Suppressor Mutation
YBR181C	rps6bΔ	-0.0492	3.044e-13			YCR020C	pet18Δ	0.0415	1.819e-11
YOL006C	top1Δ	-0.0492	0.007804			YDL078C	mdh3Δ	0.0415	0.04555
YBR088C	pol30-k242r	-0.0488	0.02829			YER032W	fir1Δ	0.0414	0.0135
YER127W	lcp5-5007	-0.0487	0.001337			YPL001W	hat1Δ	0.0414	2.89e-10
YKL175W	zrt3Δ	-0.0486	0.04633			YER172C	brr2-5018	0.0407	0.01341
YKL203C	tor2-21	-0.0486	0.01803			YOR020C	hsp10-ts	0.0406	0.04501
YGR028W	msp1Δ	-0.0482	0.000892			YLR045C	stu2-10	0.0406	0.03795
YLR360W	vps38Δ	-0.0481	0.02112			YOL020W	tat2Δ	0.0406	0.01283
YBL071C-B	ybl071c-bΔ	-0.048	1.099e-06			YMR063W	rim9Δ	0.0405	0.02565
YNR010W	cse2Δ	-0.048	0			YMR245W	ymr245wΔ	0.0403	0.0009873	Dubious
YPL207W	tyw1Δ	-0.0479	0.02044			YNL181W	pbr1-5008	0.0403	0.00266
YML057W	cmp2Δ	-0.0476	0.0004446			YER048W-A	isd11-5003	0.0397	0.003218
YAL061W	bdh2Δ	-0.0473	0			YBR079C	rpg1-5001	0.0397	0.04209
YGR113W	dam1-1	-0.0473	0.04923			YML066C	sma2Δ	0.0396	0.00254
YML115C	van1Δ	-0.0472	0.01303			YLR285W	nnt1Δ	0.0395	0.0002679
YHR132C	ecm14Δ	-0.047	0.0001063			YER167W	bck2Δ	0.0395	0.008844
YKL065C	yet1Δ	-0.047	0.04673			YLR416C	ylr416cΔ	0.0394	0.006949	Dubious
YHR146W	crp1Δ	-0.0469	1.382e-07			YLL006W-A	yll006w-aΔ	0.0394	0.01305
YCR009C	rvs161Δ	-0.0468	0.002344			YMR309C	nip1-5004	0.0393	0.02329
YNR011C	prp2-1	-0.0466	0.04464			YMR090W	ymr090wΔ	0.0392	1.016e-26
YLR268W	sec22-supp1Δ	-0.0466	0.009886	Carries Suppressor Mutation		YGL070C	rpb9Δ	0.0391	0.007328
YHR178W	stb5Δ	-0.0466	3.471e-05			YGR144W	thi4Δ	0.0391	0.01188
YBR024W	sco2Δ	-0.0462	8.004e-49			YDR401W	ydr401wΔ	0.039	0.004097	Dubious
YEL066W	hpa3Δ	-0.0461	0.02424			YHR128W	fur1-5002	0.0386	0.0003855
YOR008C-A	yor008c-aΔ	-0.0458	2.527e-10			YLR176C	rfx1Δ	0.0386	0.04122
YGL228W	she10Δ	-0.0458	0.01233			YNL277W-A	ynl277w-aΔ	0.0385	4.935e-46
YNL166C	bni5Δ	-0.0457	7.042e-13			YOR226C	isu2Δ	0.0384	5.229e-05
YMR205C	pfk2-supp1Δ	-0.0455	0.003921	Carries Suppressor Mutation		YHL038C	cbp2Δ	0.0381	0.0353
YEL072W	rmd6Δ	-0.0455	2.052e-10			YNL037C	idh1Δ	0.038	0.0006094
YCR053W	thr4Δ	-0.0455	0.0005896			YDR265W	pex10Δ	0.038	1.674e-05
YDR423C	cad1Δ	-0.0455	1.34e-06			YDR213W	upc2Δ	0.038	0.02507
YDR176W	ngg1Δ	-0.0454	0.007637			YLR335W	nup2Δ	0.0379	0.0006285
YKL091C	ykl091cΔ	-0.045	0.007199			YMR083W	adh3Δ	0.0379	6.816e-12
YPL270W	mdl2Δ	-0.0449	0.01775			YAL027W	saw1Δ	0.0379	0.002455
YBR244W	gpx2Δ	-0.0449	0.007751			YOL132W	gas4Δ	0.0379	0.03294
YGR085C	rpl11bΔ	-0.0448	0.01606			YPL018W	ctf19Δ	0.0376	0.02633
YLR394W	cst9Δ	-0.0446	0.02316			YKL207W	emc3Δ	0.0375	7.383e-05
YOR225W	yor225wΔ	-0.0445	0.02825	Dubious		YDR097C	msh6Δ	0.0375	0.03579
YDR096W	gis1Δ	-0.0445	0.04622			YGL127C	soh1Δ	0.0375	2.219e-11
YGR273C	ygr273cΔ	-0.0443	0.005361			YGR133W	pex4Δ	0.0374	0.003494
YNL008C	asi3Δ	-0.0442	0.01389			YPL244C	hut1Δ	0.0372	0.002193
YAL041W	cdc24-4	-0.0441	3.028e-17			YDR239C	ydr239cΔ	0.0371	3.594e-11
YBR095C	rxt2Δ	-0.0441	0.03043			YHR120W	msh1Δ	0.037	0.0001771
YOL016C	cmk2Δ	-0.044	0.03508			YML017W	psp2Δ	0.0369	0.03714
YDR439W	lrs4Δ	-0.0438	7.028e-06			YDR074W	tps2Δ	0.0369	0.000504
YLR257W	ylr257wΔ	-0.0437	0.004313			YDR538W	pad1Δ	0.0365	0.03802
YGR177C	atf2Δ	-0.0435	0.001959			YLR188W	mdl1Δ	0.0365	0.01953
YKL208W	cbt1Δ	-0.0431	0.006775			YKR072C	sis2Δ	0.0364	4.641e-15
YPR193C	hpa2Δ	-0.043	0.03229			YKL106W	aat1Δ	0.0363	0.01071
YNL333W	snz2Δ	-0.0427	0.005438			YML048W	gsf2Δ	0.0363	0.0001111
YNL041C	cog6Δ	-0.0426	0.04464			YDR204W	coq4Δ	0.0361	0.03988
YJL094C	kha1Δ	-0.0424	0.007236			YLR393W	atp10Δ	0.036	0.04318
YDL191W	rpl35aΔ	-0.0421	0.0253			YDR518W	eug1Δ	0.0359	0.009039
YDR463W	stp1Δ	-0.0421	0.001149			YER122C	glo3-supp1Δ	0.0356	0.02586	Carries Suppressor Mutation
YGL101W	ygl101wΔ	-0.042	0.006099			YDR485C	vps72Δ	0.0355	0.006675
YGL136C	mrm2Δ	-0.0417	0.01359			YOR335C	ala1-1	0.0353	0.007906
YMR244W	ymr244wΔ	-0.0417	0.0001242			YNL135C	fpr1Δ	0.0352	5.768e-07
YLR409C	utp21-5003	-0.0414	0.00344			YKL057C	nup120Δ	0.0352	0.0155
YML076C	war1Δ	-0.0414	0.0008202			YBR238C	ybr238cΔ	0.0352	1.63e-16
YDR321W	asp1Δ	-0.0412	0.003105			YOR003W	ysp3Δ	0.0351	0.03956
YKL067W	ynk1Δ	-0.0411	0			YDL186W	ydl186wΔ	0.035	0.03502
YLR410W	vip1Δ	-0.0409	2.249e-08			YGR071C	env11Δ	0.0349	0.000623
YFL004W	vtc2Δ	-0.0408	0.04726			YOR231W	mkk1Δ	0.0349	0.01608
YKL167C	mrp49Δ	-0.0407	0.04819			YPL098C	mgr2Δ	0.0348	4.573e-06
YJL172W	cps1Δ	-0.0405	3.884e-17			YBR133C	hsl7Δ	0.0347	0.0003131
YML061C	pif1Δ	-0.0402	2.091e-07			YCL074W	ycl074wΔ	0.0343	0.02175
YKL172W	ebp2-1	-0.0401	1.11e-09			YPR037C	erv2Δ	0.0342	0.04295
YOR332W	vma4Δ	-0.04	0.0001078			YKL081W	tef4Δ	0.0342	0.001618
YHL008C	yhl008cΔ	-0.04	2.204e-06			YGR180C	rnr4Δ	0.0342	4.826e-07
YJL077W-B	yjl077w-bΔ	-0.04	0.0001659			YKR035C	opi8Δ	0.034	0.04506	Dubious
YOR128C	ade2Δ	-0.04	0.03615			YDR004W	rad57Δ	0.0333	0.04985
YGR193C	pdx1Δ	-0.0399	0.00239			YPL177C	cup9Δ	0.0332	0.001072
YOL111C	mdy2Δ	-0.0399	0.04176			YPR111W	dbf20Δ	0.0332	0.03741
YNL052W	cox5aΔ	-0.0396	0.01028			YKL011C	cce1Δ	0.033	3.082e-05
YNL178W	rps3-5002	-0.0396	0.03222			YPL013C	mrps16Δ	0.033	0.02192
YDL200C	mgt1Δ	-0.0394	0.008964			YBR258C	shg1Δ	0.0329	0.0006239
YJL048C	ubx6Δ	-0.039	0.0004249			YGL079W	kxd1Δ	0.0328	0.003473
YDL170W	uga3Δ	-0.0389	0.0273			YAR029W	yar029wΔ	0.0326	0.0008841
YDL177C	ydl177cΔ	-0.0387	0.0005265			YDR443C	ssn2Δ	0.0325	0.01325
YGL235W	ygl235wΔ	-0.0386	0.04133			YPL118W	mrp51Δ	0.0324	0.04381
YNL142W	mep2Δ	-0.0384	0.004609			YER170W	adk2Δ	0.0324	0.02967
YLR054C	osw2Δ	-0.0383	0.01079			YOL084W	phm7Δ	0.0318	1.126e-16
YPL195W	apl5Δ	-0.0383	0.01396			YPL048W	cam1Δ	0.0317	0.03602
YGR194C	xks1Δ	-0.0382	0.004593			YLR080W	emp46Δ	0.0316	0.03858
YDR391C	ydr391cΔ	-0.0381	0.009736			YPR080W	tef1Δ	0.0316	7.632e-15
YOR038C	hir2Δ	-0.0381	1.222e-08			YNL025C	ssn8Δ	0.0314	0.04356
YNR016C	acc1-5007-supp1	-0.038	0.01028	Carries Suppressor Mutation		YNL042W-B	ynl042w-bΔ	0.0314	0.0463
YJR030C	rbh2Δ	-0.038	0.01568			YAR035C-A	yar035c-aΔ	0.0314	0.04103
YDR157W	ydr157wΔ	-0.0378	0.01163			YPL021W	ecm23Δ	0.0313	0.03989
YNR039C	zrg17Δ	-0.0378	1.716e-09			YLR295C	atp14Δ	0.0313	0.009503
YBL069W	ast1Δ	-0.0372	2.941e-06			YDR094W	ydr094wΔ	0.0313	0.00212	Dubious
YCR087W	ycr087wΔ	-0.0372	0.0005324	Dubious		YOL061W	prs5Δ	0.031	0.01302
YDL023C	ydl023cΔ	-0.037	0.02387	Dubious		YBL023C	mcm2-1	0.031	0.03179
YAL010C	mdm10Δ	-0.037	0.02474			YLR353W	bud8Δ	0.0309	0.009156
YGR084C	mrp13Δ	-0.0369	0.01668			YLR445W	gmc2Δ	0.0307	0.009718
YJL218W	yjl218wΔ	-0.0369	0.001691			YMR289W	abz2Δ	0.0306	0.03229
YPL183C	rtt10Δ	-0.0367	0.02707			YBR236C	abd1-5	0.0305	0
YBL084C	cdc27-2	-0.0367	0.02582			YER165W	pab1-5002	0.0304	3.497e-06
YHR039C	msc7Δ	-0.0366	0.03484			YCL038C	atg22Δ	0.0298	0.02991
YJL037W	irc18Δ	-0.0366	1.438e-12			YPL112C	pex25Δ	0.0298	0.003839
YLR250W	ssp120Δ	-0.0365	1.78e-08			YGL114W	ygl114wΔ	0.0297	2.288e-05
YPR027C	ypr027cΔ	-0.0365	1.778e-12			YHR216W	imd2Δ	0.0294	0.01576
YPL071C	ypl071cΔ	-0.0364	6.64e-13			YDL048C	stp4Δ	0.0294	0.02742
YDR093W	dnf2Δ	-0.0363	7.575e-08			YHL013C	otu2Δ	0.0294	0.002951
YBR267W	rei1Δ	-0.0362	0.02188			YGR062C	cox18Δ	0.0293	0.001505
YDR042C	ydr042cΔ	-0.0362	0.006802			YER053C-A	yer053c-aΔ	0.0293	6.159e-06
YKL053W	ykl053wΔ	-0.0361	0.0008712	Dubious		YMR294W	jnm1Δ	0.0292	0.007407
YLR013W	gat3Δ	-0.036	0.0197			YLR263W	red1Δ	0.0291	0.006985
YPL008W	chl1Δ	-0.036	0.0009018			YKL185W	ash1Δ	0.029	0.02003
YLR095C	ioc2Δ	-0.0359	0.001686			YOR363C	pip2Δ	0.0289	0.04156
YHR156C	lin1Δ	-0.0355	0.01908			YLR208W	sec13-1	0.0289	0.03406
YKR061W	ktr2Δ	-0.0354	3.383e-05			YDR009W	gal3Δ	0.0289	0.001582
YDR190C	rvb1-5001	-0.0354	0.04365			YDR316W	oms1Δ	0.0286	6.132e-37
YNL229C	ure2Δ	-0.0353	1.246e-06			YKR005C	ykr005cΔ	0.0282	0.0008328
YNR035C	arc35-6	-0.0353	3.482e-08			YPL067C	ypl067cΔ	0.0282	0.007232
YGR047C	tfc4-5001	-0.0353	0.008758			YNL206C	rtt106Δ	0.0282	0.03904
YDR500C	rpl37bΔ	-0.0352	4.448e-09			YLR464W	ylr464wΔ	0.0281	5.507e-09
YLR009W	rlp24-5005	-0.0352	0.02751			YDR315C	ipk1Δ	0.0279	1.064e-11
YML110C	coq5Δ	-0.0352	0.03001			YDL115C	iwr1Δ	0.0277	0.0002091
YGL094C	pan2Δ	-0.0351	0.0132			YLR006C	ssk1Δ	0.0273	6.841e-07
YPL083C	sen54-5002	-0.035	0.007735			YOR296W	yor296wΔ	0.0272	0.04337
YLL019C	kns1Δ	-0.035	0.01566			YOR299W	bud7Δ	0.0272	0.04051
YLR040C	afb1Δ	-0.035	0.02225			YDL128W	vcx1Δ	0.0268	0.006474
YLR092W	sul2Δ	-0.0348	1.936e-09			YNL053W	msg5Δ	0.0266	4.737e-07
YPL116W	hos3Δ	-0.0347	0.02305			YKL129C	myo3Δ	0.0266	0.03428
YDR216W	adr1Δ	-0.0346	2.846e-15			YNR045W	pet494Δ	0.0265	0.03793
YGL178W	mpt5Δ	-0.0345	0.04926			YOR139C	yor139cΔ	0.0265	0.02614	Dubious
YBR080C	sec18-1	-0.0344	0.02985			YPL064C	cwc27Δ	0.0263	0.02613
YDL112W	trm3Δ	-0.0344	7.64e-05			YLR349W	ylr349wΔ	0.0263	0.0178	Dubious
YLR185W	rpl37aΔ	-0.0342	0.01601			YLR433C	cna1Δ	0.0258	0.04332
YDL142C	crd1Δ	-0.0341	8.144e-05			YNL071W	lat1Δ	0.0257	0.02679
YLR048W	rps0bΔ	-0.034	0.03344			YOR316C-A	yor316c-aΔ	0.0256	0.01289
YKL064W	mnr2Δ	-0.034	1.178e-05			YPR011C	ypr011cΔ	0.0254	1.897e-09
YOL097C	wrs1-5003	-0.0339	0.000292			YER096W	shc1Δ	0.0251	0.02464
YLR406C	rpl31bΔ	-0.0337	6.145e-07			YGL244W	rtf1Δ	0.0248	0.03752
YGL185C	ygl185cΔ	-0.0336	0.0006975			YLR238W	far10Δ	0.0248	0.0002129
YOR350C	mne1Δ	-0.0334	1.727e-05			YDR363W	esc2Δ	0.0245	0.0007216
YNL040W	ynl040wΔ	-0.0334	0.03338			YDR386W	mus81Δ	0.0245	6.682e-08
YJR088C	emc2Δ	-0.0334	0.00933			YMR174C	pai3Δ	0.0242	0.00295
YLR390W-A	ccw14Δ	-0.0334	0.02707			YCL055W	kar4Δ	0.0239	0.01079
YJL046W	aim22Δ	-0.0332	0.01343			YPL100W	atg21Δ	0.0237	7.044e-07
YDR024W	fyv1Δ	-0.0331	0.02435	Dubious		YGL011C	scl1-5001	0.0236	0.04976
YDR512C	emi1Δ	-0.0331	6.232e-08			YGL179C	tos3Δ	0.0234	0.01635
YGR182C	ygr182cΔ	-0.0329	8.15e-16	Dubious		YBR067C	tip1Δ	0.0234	0.04394
YDL096C	opi6Δ	-0.0329	0.01392	Dubious		YOR043W	whi2Δ	0.0233	0.004092
YJL186W	mnn5Δ	-0.0328	0.002003			YKL155C	rsm22Δ	0.0231	0.006706
YOR170W	yor170wΔ	-0.0327	0.02306	Dubious		YGL150C	ino80-5002	0.023	0.02456
YCL069W	vba3Δ	-0.0327	0.01727			YMR310C	ymr310cΔ	0.023	8.43e-05
YHR073W	osh3Δ	-0.0327	0.02099			YFR018C	yfr018cΔ	0.0229	0.0224
YMR144W	fdo1Δ	-0.0327	0.01202			YBR206W	ybr206wΔ	0.0227	0.01808	Dubious
YDR159W	sac3Δ	-0.0326	0.03075			YKL124W	ssh4Δ	0.0226	1.398e-05
YGR240C	pfk1Δ	-0.0324	0.0001228			YOR172W	yrm1Δ	0.0225	0.03255
YMR225C	mrpl44Δ	-0.0323	0.03168			YGR066C	ygr066cΔ	0.0224	0.02588
YMR015C	erg5Δ	-0.0323	5.238e-06			YGL201C	mcm6-5001	0.0224	1.8e-29
YDR191W	hst4Δ	-0.0323	1.396e-06			YLR364W	grx8Δ	0.0222	5.579e-05
YPL111W	car1Δ	-0.0322	0.03751			YDR261C	exg2Δ	0.0222	0.04622
YOR354C	msc6Δ	-0.0321	0.003241			YDR452W	ppn1Δ	0.022	0.04893
YNL023C	fap1Δ	-0.0319	0.0008863			YLR044C	pdc1Δ	0.0217	0.00126
YOR126C	iah1Δ	-0.0319	1.756e-14			YKL210W	uba1-1	0.0215	8.754e-10
YNL028W	ynl028wΔ	-0.0318	0.003728	Dubious		YDR470C	ugo1Δ	0.0214	2.083e-11
YDL039C	prm7Δ	-0.0318	8.615e-78			YKL037W	aim26Δ	0.0213	0.04585
YLR211C	atg38Δ	-0.0317	0.0319			YHR076W	ptc7Δ	0.0212	0.03911
YMR006C	plb2Δ	-0.0317	1.204e-14			YDL150W	rpc53-5001	0.0211	0.02563
YCR067C	sed4Δ	-0.0316	8.864e-17			YPR105C	cog4-5001	0.0208	0.006367
YBL068W	prs4Δ	-0.0314	0.006188			YHR067W	htd2Δ	0.0207	5.345e-05
YKL177W	ykl177wΔ	-0.0313	0.02784	Dubious		YDR145W	taf12-w486stop	0.0207	0.008825
YLR278C	ylr278cΔ	-0.031	0.04767			YGR057C	lst7Δ	0.0207	0.02608
YOR283W	yor283wΔ	-0.0307	1.072e-09			YOR154W	slp1Δ	0.0204	1.102e-05
YJL127C-B	yjl127c-bΔ	-0.0307	0.04258			YDR212W	tcp1-2	0.0203	0.0003961
YPL234C	vma11Δ	-0.0306	0.02586			YMR299C	dyn3Δ	0.0202	0.01983
YGR031W	imo32Δ	-0.0306	0.02113			YGL216W	kip3Δ	0.02	0.02236
YJR112W	nnf1-77	-0.0305	2.32e-16			YGL059W	pkp2Δ	0.0199	6.75e-06
YML060W	ogg1Δ	-0.0304	0.0003993			YOL105C	wsc3Δ	0.0196	0.0001586
YDL165W	cdc36-16	-0.0303	0.02715			YAR035W	yat1Δ	0.0189	0.04605
YDR135C	ycf1Δ	-0.0303	4.579e-23			YER168C	cca1-5001	0.0189	0.04214
YAR002C-A	erp1Δ	-0.0302	0.005883			YBR077C	slm4Δ	0.0188	0.002178
YOL126C	mdh2Δ	-0.0299	5.141e-38			YPL258C	thi21Δ	0.0187	9.291e-15
YHR135C	yck1Δ	-0.0298	0.01519			YOR247W	srl1Δ	0.0183	0.001338
YMR030W	rsf1Δ	-0.0298	0.01233			YFR035C	yfr035cΔ	0.0182	0.02582
YBR298C-A	ybr298c-aΔ	-0.0298	0.0001332			YKL222C	ykl222cΔ	0.0181	0.000664
YGL189C	rps26aΔ	-0.0297	0.007519			YMR215W	gas3Δ	0.0178	0.02419
YJL121C	rpe1Δ	-0.0295	7.486e-08			YKL184W	spe1Δ	0.0176	5.655e-05
YFL058W	thi5Δ	-0.0294	0.02243			YBR028C	ypk3Δ	0.0175	0.04266
YML019W	ost6Δ	-0.0294	0.00613			YML027W	yox1Δ	0.0174	0.003475
YML001W	ypt7Δ	-0.0294	3.865e-08			YMR152W	yim1Δ	0.0173	0.01825
YGR181W	tim13Δ	-0.0294	1.595e-07			YPR097W	ypr097wΔ	0.0173	0.04218
YGL259W	yps5Δ	-0.0294	0.008946			YML127W	rsc9-5001	0.0171	0.03366
YFR023W	pes4Δ	-0.0293	0.0002905			YER067C-A	yer067c-aΔ	0.017	1.631e-10	Dubious
YJR135W-A	tim8Δ	-0.0292	1.48e-09			YKL142W	mrp8Δ	0.017	0.01202
YLL024C	ssa2Δ	-0.0291	0.01144			YDL051W	lhp1Δ	0.0169	0.01917
YGR279C	scw4Δ	-0.0291	0.02825			YLR116W	msl5-5001	0.0168	0.04916
YMR018W	pex9Δ	-0.0291	3.356e-25			YDL121C	ydl121cΔ	0.0162	3.311e-06
YPL110C	gde1Δ	-0.029	0.0119			YPL220W	rpl1aΔ	0.0159	0.02427
YKL077W	ykl077wΔ	-0.029	0.0003563			YBR146W	mrps9Δ	0.0158	0.00411
YDR484W	vps52-supp1Δ	-0.0289	0.02951	Carries Suppressor Mutation		YOR250C	clp1-5001	0.0158	0.01979
YJL062W-A	coa3Δ	-0.0288	1.773e-06			YGR054W	ygr054wΔ	0.0157	3.778e-09
YLR283W	ylr283wΔ	-0.0288	8.288e-13			YNL015W	pbi2Δ	0.0157	0.006608
YLR313C	sph1Δ	-0.0287	0.02625			YPL171C	oye3Δ	0.0157	0.03578
YGR203W	ych1Δ	-0.0286	0.02682			YLR396C	vps33Δ	0.0155	0.02581
YOR015W	yor015wΔ	-0.0286	0.0002431			YLR434C	ylr434cΔ	0.0154	0.008312	Dubious
YDR440W	dot1Δ	-0.0286	0.005733			YMR195W	icy1Δ	0.0153	0.04815
YPR069C	spe3Δ	-0.0285	0.007592			YDR133C	ydr133cΔ	0.0153	3.687e-32	Dubious
YKL179C	coy1Δ	-0.0285	6.939e-13			YGL175C	sae2Δ	0.0151	0.01787
YPR157W	tda6Δ	-0.0284	7.799e-06			YOR144C	elg1Δ	0.015	0.0183
YPL225W	ypl225wΔ	-0.0284	0.03807			YNL085W	mkt1Δ	0.015	0.03792
YER053C	pic2Δ	-0.0284	0.0002162			YFL039C	act1-119	0.0148	0.01237
YOL012C	htz1Δ	-0.0283	0.03445			YLR218C	coa4Δ	0.0147	0.02518
YMR133W	rec114Δ	-0.0279	0.0004746			YGL137W	sec27-1	0.0146	0.03663
YDL157C	ydl157cΔ	-0.0279	0.03103			YBR162C	tos1Δ	0.0146	0.005669
YJL013C	mad3Δ	-0.0278	0.03669			YNR044W	aga1Δ	0.0145	0.003307
YML095C	rad10Δ	-0.0277	0.0127			YDL080C	thi3Δ	0.0136	0.01494
YAL049C	aim2Δ	-0.0276	4.349e-07			YLR407W	ylr407wΔ	0.0134	0.004415
YLR016C	pml1Δ	-0.0276	0.007314			YDL144C	ydl144cΔ	0.0134	0.02942
YNL083W	sal1Δ	-0.0276	0.0001031			YLR103C	cdc45-27	0.0131	0.04237
YCL009C	ilv6Δ	-0.0274	0.03658			YPL045W	vps16Δ	0.0131	0.01758
YOR298C-A	mbf1Δ	-0.0273	0.01129			YOR375C	gdh1Δ	0.013	0.04996
YNL012W	spo1Δ	-0.0272	0.02048			YHR077C	nmd2Δ	0.0128	1.252e-21
YFL030W	agx1Δ	-0.0272	0.005487			YGR262C	bud32Δ	0.0111	0.04083
YLL014W	emc6Δ	-0.0271	0.0001284			YGL238W	cse1-5002	0.0107	0.0004796
YER093C	tsc11-7	-0.0271	0.007262			YGR026W	ygr026wΔ	0.0099	0.005217
YGR152C	rsr1Δ	-0.0271	0.02492			YDR256C	cta1Δ	0.0098	8.979e-05
YGR059W	spr3Δ	-0.027	0.0007679			YBL049W	moh1Δ	0.0093	4.287e-08
YOL013W-A	yol013w-aΔ	-0.027	0.0003017			YMR275C	bul1Δ	0.0092	0.01514
YOL028C	yap7Δ	-0.027	2.495e-09			YHR206W	skn7Δ	0.0092	0.006938
YJR108W	abm1Δ	-0.0268	1.216e-52			YJR150C	dan1Δ	0.0089	0.03463
YDR419W	rad30Δ	-0.0268	0.002355			YAL018C	lds1Δ	0.0077	0.04793
YGR169C	pus6Δ	-0.0267	0.00406			YLR259C	hsp60-5001	0.0077	0.02389
YNR075W	cos10Δ	-0.0267	0.0296			YML116W	atr1Δ	0.0076	0.01583
YOL114C	pth4Δ	-0.0265	0.01552			YKL168C	kkq8Δ	0.0072	0.0004827
YAL030W	snc1Δ	-0.0265	0.01788			YDL230W	ptp1Δ	0.0066	8.701e-05
YLR311C	ylr311cΔ	-0.0264	0.0228	Dubious		YDR255C	rmd5Δ	0.0057	0.006981
YNL034W	ynl034wΔ	-0.0263	0.005625			YDR516C	emi2Δ	0.0055	0.04962
YPL150W	ypl150wΔ	-0.0261	0.01777			YPL096W	png1Δ	0.0047	0.04264
YJL093C	tok1Δ	-0.0261	1.423e-05			YLR226W	bur2Δ	0.0043	0.04387
YOR333C	yor333cΔ	-0.0261	6.47e-07	Dubious
YDR492W	izh1Δ	-0.0261	4.511e-05
YDL061C	rps29bΔ	-0.0259	8.445e-08
YER102W	rps8bΔ	-0.0258	0.04599
YJL101C	gsh1Δ	-0.0258	0.004101
YBL034C	stu1-5	-0.0258	2.652e-83
YHR198C	aim18Δ	-0.0257	0.01736
YGR021W	ygr021wΔ	-0.0257	0.04694
YER108C	yer108cΔ	-0.0256	6.055e-05
YKL146W	avt3Δ	-0.0256	0.02266
YDR262W	ydr262wΔ	-0.0255	5.869e-20
YMR042W	arg80Δ	-0.0255	0.01261
YDR320C	swa2-supp1Δ	-0.0255	0.03349	Carries Suppressor Mutation
YMR235C	rna1-1	-0.0255	0.0236
YOR017W	pet127Δ	-0.0254	0.01214
YDR466W	pkh3Δ	-0.0253	0.009793
YKL025C	pan3Δ	-0.0253	0.007212
YBR104W	ymc2Δ	-0.0253	0.04413
YBR088C	pol30-k107r	-0.0253	0.02287
YMR002W	mix17Δ	-0.0252	0.002196
YOR095C	rki1-5008	-0.025	0.01921
YLR117C	clf1-1	-0.025	0.0327
YLR053C	ylr053cΔ	-0.0247	3.352e-112
YPL245W	ypl245wΔ	-0.0246	4.881e-06
YLR430W	sen1-1	-0.0245	0.005585
YDR229W	ivy1Δ	-0.0245	0.007479
YLR090W	xdj1Δ	-0.0245	0.03701
YNR006W	vps27Δ	-0.0243	0.005111
YPR149W	nce102Δ	-0.024	0.0001496
YLR199C	pba1Δ	-0.024	0.01633
YMR262W	ymr262wΔ	-0.024	0.02675
YJL074C	smc3-1	-0.0239	5.915e-07
YNL061W	nop2-10	-0.0238	0.0214
YHL040C	arn1Δ	-0.0238	0.001625
YLR372W	elo3Δ	-0.0238	2.609e-17
YLL003W	sfi1-3	-0.0237	5.435e-56
YMR247C	rkr1Δ	-0.0235	0.01389
YOR096W	rps7aΔ	-0.0234	0.04082
YDR389W	sac7Δ	-0.0234	5.492e-35
YGR032W	gsc2Δ	-0.0233	0.02885
YPR196W	ypr196wΔ	-0.0232	9.483e-27
YPR132W	rps23b-supp1Δ	-0.0231	0.04495	Carries Suppressor Mutation
YJR093C	fip1-5001	-0.023	0.001437
YNR025C	ynr025cΔ	-0.023	0.03151	Dubious
YOL091W	spo21Δ	-0.023	0.04478
YPL274W	sam3Δ	-0.0228	0.04403
YKL132C	rma1Δ	-0.0228	0.04455
YDL052C	slc1Δ	-0.0227	0.04701
YJR007W	sui2-5001	-0.0226	0.0002014
YKR081C	rpf2-5001	-0.0226	4.08e-11
YNR042W	ynr042wΔ	-0.0224	0.002668	Dubious
YNL104C	leu4Δ	-0.0223	0.003194
YPR017C	dss4Δ	-0.0222	0.04633
YML037C	yml037cΔ	-0.0222	6.979e-06
YOR304C-A	bil1Δ	-0.0221	0.0009534
YDR426C	ydr426cΔ	-0.0221	4.846e-06	Dubious
YJR021C	rec107Δ	-0.0219	0.03227
YLR241W	csc1Δ	-0.0218	7.103e-07
YOL103W	itr2Δ	-0.0217	0.0005078
YBR199W	ktr4Δ	-0.0216	0.01783
YFR012W	dcv1Δ	-0.0214	0.02986
YMR004W	mvp1Δ	-0.0214	0.003736
YMR230W	rps10bΔ	-0.0213	0.000503
YBR168W	pex32-supp1Δ	-0.0212	6.668e-11	Carries Suppressor Mutation
YER149C	pea2Δ	-0.021	0.02665
YDR083W	rrp8Δ	-0.0209	0.03428
YKR090W	pxl1Δ	-0.0208	0.04823
YHR066W	ssf1Δ	-0.0206	0.03409
YBR208C	dur1,2Δ	-0.0204	0.0008918
YBR266C	slm6-supp1Δ	-0.0203	0.03517	Dubious,Carries Suppressor Mutation
YOR307C	sly41Δ	-0.02	8.643e-06
YCL024W	kcc4Δ	-0.02	0.0002897
YBR277C	ybr277cΔ	-0.0199	0.0244	Dubious
YMR316W	dia1Δ	-0.0199	0.03076
YCR091W	kin82Δ	-0.0199	0.0101
YLL015W	bpt1Δ	-0.0198	0.04171
YJR034W	pet191Δ	-0.0197	0.01674
YAL028W	frt2Δ	-0.0196	0.027
YLR129W	dip2-5001	-0.0196	0.01756
YJR116W	tda4Δ	-0.0196	0.006535
YNL118C	dcp2-7d	-0.0195	7.649e-11
YNR074C	aif1Δ	-0.0195	0.02401
YLR261C	vps63Δ	-0.0189	0.04466
YBL008W-A	ybl008w-aΔ	-0.0189	0.0001548
YBR158W	amn1Δ	-0.0188	0.01063
YML126C	erg13-5001	-0.0188	0.004596
YOR068C	vam10Δ	-0.0187	0.03966
YLL016W	sdc25Δ	-0.0186	0.03906
YMR200W	rot1-5001	-0.0185	0.02752
YMR178W	ymr178wΔ	-0.0184	3.46e-06
YJL022W	yjl022wΔ	-0.0181	0.04076	Dubious
YJR083C	acf4Δ	-0.0179	0.03504
YAL042W	erv46Δ	-0.0177	2.016e-11
YER158C	yer158cΔ	-0.0176	0.009514
YML055W	spc2Δ	-0.0175	6.316e-17
YKL022C	cdc16-1	-0.0172	0.02123
YLR197W	nop56-5001	-0.0172	0.01476
YML096W	yml096wΔ	-0.017	9.446e-05
YGR005C	tfg2-5001	-0.0169	3.136e-57
YOR175C	ale1Δ	-0.0167	0.007023
YCR100C	ycr100cΔ	-0.0167	1.567e-05
YJR105W	ado1Δ	-0.0167	0.001348
YNL196C	slz1Δ	-0.0166	7.294e-07
YLR262C-A	tma7Δ	-0.0165	4.671e-56
YBR187W	gdt1Δ	-0.0165	0.04816
YDR090C	ydr090cΔ	-0.0163	0.04811
YOL038C-A	yol038c-aΔ	-0.0163	0.0009694
YGR171C	msm1Δ	-0.0161	0.0009346
YLR042C	ylr042cΔ	-0.0161	0.03496
YMR093W	utp15-5001	-0.016	0.0297
YKR077W	msa2Δ	-0.0159	7.366e-07
YPR002W	pdh1Δ	-0.0159	0.02266
YDR313C	pib1Δ	-0.0159	2.046e-12
YJL077C	ics3Δ	-0.0155	5.738e-16
YCR087C-A	ycr087c-aΔ	-0.0153	0.01402
YNL223W	atg4Δ	-0.0152	0.001599
YLR194C	ncw2Δ	-0.0152	0.03261
YNR047W	fpk1Δ	-0.0151	1.808e-07
YHR106W	trr2Δ	-0.0151	0.002152
YCL046W	ycl046wΔ	-0.015	0.03981	Dubious
YLR015W	bre2Δ	-0.015	0.03146
YHL002W	hse1Δ	-0.0149	0.02094
YBL063W	kip1Δ	-0.0149	2.756e-06
YMR124W	epo1Δ	-0.0147	0.007922
YDR052C	dbf4-ts	-0.0145	0.00228
YGL140C	ygl140cΔ	-0.0144	0.02141
YLR247C	irc20Δ	-0.0144	0.007481
YPR120C	clb5Δ	-0.0142	0.002965
YGL085W	lcl3Δ	-0.0142	2.261e-05
YML057C-A	yml057c-aΔ	-0.0141	0.01946	Dubious
YGR006W	prp18-ts	-0.0139	0.008218
YHR002W	leu5Δ	-0.0138	0.0001916
YDR358W	gga1Δ	-0.0137	0.004202
YPL137C	gip3Δ	-0.0136	0.006211
YDL025C	rtk1Δ	-0.0135	0.0251
YOR390W	fex1Δ	-0.0134	0.02904
YKR097W	pck1Δ	-0.0134	2.076e-05
YBR090C	ybr090cΔ	-0.0132	0.001427
YHL047C	arn2Δ	-0.0131	0.004635
YGR192C	tdh3Δ	-0.0129	0.003653
YLR400W	ylr400wΔ	-0.0129	4.007e-05	Dubious
YOL146W	psf3-5001	-0.0128	0.0009502
YOR135C	irc14Δ	-0.0128	0.04701	Dubious
YJR002W	mpp10-5001	-0.0128	9.611e-114
YDL106C	pho2Δ	-0.0124	0.00914
YLR303W	met17Δ	-0.0124	0.03661
YDL171C	glt1Δ	-0.0115	0.03918
YCR027C	rhb1Δ	-0.0113	0.04753
YOL019W-A	yol019w-aΔ	-0.0113	0.0002863
YLR388W	rps29aΔ	-0.011	0.007245
YMR283C	rit1Δ	-0.0109	0.007537
YKL123W	ykl123wΔ	-0.0108	0.02416	Dubious
YOR040W	glo4Δ	-0.0105	0.01681
YOR011W	aus1Δ	-0.0103	0.01597
YGL119W	coq8Δ	-0.0102	1.193e-06
YPL113C	ypl113cΔ	-0.0101	1.814e-28
YKR039W	gap1Δ	-0.0101	4.731e-21
YOL065C	inp54Δ	-0.0097	0.0119
YJL056C	zap1Δ	-0.0095	0.004153
YJL112W	mdv1Δ	-0.0095	0.01448
YOL052C	spe2Δ	-0.0094	0.004455
YDR142C	pex7Δ	-0.009	0.0005526
YNR027W	bud17Δ	-0.0085	0.003134
YNL101W	avt4Δ	-0.0085	0.01016
YNR014W	ynr014wΔ	-0.0082	3.468e-09
YBL098W	bna4Δ	-0.0081	0.01643
YNR056C	bio5Δ	-0.0081	0.01455
YBR111C	ysa1Δ	-0.0077	0.03031
YJL108C	prm10Δ	-0.0074	0.0103
YDR502C	sam2Δ	-0.0062	0.006478
YDL219W	dtd1Δ	-0.0061	0.0006585
YDR109C	ydr109cΔ	-0.0061	0.003637
YJR056C	yjr056cΔ	-0.0055	0.00365
YJL168C	set2Δ	-0.0054	0.02805
YGL125W	met13-supp1Δ	-0.0039	0.02639	Carries Suppressor Mutation

## Sheet: DPH2 GI profile sim.
ORF	Allele	Correlation	Annotations
YIL103W	dph1Δ	0.22747
YLR172C	dph5Δ	0.21978
YJR097W	jjj3Δ	0.21352
YBR056W	ybr056wΔ	0.21326
YJR159W	sor1Δ	0.18941
YDL176W	ydl176wΔ	0.18648
YDL014W	nop1-3	0.16778
YLR143W	dph6Δ	0.15111
YNL160W	ygp1Δ	0.15078
YKL112W	abf1-102	0.15042
YJL127C-B	yjl127c-bΔ	0.14631
YBR246W	rrt2Δ	0.14218
YGR178C	pbp1Δ	0.14143
YOR387C	yor387cΔ	0.13705
YIL148W	rpl40aΔ	0.13636
YPR103W	pre2-1-supp1	0.13284	Carries Suppressor Mutation
YAR033W	mst28Δ	0.13121
YDL209C	cwc2-1	0.13108
YPR103W	pre2-127	0.1306
YHR167W	thp2Δ	0.13007
YDL084W	sub2-1	0.1281
YEL017C-A	pmp2Δ	0.12678
YOR178C	gac1Δ	0.12619
YBL071C	ybl071cΔ	0.12598
YLR347C	kap95-l63a	0.12578
YDR524W-C	ydr524w-cΔ	0.12313
YML005W	trm12Δ	0.12286
YKR075C	ykr075cΔ	0.12272
YDR457W	tom1Δ	0.12207
YNL001W	dom34Δ	0.1197
YNL212W	vid27Δ	0.11754
YOR291W	ypk9Δ	0.117
YCR077C	pat1Δ	0.1167
YNL231C	pdr16Δ	0.11668
YNL274C	gor1Δ	0.11596
YCL040W	glk1Δ	0.11539
YEL018W	eaf5Δ	0.11505
YCL005W-A	vma9Δ	0.11468
YAR035C-A	yar035c-aΔ	0.11199
YGR204W	ade3Δ	0.11011
YKL020C	spt23Δ	0.10868
YER051W	jhd1Δ	0.10848
YDR364C	cdc40-ts	0.10749
YLR177W	ylr177wΔ	0.10592
YGL014W	puf4Δ	0.10561
YGL063W	pus2Δ	0.10535
YML092C	pre8-5001	0.10398
YDR385W	eft2Δ	0.10306
YGL260W	ygl260wΔ	0.10265
YBR239C	ert1Δ	0.10256
YNL249C	mpa43Δ	0.10169
YJL221C	ima4Δ	0.10142
YOL136C	pfk27Δ	0.10122
YLR340W	rpp0-5001	0.10096
YMR010W	any1Δ	0.10047
YAL049C	aim2Δ	0.10001
YMR052C-A	ymr052c-aΔ	0.09982	Dubious
YBR185C	mba1Δ	0.09972
YML002W	yml002wΔ	0.09947
YKL019W	ram2-5001	0.09907
YHR199C-A	nbl1Δ	0.09901
YEL030W	ecm10Δ	0.09875
YOR157C	pup1-1	0.09836
YHR039C	msc7Δ	0.09823
YPR103W	pre2-2	0.09752
YDR363W-A	sem1Δ	0.09729
YOR072W	yor072wΔ	0.09729	Dubious
YJL124C	lsm1Δ	0.09688
YGL048C	rpt6-1-supp1	0.09683	Carries Suppressor Mutation
YBR111W-A	sus1Δ	0.0967
YDR196C	cab5-5001	0.09634
YDR501W	plm2Δ	0.09633
YKL133C	ykl133cΔ	0.09629
YKR087C	oma1Δ	0.09616
YOR050C	yor050cΔ	0.09612	Dubious
YNL101W	avt4Δ	0.09611
YLR152C	ylr152cΔ	0.09585
YLR368W	mdm30Δ	0.09574
YLR411W	ctr3Δ	0.09568
YDR038C	ena5Δ	0.09517
YGR196C	fyv8Δ	0.09491
YBR126C	tps1-supp2Δ	0.09413	Carries Suppressor Mutation
YNL144C	ynl144cΔ	0.09334
YBL101C	ecm21Δ	0.09312
YBR177C	eht1Δ	0.09308
YGR274C	taf1-2	0.09297
YER135C	yer135cΔ	0.09247
YAL037C-A	yal037c-aΔ	0.09202
YJR042W	nup85-5001	0.09164
YOR391C	hsp33Δ	0.09155
YAR044W	yar044wΔ	0.09142
YHR215W	pho12Δ	0.09132
YIL043C	cbr1Δ	0.09129
YER044C-A	mei4Δ	0.09088
YOR334W	mrs2Δ	0.09084
YNR026C	sec12-1-supp1Δ	0.09074	Carries Suppressor Mutation
YKR024C	dbp7Δ	0.0906
YKL183W	lot5Δ	0.09043
YEL006W	yea6Δ	0.09014
YPL275W	fdh2Δ	0.08972
YBR082C	ubc4Δ	0.0897
YLL022C	hif1Δ	0.08945
YDL178W	dld2Δ	0.08928
YPR108W-A	ypr108w-aΔ	0.08925
YMR085W	ymr085wΔ	0.08902
YPL026C	sks1Δ	0.08878
YOL159C-A	yol159c-aΔ	0.08858
YKL190W	cnb1Δ	0.08837	Neighbor
YOR260W	gcd1-502-supp2	0.08821	Carries Suppressor Mutation
YNL153C	gim3Δ	0.0882
YGR187C	hgh1Δ	0.0877
YPL162C	ypl162cΔ	0.08767
YIL057C	rgi2Δ	0.08746
YDR239C	ydr239cΔ	0.08698
YCR079W	ptc6Δ	0.08651
YNL307C	mck1Δ	0.08643
YJL136C	rps21bΔ	0.08642
YPL277C	ypl277cΔ	0.08632
YDL025C	rtk1Δ	0.08614
YOR289W	yor289wΔ	0.0861
YKL094W	yju3Δ	0.08586
YGL213C	ski8Δ	0.08584
YJL143W	tim17-5001	0.08557
YPL121C	mei5Δ	0.08534
YML046W	prp39-1	0.08504
YBR276C	pps1Δ	0.08471
YCL036W	gfd2Δ	0.08462
YKL049C	cse4-1	0.0845
YNL325C	fig4Δ	0.08434
YDR391C	ydr391cΔ	0.08434
YDR398W	utp5-5001	0.08425
YDR514C	ydr514cΔ	0.08422
YHR097C	yhr097cΔ	0.08402
YNL064C	ydj1Δ	0.08392
YMR020W	fms1Δ	0.08386
YJR014W	tma22Δ	0.08361
YFR010W	ubp6Δ	0.08346
YDR264C	akr1Δ	0.08343
YPL153C	rad53-5001	0.08332
YHR147C	mrpl6-supp1Δ	0.08305	Carries Suppressor Mutation
YGR207C	cir1Δ	0.08303
YDL008W	apc11-13	0.08291
YOR046C	dbp5-1	0.08289
YGL160W	aim14Δ	0.08262
YDR392W	spt3Δ	0.08239
YNL008C	asi3Δ	0.08231
YMR191W	spg5Δ	0.08202
YGL083W	scy1Δ	0.08129
YML088W	ufo1Δ	0.08118
YDR181C	sas4Δ	0.08109
YHR039C-A	vma10Δ	0.08108
YNL197C	whi3Δ	0.08056
YIL125W	kgd1Δ	0.0804
YLR186W	emg1-1-supp1	0.08017	Carries Suppressor Mutation
YDR352W	ypq2Δ	0.07947
YOR232W	mge1-100	0.0794
YLR253W	mcp2Δ	0.07927
YLR421C	rpn13Δ	0.07918
YAR050W	flo1Δ	0.07904
YGL011C	scl1-5001	0.07896
YDR079C-A	tfb5-supp1Δ	0.07861	Carries Suppressor Mutation
YAL026C	drs2-supp1Δ	0.07859	Carries Suppressor Mutation
YDR502C	sam2Δ	0.07852
YIL056W	vhr1Δ	0.07852
YHR196W	utp9-5001	0.0785
YDL232W	ost4-supp2Δ	0.07836	Carries Suppressor Mutation
YPL057C	sur1Δ	0.07834
YLR256W	hap1Δ	0.07834
YNL253W	tex1Δ	0.07802
YFR004W	rpn11-8	0.07788
YDR309C	gic2Δ	0.07787
YDR395W	sxm1Δ	0.07787
YPR104C	fhl1-5004	0.07785
YGL050W	tyw3Δ	0.07782
YHR088W	rpf1-1	0.07751
YCR093W	cdc39-1	0.07738
YKL179C	coy1Δ	0.07734
YDR298C	atp5Δ	0.07731
YDL011C	ydl011cΔ	0.07729	Dubious
YLR047C	fre8Δ	0.07727
YEL027W	vma3Δ	0.07717
YFL017C	gna1-5001	0.07716
YKL145W	rpt1-1	0.07705
YOR036W	pep12Δ	0.07704
YGL125W	met13-supp1Δ	0.07701	Carries Suppressor Mutation
YGL105W	arc1Δ	0.07697
YDR034W-B	ydr034w-bΔ	0.07688
YKR090W	pxl1Δ	0.07688
YMR225C	mrpl44Δ	0.07658
YER047C	sap1Δ	0.07656
YKL210W	uba1-1	0.07645
YFL014W	hsp12Δ	0.0764
YLR022C	sdo1-vma1-ts	0.07633
YJL045W	yjl045w-supp1Δ	0.07611	Carries Suppressor Mutation
YER001W	mnn1Δ	0.07595
YIL038C	not3Δ	0.07594
YBR011C	ipp1-5001	0.07589
YKL207W	emc3Δ	0.07557
YDR220C	ydr220cΔ	0.07557	Dubious
YDR245W	mnn10Δ	0.07547
YKR095W	mlp1Δ	0.07541
YDL148C	nop14-5001	0.07538
YNL118C	dcp2-7	0.07536
YNL102W	pol1-12	0.07528
YPL061W	ald6Δ	0.07504
YDL144C	ydl144cΔ	0.07502
YOR239W	abp140Δ	0.07481
YPL242C	iqg1-5004	0.07478
YIL149C	mlp2Δ	0.07475
YDR182W	cdc1-1	0.07472
YBL041W	pre7-5001	0.07438
YDR052C	dbf4-2	0.07417
YDL053C	pbp4Δ	0.07392
YLR412W	ber1Δ	0.07383
YFR050C	pre4-5001	0.0737
YHR027C	rpn1-821	0.0735
YNL217W	ynl217wΔ	0.07339
YIR004W	djp1Δ	0.07331
YPL064C	cwc27Δ	0.07331
YOR298C-A	mbf1Δ	0.07303
YKL127W	pgm1Δ	0.0729
YPR152C	urn1Δ	0.07281
YHR049W	fsh1Δ	0.0728
YLR095C	ioc2Δ	0.07278
YNL088W	top2-5002	0.07273
YMR029C	far8Δ	0.0725
YBR013C	ybr013cΔ	0.07218
YPR108W	rpn7-3	0.07207
YKR084C	hbs1Δ	0.07201
YIL018W	rpl2bΔ	0.07192
YGL211W	ncs6Δ	0.07176
YPR115W	rgc1Δ	0.07158
YJR069C	ham1Δ	0.0715
YLR422W	dck1-supp1Δ	0.07143	Carries Suppressor Mutation
YIL114C	por2Δ	0.07142
YGR135W	pre9Δ	0.07137
YKL155C	rsm22Δ	0.07127
YBL029C-A	ybl029c-aΔ	0.07117
YKR056W	trm2Δ	0.07111
YJL047C	rtt101Δ	0.07103
YKL080W	vma5Δ	0.07101
YKR083C	dad2-9	0.07094
YER171W	rad3-ts14	0.07093
YOR018W	rod1Δ	0.07076
YJL199C	mbb1Δ	0.07067
YNL210W	mer1Δ	0.07059
YIL046W-A	yil046w-aΔ	0.07041
YIR019C	flo11Δ	0.07033
YNL282W	pop3-5001	0.0703
YOR076C	ski7Δ	0.07029
YJL020C	bbc1Δ	0.07027
YLL039C	ubi4Δ	0.0702
YBR259W	ybr259wΔ	0.07005
YER094C	pup3-5001	0.07
YDR278C	ydr278cΔ	0.06997
YBR093C	pho5Δ	0.06985
YOR133W	eft1Δ	0.06982
YDR251W	pam1Δ	0.0698
YER129W	sak1Δ	0.06969
YNL289W	pcl1Δ	0.06957
YLL035W	grc3-5001-supp1Δ	0.06952	Carries Suppressor Mutation
YBR033W	eds1Δ	0.06952
YHR104W	gre3Δ	0.06946
YDR027C	vps54-supp1Δ	0.06943	Carries Suppressor Mutation
YPL125W	kap120-supp1Δ	0.06937	Carries Suppressor Mutation
YNL233W	bni4Δ	0.06921
YDR500C	rpl37bΔ	0.06919
YKL077W	ykl077wΔ	0.06919
YKR044W	uip5Δ	0.06912
YLR363C	nmd4Δ	0.06901
YCR036W	rbk1Δ	0.06891
YNL318C	hxt14Δ	0.06888
YIR026C	yvh1Δ	0.06879
YLR309C	imh1Δ	0.06879
YDR052C	dbf4-4	0.06874
YOL046C	yol046cΔ	0.06874	Dubious
YMR247C	rkr1Δ	0.06872
YEL066W	hpa3Δ	0.06865
YAR037W	yar037wΔ	0.06865
YIL157C	coa1Δ	0.06856
YKL123W	ykl123wΔ	0.0685	Dubious
YDR152W	gir2Δ	0.06847
YDR426C	ydr426cΔ	0.06846	Dubious
YGR230W	bns1Δ	0.06844
YJL217W	ree1Δ	0.06841
YHR065C	rrp3-5001	0.06836
YJR001W	avt1Δ	0.06814
YNL054W	vac7Δ	0.06802
YOL030W	gas5Δ	0.06796
YLR094C	gis3Δ	0.06796
YOR268C	yor268cΔ	0.06789
YOR074C	cdc21-ts	0.06777
YAR023C	yar023cΔ	0.06771
YOR001W	rrp6-supp1Δ	0.06764	Carries Suppressor Mutation
YPL090C	rps6aΔ	0.0676
YGR173W	rbg2Δ	0.0673
YGL042C	ygl042cΔ	0.06723	Dubious
YOR247W	srl1Δ	0.06706
YMR140W	sip5Δ	0.06694
YPL091W	glr1Δ	0.06692
YNL094W	app1Δ	0.0669
YLR337C	vrp1-supp1Δ	0.06676	Carries Suppressor Mutation
YKL206C	add66Δ	0.06667
YGR266W	ygr266wΔ	0.06664
YBR208C	dur1,2Δ	0.06657
YNR014W	ynr014wΔ	0.06657
YDR372C	vps74Δ	0.06655
YGR092W	dbf2-3	0.06642
YHR193C	egd2Δ	0.06629
YKL025C	pan3Δ	0.06628
YLL058W	yll058wΔ	0.06623
YLR008C	pam18-1	0.06615
YNL252C	mrpl17-supp1Δ	0.0661	Carries Suppressor Mutation
YDL167C	nrp1Δ	0.06596
YNL236W	sin4Δ	0.06585
YBR058C-A	tsc3-2	0.06578
YPL247C	ypl247cΔ	0.06558
YBR182C-A	ybr182c-aΔ	0.06555
YDR528W	hlr1Δ	0.06548
YAR019C	cdc15-2	0.06536
YPR148C	ypr148cΔ	0.06535
YDR135C	ycf1Δ	0.06535
YHR212W-A	yhr212w-aΔ	0.06534
YNL140C	ynl140cΔ	0.0653
YLR343W	gas2Δ	0.0653
YDR194W-A	ydr194w-aΔ	0.06525
YGR088W	ctt1Δ	0.06519
YDL111C	rrp42-5001	0.06512
YPL266W	dim1-2	0.0651
YLR092W	sul2Δ	0.06505
YML007C-A	yml007c-aΔ	0.065
YOL038W	pre6-5001	0.06492
YDR379W	rga2Δ	0.0649
YML130C	ero1-1	0.06475
YDR266C	hel2Δ	0.06439
YKL185W	ash1Δ	0.06423
YHL040C	arn1Δ	0.06417
YCR089W	fig2Δ	0.06404
YDL085C-A	ydl085c-aΔ	0.06395
YNR016C	acc1-5007-supp1	0.06391	Carries Suppressor Mutation
YOR342C	yor342cΔ	0.06388
YAL015C	ntg1Δ	0.06387
YOR160W	mtr10-5016-supp1Δ	0.06378	Carries Suppressor Mutation
YDL097C	rpn6-5001	0.06377
YPL237W	sui3-5001	0.06372
YNL329C	pex6Δ	0.06366
YPL058C	pdr12Δ	0.06366
YBR055C	prp6-ts	0.06363
YHR060W	vma22Δ	0.06354
YMR172W	hot1Δ	0.06348
YBR260C	rgd1Δ	0.0633
YMR258C	roy1Δ	0.06329
YPL063W	tim50-5001	0.06327
YPR103W	pre2-75	0.06322
YDR512C	emi1Δ	0.06316
YJL161W	fmp33Δ	0.06312
YHR176W	fmo1Δ	0.06309
YPL270W	mdl2Δ	0.06308
YOR254C	sec63-1	0.0629
YPL234C	vma11Δ	0.06284
YER093C	tsc11-7	0.06281
YPR076W	ypr076wΔ	0.06279	Dubious
YLR245C	cdd1Δ	0.06268
YFR004W	rpn11-14	0.06266
YKL042W	spc42-11	0.06262
YHR081W	lrp1Δ	0.06258
YBR060C	orc2-1	0.06251
YGR043C	nqm1Δ	0.0625
YKL072W	stb6Δ	0.06245
YGR180C	rnr4Δ	0.06236
YJL126W	nit2Δ	0.0623
YNR068C	ynr068cΔ	0.0623
YKL073W	lhs1Δ	0.06229
YKL159C	rcn1Δ	0.06224
YOL160W	yol160wΔ	0.06224	Dubious
YOR362C	pre10-5001	0.06216
YOL161C	pau20Δ	0.06205
YPL011C	taf3-5002	0.06202
YMR304W	ubp15Δ	0.06178
YBL057C	pth2Δ	0.06175
YBR223C	tdp1Δ	0.06158
YLR136C	tis11Δ	0.06158
YKL038W	rgt1Δ	0.06147
YLR123C	ylr123cΔ	0.06126	Dubious
YDR314C	rad34Δ	0.06117
YDL147W	rpn5-5001	0.06116
YHR079C-A	sae3Δ	0.06115
YJL152W	yjl152wΔ	0.06114	Dubious
YFL034C-B	mob2-26-supp1	0.06113	Carries Suppressor Mutation
YFL039C	act1-122	0.06112
YFL041W	fet5Δ	0.06111
YLR373C	vid22Δ	0.06095
YDR205W	msc2Δ	0.06093
YOR063W	rpl3-5002	0.0609
YEL051W	vma8Δ	0.06089
YDR364C	cdc40Δ	0.06081
YDR021W	fal1-1	0.06068
YJL171C	toh1Δ	0.06057
YGR228W	ygr228wΔ	0.06054	Dubious
YBR165W	ubs1Δ	0.06048
YJR045C	ssc1-2	0.06044
YJR153W	pgu1Δ	0.06025
YBR230C	om14Δ	0.06019
YLR447C	vma6Δ	0.06018
YNR016C	acc1-5009-supp1	0.06015	Carries Suppressor Mutation
YHR140W	yhr140wΔ	0.06012
YDR169C	stb3Δ	0.06007
YJL214W	hxt8Δ	0.06
YKR080W	mtd1Δ	0.05997
YPL163C	svs1Δ	0.05996
YKL056C	tma19Δ	0.0598
YKR041W	ykr041wΔ	0.05978
YJL074C	smc3-42	0.05977
YDR315C	ipk1Δ	0.05971
YCL069W	vba3Δ	0.05969
YKL171W	nnk1Δ	0.05968
YLR370C	arc18Δ	0.05962
YDR005C	maf1Δ	0.05956
YLR108C	ylr108cΔ	0.05946
YDR185C	ups3Δ	0.05945
YLR409C	utp21-5003	0.05934
YGR113W	dam1-5	0.05931
YKL132C	rma1Δ	0.05927
YKL103C	ape1Δ	0.05914
YMR186W	hsc82Δ	0.0591
YNL090W	rho2Δ	0.05906
YDR356W	spc110-220	0.05904
YKL023W	ykl023wΔ	0.059
YIL046W	met30-6	0.05888
YKL188C	pxa2Δ	0.05884
YEL012W	ubc8Δ	0.05876
YOL023W	ifm1Δ	0.05868
YML067C	erv41Δ	0.05862
YIL092W	yil092wΔ	0.05861
YGL037C	pnc1Δ	0.05859
YNL316C	pha2Δ	0.05854
YNR060W	fre4Δ	0.0585
YMR161W	hlj1Δ	0.0585
YML023C	nse5-ts1	0.05848
YJR107W	lih1Δ	0.05847
YOR279C	rfm1Δ	0.05841
YBR277C	ybr277cΔ	0.05837	Dubious
YLR271W	cmg1Δ	0.05829
YDL028C	mps1-1	0.05828
YHR165C	prp8Δ	0.05828
YLR239C	lip2Δ	0.05823
YEL003W	gim4Δ	0.05818
YOR192C-C	yor192c-cΔ	0.05818
YOR237W	hes1Δ	0.05815
YPR125W	ylh47Δ	0.058
YDR240C	snu56-5001	0.058
YBR088C	pol30-k108r	0.05799
YLR312C-B	ylr312c-bΔ	0.05798
YDR154C	ydr154cΔ	0.05796	Dubious
YPR036W	vma13Δ	0.05796
YMR130W	ymr130wΔ	0.0579
YLR444C	ylr444cΔ	0.05782	Dubious
YIL012W	yil012wΔ	0.05774	Dubious
YDR174W	hmo1Δ	0.05772
YLR106C	mdn1-5011	0.05771
YOR259C	rpt4-145	0.05767
YGL122C	nab2-5007	0.05764
YEL011W	glc3Δ	0.0576
YGR284C	erv29Δ	0.05758
YJR082C	eaf6Δ	0.05756
YOR240W	yor240wΔ	0.05756
YJL187C	swe1Δ	0.05751
YBR024W	sco2Δ	0.0575
YOL003C	pfa4Δ	0.0575
YFL008W	smc1-259	0.05748
YLR148W	pep3Δ	0.05747
YPR157W	tda6Δ	0.05746
YOR088W	yor088wΔ	0.05744
YDR371W	cts2Δ	0.05744
YKR018C	ykr018cΔ	0.05741
YPR083W	mdm36Δ	0.05738
YIR025W	mnd2Δ	0.05726
YOR211C	mgm1Δ	0.05725
YMR204C	inp1Δ	0.05708
YNL272C	sec2-41	0.05703
YBR179C	fzo1Δ	0.0569
YLR104W	lcl2Δ	0.05685
YPL244C	hut1Δ	0.05679
YKR011C	ykr011cΔ	0.05676
YML047C	prm6Δ	0.05674
YLR312C	atg39Δ	0.0566
YHR059W	fyv4Δ	0.05649
YOR057W	sgt1-5	0.05644
YLR224W	ucc1Δ	0.05641
YBL037W	apl3Δ	0.05628
YDR349C	yps7Δ	0.0562
YER024W	yat2Δ	0.05613
YJL101C	gsh1Δ	0.05606
YLR199C	pba1Δ	0.05603
YAL008W	fun14Δ	0.0559
YLR414C	pun1Δ	0.05589
YMR078C	ctf18Δ	0.05574
YBL084C	cdc27-2	0.05571
YBR216C	ybp1Δ	0.05569
YMR009W	adi1Δ	0.05567
YPL112C	pex25Δ	0.05567
YNL315C	atp11Δ	0.05566
YOR213C	sas5Δ	0.05566
YPL199C	ypl199cΔ	0.05566
YNL086W	snn1Δ	0.05565
YPL038W	met31Δ	0.05559
YOL019W-A	yol019w-aΔ	0.05551
YPL004C	lsp1Δ	0.05546
YMR060C	sam37Δ	0.0554
YBR085W	aac3Δ	0.05532
YKL043W	phd1Δ	0.05531
YOR363C	pip2Δ	0.0553
YDR322W	mrpl35Δ	0.05529
YIL062C	arc15-10	0.05526
YMR080C	nam7Δ	0.05525
YBL063W	kip1Δ	0.05521
YMR102C	ymr102cΔ	0.0552
YKL158W	ykl158wΔ	0.05517
YMR169C	ald3Δ	0.05505
YBR008C	flr1Δ	0.05504
YCR073C	ssk22Δ	0.05496
YJR094C	ime1Δ	0.05481
YDR180W	scc2-4	0.05481
YDR480W	dig2Δ	0.05481
YER057C	hmf1Δ	0.0548
YMR052W	far3Δ	0.05467
YPL210C	srp72-5003	0.0546
YDR223W	crf1Δ	0.05455
YPL201C	yig1Δ	0.05451
YGL263W	cos12Δ	0.05443
YLR378C	sec61-2	0.05441
YOR338W	yor338wΔ	0.05439
YKL054C	def1Δ	0.05437
YKL178C	ste3Δ	0.05434
YPR062W	fcy1Δ	0.05433
YDR073W	snf11Δ	0.05418
YKR009C	fox2Δ	0.05416
YBR057C	mum2Δ	0.05411
YDL185W	vma1Δ	0.0541
YBR012C	ybr012cΔ	0.05403	Dubious
YJL180C	atp12Δ	0.05403
YCR092C	msh3Δ	0.05395
YBL091C-A	scs22Δ	0.05395
YAL030W	snc1Δ	0.05389
YDR437W	gpi19-2	0.05386
YKL173W	snu114-60	0.05382
YML075C	hmg1Δ	0.05376
YGR270W	yta7Δ	0.05367
YFR041C	erj5Δ	0.05365
YFR057W	yfr057wΔ	0.05357
YBR166C	tyr1Δ	0.05357
YLR355C	ilv5-5004	0.05352
YLR035C	mlh2Δ	0.05345
YGR072W	upf3Δ	0.05343
YDR393W	she9Δ	0.05342
YLR296W	ylr296wΔ	0.05342	Dubious
YDL069C	cbs1Δ	0.05337
YMR093W	utp15-5001	0.05328
YPR171W	bsp1Δ	0.05322
YJL047C-A	yjl047c-aΔ	0.05319
YDR052C	dbf4-ts	0.05318
YJR032W	cpr7Δ	0.05318
YGL073W	hsf1-848	0.0531
YNL130C	cpt1Δ	0.05305
YGL077C	hnm1Δ	0.05305
YGL251C	hfm1Δ	0.05301
YIL120W	qdr1Δ	0.053
YLR186W	emg1-5001	0.05299
YJL016W	tph3Δ	0.05293
YBR221C	pdb1Δ	0.05291
YNL270C	alp1Δ	0.05291
YLR105C	sen2-1	0.0529
YKL065C	yet1Δ	0.05284
YHR216W	imd2Δ	0.0528
YML086C	alo1Δ	0.05258
YDR506C	gmc1Δ	0.05257
YPL230W	usv1Δ	0.05256
YBL040C	erd2-5001	0.0525
YJL176C	swi3Δ	0.05249
YJL085W	exo70-29/37-supp1Δ	0.05246	Carries Suppressor Mutation
YNL323W	lem3Δ	0.05245
YDL223C	hbt1Δ	0.05244
YOL007C	csi2Δ	0.0524
YNL275W	bor1Δ	0.05224
YLR241W	csc1Δ	0.05223
YNR015W	smm1Δ	0.05222
YGL086W	mad1Δ	0.05217
YDR145W	taf12-l464a	0.05213
YAR031W	prm9Δ	0.05211
YGL156W	ams1Δ	0.05207
YIL033C	bcy1Δ	0.05206
YDL214C	prr2Δ	0.05201
YDR003W	rcr2Δ	0.05197
YDL040C	nat1Δ	0.05196
YJL067W	yjl067wΔ	0.05188	Dubious
YFR017C	igd1Δ	0.05186
YDR026C	nsi1Δ	0.05184
YPR065W	rox1Δ	0.05178
YMR105C	pgm2Δ	0.05175
YPL011C	taf3-5001	0.05172
YJL029C	vps53Δ	0.05169
YDL106C	pho2Δ	0.05165
YGR268C	hua1Δ	0.05164
YBR219C	ybr219cΔ	0.05159
YML052W	sur7Δ	0.05159
YOR003W	ysp3Δ	0.05153
YBR137W	ybr137wΔ	0.05146
YDR229W	ivy1Δ	0.05142
YPR131C	nat3Δ	0.0514
YBL001C	ecm15Δ	0.0514
YGR250C	rie1Δ	0.05135
YBR130C	she3Δ	0.0513
YLR070C	xyl2Δ	0.05125
YPL231W	fas2-5001	0.05125
YGR130C	ygr130cΔ	0.05122
YJL001W	pre3-2	0.05117
YOL125W	trm13Δ	0.05116
YJR006W	hys2-ts	0.05115
YKR054C	dyn1Δ	0.05114
YMR013W-A	ymr013w-aΔ	0.05107	Dubious
YJR068W	rfc2-1	0.05106
YHR094C	hxt1Δ	0.05103
YKL203C	tor2-29	0.05098
YJL094C	kha1Δ	0.05085
YOL149W	dcp1-5007	0.05083
YJL050W	mtr4-1	0.05081
YDL156W	cmr1Δ	0.0508
YKL006W	rpl14aΔ	0.05075
YMR229C	rrp5-delta6	0.05073
YGR078C	pac10Δ	0.05067
YEL040W	utr2Δ	0.05062
YJL160C	pir5Δ	0.05061
YOL053W	aim39Δ	0.05055
YDL203C	ack1Δ	0.05044
YMR321C	ymr321cΔ	0.05043
YKL149C	dbr1Δ	0.05038
YJR005W	apl1Δ	0.05033
YDL022W	gpd1Δ	0.05024
YBR199W	ktr4Δ	0.0502
YKL142W	mrp8Δ	0.05011
YDR176W	ngg1Δ	0.05008
YDR012W	rpl4bΔ	0.05004
YDL097C	rpn6-1	0.05003
YBR284W	ybr284wΔ	0.05002
YDL245C	hxt15Δ	0.05
YMR106C	yku80Δ	0.04996
YGR281W	yor1Δ	0.04991
YHR004C	nem1Δ	0.04986
YNL300W	tos6Δ	0.04986
YOL036W	yol036wΔ	0.04971
YOL045W	psk2Δ	0.04969
YBR267W	rei1-supp1Δ	0.04967	Carries Suppressor Mutation
YER035W	edc2Δ	0.04962
YPL034W	ypl034wΔ	0.04961
YLR012C	ylr012cΔ	0.04958
YGR113W	dam1-19	0.04958
YJL089W	sip4Δ	0.04957
YIL165C	yil165cΔ	0.04952
YDR295C	hda2Δ	0.04946
YNL098C	ras2Δ	0.04939
YDR057W	yos9Δ	0.04933
YMR158W-B	ymr158w-bΔ	0.04933	Dubious
YCR094W	cdc50Δ	0.04932
YDR167W	taf10-5004	0.04928
YMR316C-A	ymr316c-aΔ	0.04919
YDR451C	yhp1Δ	0.04917
YMR064W	aep1Δ	0.04909
YHR043C	dog2Δ	0.04897
YGL171W	rok1-5003	0.04894
YOR261C	rpn8-5008	0.04893
YJR050W	isy1Δ	0.0489
YMR127C	sas2Δ	0.04889
YOR006C	tsr3Δ	0.04885
YNL291C	mid1Δ	0.04879
YDR165W	trm82Δ	0.04873
YGL116W	cdc20-1	0.04872
YNR010W	cse2Δ	0.04866
YPR066W	uba3Δ	0.04862
YDR320C	swa2-supp1Δ	0.04856	Carries Suppressor Mutation
YDR302W	gpi11-5001-supp1Δ	0.04855	Carries Suppressor Mutation
YOR234C	rpl33bΔ	0.04854
YPL116W	hos3Δ	0.04846
YDR333C	rqc1Δ	0.04844
YPL209C	ipl1-1	0.04844
YNL080C	eos1-supp1Δ	0.0484	Carries Suppressor Mutation
YIL054W	yil054wΔ	0.04839
YDR476C	ydr476cΔ	0.04836
YJR033C	rav1Δ	0.04832
YER172C	brr2-5005	0.04826
YOR027W	sti1Δ	0.04812
YMR042W	arg80Δ	0.04811
YDR471W	rpl27bΔ	0.0481
YPL209C	ipl1-2	0.04809
YML078W	cpr3Δ	0.04809
YPL097W	msy1Δ	0.04805
YJR030C	rbh2Δ	0.04797
YGL009C	leu1Δ	0.04794
YJL197W	ubp12Δ	0.04794
YDR378C	lsm6Δ	0.04794
YNL123W	nma111Δ	0.04788
YHR192W	lnp1Δ	0.04775
YGR094W	vas1-5001	0.04772
YKR047W	ykr047wΔ	0.04768	Dubious
YNL206C	rtt106Δ	0.0476
YOL078W	avo1-5005	0.04756
YOL049W	gsh2Δ	0.04756
YGR262C	bud32Δ	0.04754
YOR039W	ckb2Δ	0.04751
YPL114W	ypl114wΔ	0.04751	Dubious
YLR100W	erg27-5001	0.04749
YPR103W	pre2-v214a	0.04748
YML051W	gal80Δ	0.04744
YDR381C-A	ydr381c-aΔ	0.04738
YHR071W	pcl5Δ	0.04735
YLL056C	yll056cΔ	0.04727
YOR260W	gcd1-5001	0.04727
YGL066W	sgf73Δ	0.04724
YDR208W	mss4-103	0.04723
YPR111W	dbf20Δ	0.04713
YBR090C	ybr090cΔ	0.04711
YLR323C	cwc24-5004	0.0471
YLR057W	mnl2Δ	0.04708
YGL051W	mst27Δ	0.04706
YJR010W	met3Δ	0.04705
YOR376W	yor376wΔ	0.04698
YOR283W	yor283wΔ	0.04698
YEL053C	mak10Δ	0.04695
YER156C	yer156cΔ	0.04695
YHL034C	sbp1Δ	0.04695
YDR142C	pex7Δ	0.04693
YPL001W	hat1Δ	0.04692
YKL136W	ykl136wΔ	0.04684	Dubious
YDL225W	shs1Δ	0.04679
YOR236W	dfr1-td-supp1Δ	0.04678	Carries Suppressor Mutation
YDL081C	rpp1a-supp1Δ	0.04678	Carries Suppressor Mutation
YDL061C	rps29bΔ	0.04674
YAR075W	yar075wΔ	0.04673	Dubious
YOR377W	atf1Δ	0.04668
YGR084C	mrp13Δ	0.04667
YBR158W	amn1Δ	0.04667
YMR007W	ymr007wΔ	0.04663
YLL007C	lmo1Δ	0.04661
YNL234W	ynl234wΔ	0.04656
YHR072W	erg7-5003	0.04654
YKR103W	nft1Δ	0.04653
YKL024C	ura6-6	0.04648
YMR308C	pse1-41	0.04648
YER147C	scc4-4	0.04644
YJL148W	rpa34Δ	0.04641
YKR045C	ykr045cΔ	0.04641
YLR046C	ylr046cΔ	0.04639
YHR109W	ctm1Δ	0.04631
YAL054C	acs1Δ	0.0463
YGR223C	hsv2Δ	0.04629
YFL064C	yfl064cΔ	0.04626
YGL157W	ari1Δ	0.04623
YLR090W	xdj1Δ	0.04621
YPL071C	ypl071cΔ	0.0462
YBR116C	ybr116cΔ	0.04617	Dubious
YDL017W	cdc7-4	0.04615
YLR021W	irc25Δ	0.04615
YBL003C	hta2Δ	0.04613
YHR077C	nmd2Δ	0.04612
YPL151C	prp46-5001	0.04611
YDR248C	ydr248cΔ	0.0461
YMR063W	rim9Δ	0.04607
YOR136W	idh2Δ	0.04607
YMR001C-A	ymr001c-aΔ	0.04604
YLL059C	yll059cΔ	0.04593	Dubious
YBR045C	gip1Δ	0.04591
YOL162W	yol162wΔ	0.04591
YNL229C	ure2Δ	0.0459
YMR189W	gcv2Δ	0.04585
YPL041C	mrx11Δ	0.04584
YDR242W	amd2Δ	0.04583
YLR228C	ecm22Δ	0.04579
YJR155W	aad10Δ	0.04579
YAL063C	flo9Δ	0.04576
YHR032W	erc1Δ	0.04572
YGR214W	rps0aΔ	0.0457
YOR004W	utp23-5001	0.04567
YHR072W	erg7-5001	0.04566
YDL012C	ydl012cΔ	0.04564
YNL120C	ynl120cΔ	0.0456	Dubious
YDR077W	sed1Δ	0.04557
YDL029W	arp2-14	0.04557
YLR298C	yhc1-1	0.04555
YOL165C	aad15Δ	0.04554
YDR511W	sdh7Δ	0.04548
YDL236W	pho13Δ	0.04544
YMR273C	zds1Δ	0.04541
YNL216W	rap1-1	0.04538
YPL053C	ktr6Δ	0.04536
YOL069W	nuf2-61	0.04535
YPL169C	mex67-ts5	0.04532
YJR151C	dan4Δ	0.04532
YDL157C	ydl157cΔ	0.04529
YHR166C	cdc23-4	0.04526
YDL095W	pmt1Δ	0.04524
YLR366W	ylr366wΔ	0.04524	Dubious
YKL168C	kkq8Δ	0.04523
YHL035C	vmr1Δ	0.04523
YPL077C	ypl077cΔ	0.04523
YLR325C	rpl38Δ	0.04521
YHR188C	gpi16-5001	0.0452
YPR184W	gdb1Δ	0.04517
YOR155C	isn1Δ	0.04516
YBR069C	tat1Δ	0.04504
YPL174C	nip100Δ	0.04499
YLR122C	ylr122cΔ	0.04497
YEL069C	hxt13Δ	0.04493
YMR003W	aim34Δ	0.04491
YCL063W	vac17Δ	0.04485
YNR024W	mpp6Δ	0.04484
YML074C	fpr3Δ	0.04479
YJR113C	rsm7Δ	0.04478
YJL036W	snx4Δ	0.04477
YLR272C	ycs4-1	0.04474
YMR309C	nip1-5007	0.04471
YOR129C	afi1Δ	0.0447
YGR151C	ygr151cΔ	0.04469	Dubious
YLR038C	cox12Δ	0.04468
YGR075C	prp38-1	0.04467
YPL153C	rad53-5002-supp1Δ	0.0446	Carries Suppressor Mutation
YAL017W	psk1Δ	0.04456
YKR015C	ykr015cΔ	0.04454
YHR076W	ptc7Δ	0.04452
YPR114W	ypr114wΔ	0.0445
YLR413W	ina1Δ	0.04445
YGL250W	rmr1Δ	0.04445
YKR055W	rho4Δ	0.04444
YLR180W	sam1Δ	0.04442
YDL237W	aim6Δ	0.04442
YER078W-A	yer078w-aΔ	0.04438
YFR040W	sap155Δ	0.04435
YOR122C	pfy1-14	0.04432
YDL242W	ydl242wΔ	0.0443
YMR119W	asi1Δ	0.04426
YER015W	faa2Δ	0.04418
YPL069C	bts1Δ	0.04416
YBR212W	ngr1Δ	0.04414
YNL292W	pus4Δ	0.04413
YGR070W	rom1Δ	0.04412
YNL042W	bop3Δ	0.0441
YOR149C	smp3-1	0.0441
YKL151C	nnr2Δ	0.0441
YJL091C	gwt1-20	0.04408
YKR089C	tgl4Δ	0.04407
YNL132W	kre33-5001	0.04405
YBL019W	apn2Δ	0.04404
YBL034C	stu1-7	0.04402
YDR033W	mrh1Δ	0.04401
YER163C	gcg1Δ	0.04401
YOR149C	smp3-2	0.04398
YBL096C	ybl096cΔ	0.04397	Dubious
YDR268W	msw1Δ	0.04389
YDR108W	trs85Δ	0.04388
YER159C	bur6-5005	0.0438
YOR220W	rcn2Δ	0.0438
YBR162C	tos1Δ	0.04375
YPL060W	mfm1Δ	0.04375
YJR049C	utr1Δ	0.04374
YLL017W	yll017wΔ	0.0437
YFL039C	act1-120	0.04366
YDR086C	sss1-5001	0.04359
YLR163C	mas1-1	0.04358
YLL050C	cof1-8	0.04352
YJR075W	hoc1Δ	0.0435
YDR150W	num1Δ	0.04349
YML068W	itt1Δ	0.04344
YJR118C	ilm1Δ	0.04343
YPL103C	fmp30Δ	0.04342
YJL208C	nuc1Δ	0.04341
YDL147W	rpn5-1	0.04338
YLL003W	sfi1-3	0.04338
YBR255C-A	rcf3Δ	0.04336
YBL027W	rpl19bΔ	0.04336
YOR381W	fre3Δ	0.04332
YDL090C	ram1-supp1Δ	0.04331	Carries Suppressor Mutation
YBR286W	ape3Δ	0.04328
YNL071W	lat1Δ	0.04326
YDR225W	hta1Δ	0.04324
YLL012W	yeh1Δ	0.04323
YKL012W	prp40-5003	0.04322
YDR495C	vps3Δ	0.04321
YCR098C	git1Δ	0.04319
YLR327C	tma10Δ	0.04319
YER099C	prs2Δ	0.04318
YPR151C	sue1Δ	0.04315
YNL334C	sno2Δ	0.04314
YDL096C	opi6Δ	0.04308	Dubious
YGR013W	snu71-5001	0.04305
YER067W	rgi1Δ	0.04304
YKL177W	ykl177wΔ	0.04301	Dubious
YNR026C	sec12-1	0.04301
YDL010W	grx6Δ	0.043
YDR430C	cym1Δ	0.04296
YJL060W	bna3Δ	0.04295
YJR152W	dal5Δ	0.04286
YEL016C	npp2Δ	0.04286
YGR256W	gnd2Δ	0.04283
YMR253C	ymr253cΔ	0.04277
YFL018C	lpd1Δ	0.04276
YNL135C	fpr1Δ	0.04273
YGL006W	pmc1Δ	0.04273
YER172C	brr2-5018	0.04263
YIL163C	yil163cΔ	0.04262
YLR062C	bud28-supp1Δ	0.0426	Dubious,Carries Suppressor Mutation
YOR117W	rpt5-5002	0.04257
YBL015W	ach1Δ	0.04255
YBR194W	aim4Δ	0.04244
YOL131W	yol131wΔ	0.04237
YLL024C	ssa2Δ	0.04235
YHR121W	lsm12Δ	0.04233
YCL057W	prd1Δ	0.04233
YKL074C	mud2Δ	0.04232
YOR008C-A	yor008c-aΔ	0.04231
YML016C	ppz1Δ	0.04223
YER174C	grx4Δ	0.04221
YER039C-A	yer039c-aΔ	0.04215
YGL007C-A	ygl007c-aΔ	0.04214
YLR389C	ste23Δ	0.04213
YOR192C	thi72Δ	0.04206
YOL042W	ngl1Δ	0.04202
YNL087W	tcb2Δ	0.04192
YML012W	erv25Δ	0.04185
YER128W	vfa1Δ	0.0418
YNR030W	alg12Δ	0.0418
YPR048W	tah18-5001	0.04179
YGL114W	ygl114wΔ	0.04177
YBR142W	mak5-5001	0.04172
YDR079W	pet100Δ	0.04169
YOR223W	dsc3Δ	0.04167
YMR147W	ymr147wΔ	0.04166
YOL020W	tat2Δ	0.04165
YNL237W	ytp1Δ	0.04156
YHL010C	etp1Δ	0.04152
YPL043W	nop4-3	0.04152
YOR054C	vhs3Δ	0.04143
YBR139W	ybr139wΔ	0.04143
YER180C	isc10Δ	0.04142
YBR245C	isw1Δ	0.04141
YDR055W	pst1Δ	0.04141
YIL137C	tma108Δ	0.0414
YDR497C	itr1Δ	0.0414
YJL155C	fbp26Δ	0.04139
YIL036W	cst6Δ	0.04136
YCL035C	grx1Δ	0.04136
YPL062W	ypl062wΔ	0.04134	Dubious
YMR280C	cat8Δ	0.04134
YMR319C	fet4Δ	0.04133
YLR103C	cdc45-27	0.04128
YML009C	mrpl39Δ	0.04128
YKR007W	meh1Δ	0.04128
YGR081C	slx9Δ	0.04118
YDR318W	mcm21Δ	0.04115
YGR216C	gpi1-1	0.04115
YBR298C-A	ybr298c-aΔ	0.04115
YLR308W	cda2Δ	0.04112
YGR240C-A	ygr240c-aΔ	0.04109
YLR259C	hsp60-5005	0.04108
YAL042W	erv46Δ	0.04104
YDR113C	pds1-128	0.04103
YDR358W	gga1Δ	0.04101
YLR045C	stu2-10	0.041
YMR223W	ubp8Δ	0.04099
YKL130C	she2Δ	0.04098
YGR201C	ygr201cΔ	0.04097
YOR320C	gnt1Δ	0.04092
YLR154C	rnh203Δ	0.04089
YMR246W	faa4Δ	0.04089
YBL059W	ybl059wΔ	0.04086
YIL117C	prm5Δ	0.04086
YCL029C	bik1Δ	0.04085
YBR173C	ump1Δ	0.04084
YKL146W	avt3Δ	0.0408
YGL045W	rim8Δ	0.04077
YMR146C	tif34-5004	0.04075
YGR170W	psd2Δ	0.04072
YGR118W	rps23aΔ	0.0407
YBR295W	pca1Δ	0.04069
YIR033W	mga2Δ	0.04068
YLL045C	rpl8bΔ	0.04067
YML024W	rps17aΔ	0.04066
YMR303C	adh2Δ	0.04062
YFL039C	act1-155	0.04062
YKR036C	caf4Δ	0.04061
YGL047W	alg13-5001	0.04059
YLR353W	bud8Δ	0.04058
YPL028W	erg10-1	0.04058
YMR144W	fdo1Δ	0.04053
YNL157W	igo1Δ	0.04051
YMR304C-A	ymr304c-aΔ	0.0405	Dubious
YMR219W	esc1Δ	0.04047
YGL179C	tos3Δ	0.04046
YMR194C-B	cmc4Δ	0.04046
YDR161W	acl4Δ	0.04045
YBR171W	sec66Δ	0.04042
YBL048W	rrt1Δ	0.04042	Dubious
YLR227C	ady4Δ	0.04041
YPR002W	pdh1Δ	0.0404
YMR290C	has1-5001	0.04034
YCR026C	npp1Δ	0.04027
YER048C	caj1Δ	0.04018
YJR093C	fip1-433	0.04015
YLR247C	irc20Δ	0.04013
YDL003W	mcd1-73	0.04008
YJL219W	hxt9Δ	0.04007
YJR065C	arp3-31	0.04005
YBL026W	lsm2-5001	0.04005
YLL021W	spa2Δ	0.04002
YMR296C	lcb1-2	0.04
YGL219C	mdm34-supp2Δ	0.03996	Carries Suppressor Mutation
YBR117C	tkl2Δ	0.03996
YDR048C	ydr048c-supp1Δ	0.03995	Dubious,Carries Suppressor Mutation
YLR457C	nbp1-1	0.03992
YDR403W	dit1Δ	0.0399
YDR302W	gpi11-5001	0.03989
YOR341W	rpa190-1	0.03986
YIL011W	tir3Δ	0.03982
YPL066W	rgl1Δ	0.03971
YNL093W	ypt53Δ	0.0397
YML056C	imd4Δ	0.0397
YNL196C	slz1Δ	0.0397
YPR014C	ypr014cΔ	0.03968	Dubious
YLR350W	orm2-supp1Δ	0.03967	Carries Suppressor Mutation
YDR434W	gpi17-5001	0.03966
YEL052W	afg1Δ	0.03965
YBR036C	csg2Δ	0.03963
YPR027C	ypr027cΔ	0.03961
YPL194W	ddc1Δ	0.0396
YGL232W	tan1Δ	0.03958
YPR156C	tpo3Δ	0.03952
YGR021W	ygr021wΔ	0.03952
YIL123W	sim1Δ	0.03951
YGR054W	ygr054wΔ	0.03947
YNL331C	aad14Δ	0.03944
YJR010C-A	spc1Δ	0.03944
YGL046W	ygl046wΔ	0.03941
YKR072C	sis2Δ	0.03941
YOR366W	yor366wΔ	0.0394	Dubious
YKR088C	tvp38Δ	0.03938
YFL045C	sec53-6	0.03935
YDL114W	ydl114wΔ	0.03927
YGR184C	ubr1Δ	0.03926
YFR026C	uli1Δ	0.03922
YER056C	fcy2Δ	0.0392
YMR023C	mss1Δ	0.03918
YHR099W	tra1Δ	0.03918
YKL175W	zrt3Δ	0.03909
YKL204W	eap1Δ	0.03907
YJR065C	arp3-f306g-supp1	0.03905	Carries Suppressor Mutation
YNL118C	dcp2-7d	0.03904
YLL031C	gpi13-5-supp1Δ	0.03903	Carries Suppressor Mutation
YPL113C	ypl113cΔ	0.03901
YER060W	fcy21Δ	0.039
YMR196W	ymr196wΔ	0.03896
YBR032W	ybr032wΔ	0.03888
YAL020C	ats1Δ	0.03887
YDR382W	rpp2bΔ	0.03884
YLR386W	vac14Δ	0.03878
YDR192C	nup42Δ	0.03877
YER147C	scc4-5001	0.03872
YHR086W	nam8Δ	0.03872
YPR097W	ypr097wΔ	0.03871
YIL170W	hxt12Δ	0.03869
YOR355W	gds1Δ	0.03869
YJR068W	rfc2-1-supp1Δ	0.03864	Carries Suppressor Mutation
YOL097C	wrs1-5003	0.03858
YOR270C	vph1-supp2Δ	0.03853	Carries Suppressor Mutation
YDL015C	tsc13-5001	0.0385
YIL024C	yil024cΔ	0.03846
YDR280W	rrp45-5001	0.03844
YML063W	rps1bΔ	0.03844
YLR286C	cts1Δ	0.03842
YKR106W	gex2Δ	0.03842
YMR117C	spc24-9	0.03841
YOR360C	pde2Δ	0.03841
YGR224W	azr1Δ	0.03837
YFR006W	yfr006wΔ	0.03835
YER144C	ubp5Δ	0.03829
YJL149W	das1Δ	0.0381
YPL253C	vik1Δ	0.03806
YMR322C	sno4Δ	0.03805
YKL053W	ykl053wΔ	0.03805	Dubious
YKL011C	cce1Δ	0.03804
YKR078W	ykr078wΔ	0.03801
YGR269W	ygr269wΔ	0.03801	Dubious
YPR039W	ypr039wΔ	0.03801	Dubious
YDR524C-B	ydr524c-bΔ	0.03799
YML107C	pml39Δ	0.03799
YJL125C	gcd14-4-supp1Δ	0.03795	Carries Suppressor Mutation
YLL061W	mmp1Δ	0.03793
YJL112W	mdv1Δ	0.03792
YLR020C	yeh2Δ	0.03791
YNL147W	lsm7Δ	0.0379
YML095C	rad10Δ	0.03785
YNR039C	zrg17Δ	0.03785
YOR296W	yor296wΔ	0.03785
YLR260W	lcb5Δ	0.03783
YBR157C	ics2Δ	0.03782
YGL181W	gts1Δ	0.03779
YOR388C	fdh1Δ	0.03775
YDR338C	ydr338cΔ	0.03772
YNL181W	pbr1-5006	0.03769
YOR193W	pex27Δ	0.03767
YJR124C	yjr124cΔ	0.03766
YJL097W	phs1-1	0.03765
YGL112C	taf6-ts	0.03763
YLR371W	rom2-supp1Δ	0.03758	Carries Suppressor Mutation
YKL140W	tgl1Δ	0.03756
YMR306W	fks3Δ	0.03755
YER045C	aca1Δ	0.03753
YDL079C	mrk1Δ	0.03751
YOL102C	tpt1-5001	0.03748
YOR172W	yrm1Δ	0.03747
YAL025C	mak16-5001	0.03746
YDL201W	trm8Δ	0.03745
YDR090C	ydr090cΔ	0.03745
YDR331W	gpi8-5001	0.03744
YMR310C	ymr310cΔ	0.03744
YGL185C	ygl185cΔ	0.03743
YDL208W	nhp2-5001	0.03741
YER164W	chd1Δ	0.03741
YNL024C	efm6Δ	0.03731
YGR082W	tom20-5009	0.0373
YLR153C	acs2-5002	0.03725
YOR242C	ssp2Δ	0.03717
YDR061W	ydr061wΔ	0.03717
YOL028C	yap7Δ	0.03715
YPL092W	ssu1Δ	0.03715
YNL166C	bni5Δ	0.03714
YML096W	yml096wΔ	0.03712
YDR083W	rrp8Δ	0.03711
YBR109C	cmd1-1	0.0371
YGL067W	npy1Δ	0.0371
YLR077W	fmp25Δ	0.0371
YOR354C	msc6Δ	0.03707
YKR033C	ykr033cΔ	0.03702	Dubious
YDR151C	cth1Δ	0.037
YLL005C	spo75Δ	0.03696
YBL086C	ybl086cΔ	0.03691
YDR424C	dyn2Δ	0.03688
YLL047W	yll047wΔ	0.03688	Dubious
YJR151W-A	yjr151w-aΔ	0.03684
YCR087W	ycr087wΔ	0.03683	Dubious
YPR189W	ski3Δ	0.0368
YDR418W	rpl12bΔ	0.0368
YKL139W	ctk1-supp1Δ	0.03676	Carries Suppressor Mutation
YER017C	afg3Δ	0.03675
YIR021W-A	yir021w-aΔ	0.03675
YOL018C	tlg2Δ	0.03672
YKL137W	cmc1Δ	0.0367
YAL036C	rbg1Δ	0.03667
YJL022W	yjl022wΔ	0.03665	Dubious
YJL141C	yak1Δ	0.03661
YGR156W	pti1-ts7	0.0366
YLR377C	fbp1Δ	0.03658
YLR226W	bur2Δ	0.03656
YBL067C	ubp13Δ	0.03656
YDL113C	atg20Δ	0.03652
YHL009C	yap3Δ	0.03651
YOR177C	mpc54Δ	0.03651
YGR279C	scw4Δ	0.03648
YOR120W	gcy1Δ	0.03646
YJR140C	hir3Δ	0.03646
YJL104W	pam16-3	0.03643
YHR024C	mas2-10	0.03639
YML029W	usa1Δ	0.03637
YER157W	cog3-2	0.03637
YNL080C	eos1-supp2Δ	0.03635	Carries Suppressor Mutation
YNR048W	ynr048wΔ	0.03635
YDR131C	ydr131cΔ	0.03634
YOR333C	yor333cΔ	0.03629	Dubious
YLR374C	ylr374cΔ	0.03627	Dubious
YKL172W	ebp2-1	0.0362
YPR109W	ypr109wΔ	0.03619
YNL199C	gcr2Δ	0.03619
YMR110C	hfd1Δ	0.03617
YNL129W	nrk1Δ	0.03616
YFR019W	fab1-supp1Δ	0.03611	Carries Suppressor Mutation
YBL024W	ncl1Δ	0.0361
YHR178W	stb5Δ	0.03608
YGL143C	mrf1-supp1Δ	0.03608	Carries Suppressor Mutation
YNL138W-A	ysf3Δ	0.036
YIL079C	air1Δ	0.03597
YKR102W	flo10Δ	0.03596
YIL070C	mam33Δ	0.03595
YNL180C	rho5-supp1Δ	0.03594	Carries Suppressor Mutation
YOR285W	rdl1Δ	0.03592
YPL134C	odc1Δ	0.03585
YCL031C	rrp7-5007	0.03577
YLR299W	ecm38Δ	0.03576
YML131W	yml131wΔ	0.03575
YER177W	bmh1Δ	0.03571
YIL108W	yil108wΔ	0.0357
YLR041W	ylr041wΔ	0.03567	Dubious
YBR061C	trm7Δ	0.03565
YLR398C	ski2Δ	0.03564
YGR225W	ama1Δ	0.03562
YPL052W	oaz1Δ	0.03561
YDL017W	cdc7-1	0.0356
YBR088C	pol30-k183r	0.03559
YJR120W	yjr120wΔ	0.03558
YGL032C	aga2Δ	0.03555
YFL046W	fmp32Δ	0.03553
YMR326C	ymr326cΔ	0.03542	Dubious
YBR205W	ktr3Δ	0.0354
YOR143C	thi80-5001	0.03538
YOR015W	yor015wΔ	0.03537
YML019W	ost6Δ	0.03537
YDR448W	ada2Δ	0.03536
YGR259C	ygr259cΔ	0.03536	Dubious
YGL252C	rtg2Δ	0.03526
YFL042C	lam5Δ	0.03526
YPL167C	rev3Δ	0.03524
YLR305C	stt4-4	0.03522
YOR145C	pno1-5003	0.03522
YCL013W	ycl013wΔ	0.03521
YGL036W	ygl036wΔ	0.03519
YBR041W	fat1Δ	0.03517
YBR196C-A	ybr196c-aΔ	0.03517
YMR259C	trm732Δ	0.03514
YNL186W	ubp10-supp1Δ	0.0351	Carries Suppressor Mutation
YOR264W	dse3Δ	0.03507
YJL059W	yhc3Δ	0.03506
YPR123C	ypr123c-supp1Δ	0.03496	Dubious,Carries Suppressor Mutation
YDR059C	ubc5Δ	0.03495
YKL217W	jen1Δ	0.03493
YLR295C	atp14Δ	0.03491
YFL018C	lpd1-supp1Δ	0.03491	Carries Suppressor Mutation
YDR294C	dpl1Δ	0.0349
YLR412C-A	ylr412c-aΔ	0.0349
YER006W	nug1-2	0.0349
YOL055C	thi20Δ	0.03488
YMR090W	ymr090wΔ	0.03486
YMR107W	spg4Δ	0.03482
YDL175C	air2Δ	0.03477
YJR138W	iml1Δ	0.03476
YNL178W	rps3-5002	0.03473
YEL057C	sdd1Δ	0.03472
YGR019W	uga1Δ	0.03468
YKR005C	ykr005cΔ	0.03463
YPR009W	sut2Δ	0.03463
YOR056C	nob1-5001	0.0346
YDL085W	nde2Δ	0.03459
YNL151C	rpc31-5001	0.03455
YLR342W	fks1Δ	0.03453
YMR231W	pep5Δ	0.03449
YDR316W	oms1Δ	0.03443
YDR049W	vms1Δ	0.03442
YLL048C	ybt1Δ	0.03439
YMR299C	dyn3Δ	0.03437
YOR332W	vma4Δ	0.03435
YJR051W	osm1Δ	0.03435
YOR017W	pet127Δ	0.03432
YNL099C	oca1Δ	0.03431
YOL070C	nba1Δ	0.03429
YOR309C	yor309cΔ	0.03427	Dubious
YBR282W	mrpl27-supp1Δ	0.03424	Carries Suppressor Mutation
YNL009W	idp3Δ	0.03417
YKL125W	rrn3-s213p	0.03417
YPL222W	fmp40Δ	0.03417
YDL013W	slx5Δ	0.03414
YNL096C	rps7bΔ	0.03407
YGL186C	tpn1Δ	0.03407
YJR034W	pet191Δ	0.03407
YBR156C	sli15-3	0.03406
YLR323C	cwc24-5020	0.03406
YLR229C	cdc42-1	0.03404
YKL096W-A	cwp2Δ	0.03403
YML034C-A	yml034c-aΔ	0.034	Dubious
YOR185C	gsp2Δ	0.03387
YJR134C	sgm1Δ	0.03386
YHR078W	yhr078wΔ	0.03382
YOL027C	mdm38Δ	0.03379
YOR140W	sfl1Δ	0.03377
YHR143W	dse2Δ	0.03375
YKL157W	ape2Δ	0.03369
YDL191W	rpl35aΔ	0.03369
YHR213W	yhr213wΔ	0.03368
YGR169C-A	lso2Δ	0.03366
YDR068W	dos2Δ	0.03365
YOR195W	slk19Δ	0.03364
YJL027C	yjl027cΔ	0.03362
YNR026C	sec12-4	0.03357
YNL223W	atg4Δ	0.03357
YDL007W	rpt2-rf	0.03356
YCR046C	img1Δ	0.03354
YDR133C	ydr133cΔ	0.03352	Dubious
YLR109W	ahp1Δ	0.03349
YLR191W	pex13Δ	0.03349
YNL277W-A	ynl277w-aΔ	0.03347
YDL172C	ydl172cΔ	0.03341	Dubious
YOL047C	lds2Δ	0.03338
YAL001C	tfc3-g349e	0.03337
YOL155W-A	yol155w-aΔ	0.03334
YJR060W	cbf1Δ	0.03333
YLL001W	dnm1Δ	0.03332
YLR238W	far10Δ	0.03331
YER039C	hvg1Δ	0.03329
YKL197C	pex1Δ	0.03329
YOL065C	inp54Δ	0.03326
YDL082W	rpl13aΔ	0.03325
YLL031C	gpi13-5	0.03325
YJL150W	yjl150wΔ	0.03324	Dubious
YLR043C	trx1Δ	0.03321
YBL088C	tel1Δ	0.0332
YCL014W	bud3Δ	0.03319
YMR311C	glc8Δ	0.03319
YOR016C	erp4Δ	0.03318
YGL048C	rpt6-25	0.03311
YPL129W	taf14Δ	0.0331
YGR014W	msb2Δ	0.03307
YGR237C	ygr237cΔ	0.03304
YPL016W	swi1-5004	0.03302
YMR132C	jlp2Δ	0.03301
YHR006W	stp2Δ	0.033
YKL022C	cdc16-1	0.03299
YCR054C	ctr86-5001	0.03297
YOR167C	rps28aΔ	0.0329
YIR030C	dcg1Δ	0.0329
YKL203C	tor2-21	0.03286
YDR310C	sum1Δ	0.03283
YER007W	pac2Δ	0.03281
YBR047W	fmp23Δ	0.0328
YOR084W	lpx1Δ	0.03278
YGR027C	rps25aΔ	0.03277
YMR316C-B	ymr316c-bΔ	0.03277	Dubious
YGL007W	brp1Δ	0.03274
YDL051W	lhp1Δ	0.03271
YPR105C	cog4-5005	0.03271
YJR079W	yjr079wΔ	0.03271
YPL037C	egd1Δ	0.0327
YJL162C	jjj2Δ	0.03268
YGL039W	ygl039wΔ	0.03268
YDR525W	api2Δ	0.03266
YPR141C	kar3Δ	0.03261
YOR103C	ost2-5001	0.03261
YMR075C-A	ymr075c-aΔ	0.03259	Dubious
YOL144W	nop8-5001	0.03256
YJR137C	met5Δ	0.03255
YMR294W	jnm1Δ	0.03254
YGL104C	vps73Δ	0.03246
YPL157W	tgs1Δ	0.03246
YBR214W	sds24Δ	0.03245
YAL064C-A	tda8Δ	0.03239
YGL057C	gep7Δ	0.03239
YPR112C	mrd1-5002	0.03238
YLL060C	gtt2Δ	0.03237
YLR311C	ylr311cΔ	0.03237	Dubious
YPR017C	dss4Δ	0.03237
YER066C-A	yer066c-aΔ	0.03236	Dubious
YNL062C	gcd10-506	0.03235
YLR258W	gsy2Δ	0.03232
YFL005W	sec4-8	0.03231
YPL216W	ypl216wΔ	0.03229
YBR188C	ntc20Δ	0.03228
YEL062W	npr2Δ	0.03227
YHR007C	erg11-td	0.03226
YFR005C	sad1-1	0.03225
YJR117W	ste24Δ	0.03225
YGR026W	ygr026wΔ	0.03224
YML038C	ymd8Δ	0.03218
YDR402C	dit2Δ	0.03217
YLR313C	sph1Δ	0.03217
YDR107C	tmn2Δ	0.03214
YPL024W	rmi1-supp1Δ	0.03211	Carries Suppressor Mutation
YDR214W	aha1Δ	0.0321
YDR452W	ppn1Δ	0.03206
YPL140C	mkk2Δ	0.03205
YGR282C	bgl2Δ	0.03205
YDL154W	msh5Δ	0.03204
YLR053C	ylr053cΔ	0.03193
YOL137W	bsc6Δ	0.03188
YKL031W	ykl031wΔ	0.03187	Dubious
YAL060W	bdh1Δ	0.03186
YFL039C	act1-101	0.03185
YCL028W	rnq1Δ	0.03185
YOR261C	rpn8-5007	0.03185
YDR156W	rpa14Δ	0.03185
YOR007C	sgt2Δ	0.03184
YDL088C	asm4Δ	0.03183
YBR183W	ypc1Δ	0.03182
YPL031C	pho85Δ	0.03179
YJL134W	lcb3Δ	0.03172
YPL191C	ypl191cΔ	0.03164
YLR173W	ylr173wΔ	0.03163
YLL050C	cof1-8-supp1Δ	0.03157	Carries Suppressor Mutation
YOL012C	htz1Δ	0.03157
YMR298W	lip1-5001	0.03157
YKR051W	ykr051wΔ	0.03157
YLR376C	psy3Δ	0.03157
YGR155W	cys4Δ	0.03156
YKL024C	ura6-5	0.03153
YDR210W	ydr210wΔ	0.0315
YKL078W	dhr2-5001	0.0315
YLR407W	ylr407wΔ	0.03148
YER025W	gcd11-5001-supp1	0.03148	Carries Suppressor Mutation
YOR152C	atg40Δ	0.03142
YKL005C	bye1Δ	0.0314
YDR182W	cdc1-2	0.0314
YHR002W	leu5Δ	0.03133
YJR105W	ado1Δ	0.03132
YDR198C	rkm2Δ	0.0313
YGL095C	vps45Δ	0.03129
YIR001C	sgn1Δ	0.03127
YHR072W-A	nop10Δ	0.03126
YER108C	yer108cΔ	0.03125
YCR004C	ycp4Δ	0.03125
YML014W	trm9Δ	0.03124
YLR151C	pcd1Δ	0.03123
YPL258C	thi21Δ	0.03119
YOL159C	css3Δ	0.03118
YBR054W	yro2Δ	0.03117
YLL011W	sof1-5001	0.03116
YBR001C	nth2Δ	0.03114
YFL039C	act1-4	0.03112
YPR161C	sgv1-5001	0.03112
YOL021C	dis3-1	0.03112
YLL054C	yll054cΔ	0.0311
YMR129W	pom152Δ	0.03109
YDR361C	bcp1-ts	0.03108
YGR232W	nas6Δ	0.03107
YNL309W	stb1Δ	0.03105
YMR034C	rch1Δ	0.03103
YNL012W	spo1Δ	0.031
YOR235W	irc13Δ	0.03099	Dubious
YKR046C	pet10Δ	0.03098
YMR037C	msn2Δ	0.03088
YNL267W	pik1-104	0.03086
YML013W	ubx2-supp1Δ	0.03085	Carries Suppressor Mutation
YHR098C	sfb3Δ	0.03083
YJL146W	ids2Δ	0.0308
YDR370C	dxo1Δ	0.03079
YNL301C	rpl18bΔ	0.03077
YDL207W	gle1-2	0.03076
YML048W	gsf2Δ	0.03076
YJR076C	cdc11-2	0.03075
YGR161W-C	ygr161w-cΔ	0.03075
YER119C-A	yer119c-aΔ	0.03073	Dubious
YMR176W	ecm5Δ	0.03072
YOR179C	syc1Δ	0.03071
YOR043W	whi2Δ	0.03071
YPR078C	ypr078cΔ	0.0307
YLR204W	qri5Δ	0.03066
YDL087C	luc7-1	0.03064
YLL046C	rnp1Δ	0.03062
YNL040W	ynl040wΔ	0.03062
YDR141C	dop1-1	0.0306
YGL048C	rpt6-20	0.03057
YKL063C	ykl063cΔ	0.03056
YKL144C	rpc25-5001	0.03049
YNL248C	rpa49-supp1Δ	0.03047	Carries Suppressor Mutation
YDR206W	ebs1Δ	0.03047
YDR186C	snd1Δ	0.03046
YGR277C	cab4-5001	0.03046
YJR087W	yjr087wΔ	0.0304	Dubious
YLR110C	ccw12Δ	0.0304
YOR186W	yor186wΔ	0.03038
YMR244C-A	coa6Δ	0.03038
YNL142W	mep2Δ	0.03037
YDR243C	prp28-101	0.03036
YPL118W	mrp51Δ	0.03035
YBL005W	pdr3Δ	0.03034
YLR292C	sec72Δ	0.03034
YLR205C	hmx1Δ	0.03033
YOL002C	izh2Δ	0.0303
YDR415C	ydr415cΔ	0.0303
YMR158C-A	ymr158c-aΔ	0.03029
YML003W	yml003wΔ	0.03027
YKL218C	sry1Δ	0.03024
YER053C	pic2Δ	0.03023
YGL107C	rmd9-supp1Δ	0.03021	Carries Suppressor Mutation
YLR169W	ylr169wΔ	0.0302	Dubious
YGR253C	pup2-5001	0.03018
YOR181W	las17-14	0.03017
YMR278W	prm15Δ	0.03012
YKL071W	ykl071wΔ	0.03011
YHR155W	lam1Δ	0.03011
YJL005W	cdc35-1	0.03008
YLR055C	spt8Δ	0.03005
YDL142C	crd1Δ	0.03004
YDR421W	aro80Δ	0.03004
YMR245W	ymr245wΔ	0.03003	Dubious
YLL032C	yll032cΔ	0.03003
YER027C	gal83Δ	0.02999
YNL267W	pik1-139	0.02997
YER016W	bim1Δ	0.02997
YPL236C	env7Δ	0.02997
YDR431W	ydr431wΔ	0.02995	Dubious
YLR207W	hrd3Δ	0.02995
YDR339C	fcf1-5001	0.02994
YLR264W	rps28bΔ	0.02992
YAR043C	yar043cΔ	0.02991
YNL056W	oca2Δ	0.02989
YNL031C	hht2Δ	0.02988
YOR381W-A	yor381w-aΔ	0.02987
YBR281C	dug2Δ	0.02986
YOR188W	msb1Δ	0.02986
YML054C	cyb2Δ	0.02985
YDR331W	gpi8-ts	0.02983
YLR234W	top3-supp1Δ	0.02983	Carries Suppressor Mutation
YMR251W	gto3Δ	0.02983
YPR081C	grs2Δ	0.02983
YHR191C	ctf8-162	0.02982
YCR045C	rrt12Δ	0.02982
YPL014W	cip1Δ	0.02981
YFL039C	act1-119	0.0298
YHR129C	arp1Δ	0.0298
YGR066C	ygr066cΔ	0.0298
YLR285C-A	ylr285c-aΔ	0.02978
YMR255W	gfd1Δ	0.02978
YIR031C	dal7Δ	0.02978
YJL051W	irc8Δ	0.02976
YMR068W	avo2Δ	0.02976
YMR270C	rrn9-5009	0.02974
YKL193C	sds22-5	0.0297	Neighbor
YGL210W	ypt32Δ	0.0297
YPR122W	axl1Δ	0.02969
YJL172W	cps1Δ	0.02967
YBR198C	taf5-3	0.02962
YGR233C	pho81Δ	0.02951
YER137C	yer137cΔ	0.02949
YLR285W	nnt1Δ	0.02948
YJR099W	yuh1Δ	0.02942
YMR148W	osw5Δ	0.0294
YPL179W	ppq1Δ	0.02931
YDR169C-A	ydr169c-aΔ	0.0293
YLR079W	sic1Δ	0.02929
YKL098W	mtc2Δ	0.02923
YKR086W	prp16-ts	0.02922
YDR345C	hxt3Δ	0.02921
YIL140W	axl2Δ	0.0292
YBR242W	ybr242wΔ	0.02918
YJR061W	yjr061wΔ	0.02917
YER123W	yck3Δ	0.02917
YGR172C	yip1-5001	0.02916
YDL234C	gyp7Δ	0.02916
YKL068W	nup100Δ	0.02916
YLR117C	clf1-1	0.02915
YDR381W	yra1-5003	0.02913
YKR053C	ysr3Δ	0.02911
YOR074C	cdc21-1	0.02907
YNR064C	ynr064cΔ	0.02907
YLR363W-A	ylr363w-aΔ	0.02906
YDL240W	lrg1Δ	0.02906
YPL262W	fum1Δ	0.02906
YDR159W	sac3Δ	0.02905
YDR533C	hsp31Δ	0.02905
YOR315W	sfg1Δ	0.02903
YGR163W	gtr2Δ	0.02899
YGR217W	cch1Δ	0.02896
YER172C	brr2-5023-supp1	0.02896	Carries Suppressor Mutation
YNL327W	egt2Δ	0.02896
YBR213W	met8Δ	0.02894
YDR373W	frq1-1	0.02892
YLR276C	dbp9-5001	0.02891
YLR332W	mid2Δ	0.02891
YGL187C	cox4Δ	0.0289
YKL147C	ykl147cΔ	0.02889	Dubious
YDR147W	eki1Δ	0.02889
YJR062C	nta1Δ	0.02887
YML099C	arg81Δ	0.02885
YMR135C	gid8Δ	0.02883
YPL195W	apl5Δ	0.02882
YNR058W	bio3Δ	0.02882
YDR179W-A	nvj3Δ	0.0288
YML104C	mdm1Δ	0.02879
YNL239W	lap3Δ	0.02878
YFL008W	smc1-2	0.02877
YGL141W	hul5Δ	0.02877
YCL039W	gid7Δ	0.02876
YOR288C	mpd1Δ	0.02874
YOR075W	ufe1-1	0.02873
YOR284W	hua2Δ	0.02872
YPR094W	rds3-1	0.02871
YKL184W	spe1Δ	0.02871
YDR096W	gis1Δ	0.02871
YDR060W	mak21-1	0.02871
YPL214C	thi6Δ	0.0287
YLR301W	hri1Δ	0.0287
YGL177W	ygl177wΔ	0.02869	Dubious
YEL031W	spf1Δ	0.02866
YBL105C	pkc1-ts	0.02866
YLR061W	rpl22aΔ	0.02863
YJL068C	yjl068cΔ	0.0286
YNR017W	tim23-5001	0.02856
YER153C	pet122Δ	0.02855
YOR196C	lip5Δ	0.02854
YNL033W	ynl033wΔ	0.02853
YPR160W	gph1Δ	0.02852
YLR246W	erf2Δ	0.02851
YMR030W	rsf1Δ	0.0285
YOL054W	psh1Δ	0.02845
YBL059C-A	cmc2Δ	0.0284
YOL152W	fre7Δ	0.02839
YLR430W	sen1-1	0.02838
YPL074W	yta6Δ	0.02837
YDL028C	mps1-3796	0.02836
YML064C	tem1-3-supp1	0.02836	Carries Suppressor Mutation
YDR301W	cft1-5003	0.02835
YGR140W	cbf2-2	0.02835
YDR207C	ume6Δ	0.02825
YLR083C	emp70Δ	0.02823
YHR017W	ysc83Δ	0.02822
YMR075W	rco1Δ	0.0282
YCR002C	cdc10-4	0.02819
YKL001C	met14Δ	0.02817
YCL059C	krr1-18	0.02811
YNL336W	cos1Δ	0.02809
YDL020C	rpn4Δ	0.02808
YBR210W	erv15Δ	0.02807
YDR199W	ydr199wΔ	0.02807	Dubious
YJL153C	ino1Δ	0.02806
YDL181W	inh1Δ	0.02805
YNL126W	spc98-5001	0.02805
YBL010C	ybl010cΔ	0.02805
YJR101W	rsm26Δ	0.02805
YGL255W	zrt1Δ	0.02803
YOR244W	esa1-d414	0.02802
YLR406C-A	ylr406c-aΔ	0.028
YIL059C	yil059cΔ	0.02797	Dubious
YLR459W	gab1-2	0.02796
YGR058W	pef1Δ	0.02792
YBR195C	msi1Δ	0.02791
YIL037C	prm2Δ	0.02791
YCR085W	ycr085wΔ	0.02791
YGL097W	srm1-ts	0.0279
YGR195W	ski6-5001	0.02787
YDR052C	dbf4-3	0.02787
YOR021C	sfm1Δ	0.02786
YMR277W	fcp1-1-supp1Δ	0.02785	Carries Suppressor Mutation
YOL073C	dsc2Δ	0.02785
YAL048C	gem1Δ	0.02783
YMR285C	ngl2Δ	0.02783
YIL030C	ssm4Δ	0.02783
YJL074C	smc3-1	0.02782
YOR367W	scp1Δ	0.02779
YPR140W	taz1Δ	0.02779
YKL102C	ykl102cΔ	0.02773
YAL041W	cdc24-5	0.02773
YKL079W	smy1Δ	0.02772
YMR047C	nup116-5025	0.02771
YPR112C	mrd1-5001	0.02766
YDL177C	ydl177cΔ	0.02762
YGL165C	ygl165cΔ	0.02761	Dubious
YMR155W	ymr155wΔ	0.0276
YOR313C	sps4Δ	0.0276
YNL141W	aah1Δ	0.02759
YPR198W	sge1Δ	0.02759
YPR042C	puf2Δ	0.02759
YGR039W	ygr039wΔ	0.02759
YPR054W	smk1Δ	0.02759
YGL108C	ygl108cΔ	0.02759
YLR385C	swc7Δ	0.02758
YBR102C	exo84-102	0.02752
YLR438C-A	lsm3-5002	0.02752
YDR080W	vps41Δ	0.02749
YJL042W	mhp1Δ	0.02745
YPL231W	fas2-5022	0.02743
YBR291C	ctp1Δ	0.02743
YOR248W	yor248wΔ	0.02741	Dubious
YHR184W	ssp1Δ	0.02741
YBL029W	ybl029wΔ	0.02739
YJL008C	cct8-5002	0.02737
YER187W	yer187wΔ	0.02737
YLL013C	puf3Δ	0.02736
YIL115C	nup159-1	0.02735
YDL103C	qri1-ts1	0.02735
YMR111C	ymr111cΔ	0.02732
YER012W	pre1-1	0.02729
YDR204W	coq4Δ	0.02727
YLR450W	hmg2Δ	0.02726
YBL083C	ybl083cΔ	0.02726	Dubious
YNL089C	ynl089cΔ	0.02725	Dubious
YDR259C	yap6Δ	0.02725
YGL091C	nbp35-5001	0.02718
YAL034C	fun19Δ	0.02715
YMR146C	tif34-5003	0.02714
YDR010C	ydr010cΔ	0.0271	Dubious
YAR068W	yar068wΔ	0.02709
YDR184C	atc1Δ	0.02706
YNR057C	bio4Δ	0.02706
YGL170C	spo74Δ	0.02705
YPL022W	rad1Δ	0.02705
YIL025C	yil025cΔ	0.02703	Dubious
YOL060C	mam3Δ	0.02702
YBR160W	cdc28-4	0.02698
YKL082C	rrp14-5003	0.02697
YDL132W	cdc53-1	0.02697
YOL035C	yol035cΔ	0.02696	Dubious
YDL233W	mfg1Δ	0.02696
YML057C-A	yml057c-aΔ	0.02696	Dubious
YOL069W	nuf2-5001	0.02695
YOR080W	dia2Δ	0.02694
YDR491C	ydr491cΔ	0.02693	Dubious
YBL108C-A	pau9Δ	0.02692
YKR100C	skg1Δ	0.0269
YPR015C	ypr015cΔ	0.02688
YLR088W	gaa1-ts	0.02687
YCR072C	rsa4-5001	0.02684
YBL090W	mrp21Δ	0.02684
YGR240C	pfk1Δ	0.02684
YLR210W	clb4Δ	0.02682
YAL024C	lte1-supp1Δ	0.02681	Carries Suppressor Mutation
YMR033W	arp9-1	0.0268
YLR023C	izh3Δ	0.02676
YGR053C	ygr053cΔ	0.02676
YOR072W-B	yor072w-bΔ	0.02674
YOL132W	gas4Δ	0.02674
YIL122W	pog1Δ	0.02669
YPL203W	tpk2Δ	0.02669
YOR108W	leu9Δ	0.02668
YAL046C	bol3Δ	0.02667
YPL123C	rny1Δ	0.02666
YPR064W	ypr064wΔ	0.02662
YLR192C	hcr1Δ	0.0266
YIL095W	prk1Δ	0.02656
YBR266C	slm6-supp1Δ	0.02655	Dubious,Carries Suppressor Mutation
YDR120C	trm1Δ	0.02651
YOR078W	bud21Δ	0.02649
YIL014C-A	yil014c-aΔ	0.02647
YER084W	yer084wΔ	0.02643
YLR314C	cdc3-3	0.02642
YER091C	met6Δ	0.0264
YPL013C	mrps16-supp1Δ	0.0264	Carries Suppressor Mutation
YNR059W	mnt4Δ	0.02633
YPL182C	ypl182cΔ	0.02633	Dubious
YGR113W	dam1-1	0.02632
YDR182W	cdc1-4	0.02632
YDL168W	sfa1Δ	0.02631
YJL077C	ics3Δ	0.02628
YNL028W	ynl028wΔ	0.02627	Dubious
YNL273W	tof1Δ	0.02625
YKL162C	ykl162cΔ	0.02622
YDR261C	exg2Δ	0.02618
YMR022W	ubc7Δ	0.02618
YLR098C	cha4Δ	0.02616
YBL056W	ptc3Δ	0.02615
YAL068C	pau8Δ	0.02608
YBL100W-C	ybl100w-cΔ	0.02606
YER062C	gpp2Δ	0.02606
YAR035W	yat1Δ	0.02604
YKR042W	uth1Δ	0.026
YPR082C	dib1-5001	0.02598
YAL043C	pta1-5001	0.02596
YOL009C	mdm12Δ	0.02596
YDL080C	thi3Δ	0.02595
YBR153W	rib7-5001	0.02592
YDL131W	lys21Δ	0.02591
YCL059C	krr1-17	0.02588
YOR107W	rgs2Δ	0.02587
YPL048W	cam1Δ	0.02584
YDR018C	ydr018cΔ	0.02583
YMR270C	rrn9-5007	0.02582
YPR069C	spe3Δ	0.02582
YGR123C	ppt1Δ	0.02579
YJR021C	rec107Δ	0.02579
YOR260W	gcd1-502-supp1Δ	0.02578	Carries Suppressor Mutation
YPL208W	rkm1Δ	0.02576
YOR265W	rbl2Δ	0.02575
YDR343C	hxt6Δ	0.02575
YHR130C	yhr130cΔ	0.02572
YLL063C	ayt1Δ	0.02568
YBR079C	rpg1-5001	0.02568
YER127W	lcp5-5007	0.02568
YJR011C	yjr011cΔ	0.02567
YOR001W	rrp6Δ	0.02563
YIL074C	ser33Δ	0.02562
YJL158C	cis3Δ	0.02558
YLR215C	cdc123-4	0.02556
YBR294W	sul1Δ	0.02547
YPR063C	ypr063cΔ	0.02542
YPL240C	hsp82Δ	0.02541
YHR127W	yhr127wΔ	0.02541
YHR142W	chs7Δ	0.02541
YLR410W	vip1Δ	0.02541
YGL173C	xrn1Δ	0.02537
YPL220W	rpl1aΔ	0.02536
YHR073W	osh3Δ	0.02535
YML034W	src1Δ	0.02533
YHL023C	npr3Δ	0.02532
YML094W	gim5Δ	0.0253
YPR022C	sdd4Δ	0.02529
YDR024W	fyv1Δ	0.02526	Dubious
YBR025C	ola1Δ	0.02524
YJL003W	cox16Δ	0.02524
YML053C	yml053cΔ	0.02523
YMR026C	pex12Δ	0.02522
YLR129W	dip2-5001	0.02522
YJL209W	cbp1Δ	0.0252
YDR238C	sec26-f856aw860a	0.02518
YHL030W	ecm29Δ	0.02514
YIR008C	pri1-m4	0.02511
YKR038C	kae1-5006	0.02509
YBR028C	ypk3Δ	0.02508
YOR092W	ecm3Δ	0.02507
YBR018C	gal7Δ	0.02507
YBL043W	ecm13Δ	0.02501
YLR416C	ylr416cΔ	0.02496	Dubious
YIL003W	cfd1-5003	0.02495
YKL213C	doa1Δ	0.02494
YLR102C	apc9Δ	0.02494
YMR272W-B	ymr272w-bΔ	0.0249
YML071C	cog8Δ	0.02488
YLR440C	sec39-2	0.02483
YMR058W	fet3Δ	0.02482
YOR038C	hir2Δ	0.02482
YGL196W	dsd1Δ	0.02479
YLR404W	sei1Δ	0.02477
YML120C	ndi1Δ	0.02477
YLR267W	bop2Δ	0.02474
YPL117C	idi1-5001	0.02474
YOL111C	mdy2Δ	0.02473
YMR295C	ymr295cΔ	0.02473
YLR067C	pet309Δ	0.02472
YIL104C	shq1-5001	0.02472
YJL132W	yjl132wΔ	0.02468
YBR290W	bsd2Δ	0.02467
YER046W-A	yer046w-aΔ	0.02467	Dubious
YML113W	dat1Δ	0.02465
YPR071W	ypr071wΔ	0.02464
YIL162W	suc2Δ	0.0246
YHR122W	cia2-5001	0.02457
YNR032C-A	hub1Δ	0.02457
YBL034C	stu1-6	0.02457
YBL068W	prs4Δ	0.02456
YDR052C	dbf4-1	0.02453
YML004C	glo1Δ	0.02448
YLL026W	hsp104Δ	0.02446
YER081W	ser3Δ	0.02446
YBR203W	cos111Δ	0.02442
YPR200C	arr2Δ	0.02441
YMR244W	ymr244wΔ	0.02438
YBL070C	ybl070cΔ	0.02437	Dubious
YOR115C	trs33Δ	0.02436
YHR146W	crp1Δ	0.02434
YKR020W	vps51Δ	0.02434
YGL056C	sds23Δ	0.02432
YPR161C	sgv1-80	0.02432
YPL079W	rpl21bΔ	0.02431
YBL089W	avt5Δ	0.02431
YMR300C	ade4Δ	0.02431
YGR152C	rsr1Δ	0.02428
YOR010C	tir2Δ	0.02427
YBR215W	hpc2Δ	0.02427
YEL061C	cin8Δ	0.02427
YOR174W	med4-54	0.02425
YDL161W	ent1Δ	0.02424
YBL061C	skt5Δ	0.02422
YFR015C	gsy1Δ	0.02421
YPL263C	kel3Δ	0.02421
YLR237W	thi7Δ	0.02419
YOR106W	vam3Δ	0.02419
YDR247W	vhs1Δ	0.02414
YML109W	zds2Δ	0.02413
YGR140W	cbf2-1	0.02412
YIL002W-A	yil002w-aΔ	0.02412
YDR525W-A	sna2Δ	0.0241
YHR087W	rtc3Δ	0.0241
YLR214W	fre1Δ	0.02408
YGL109W	ygl109wΔ	0.02408	Dubious
YDR115W	mrx14-supp1Δ	0.02406	Carries Suppressor Mutation
YPL084W	bro1Δ	0.02405
YAL007C	erp2Δ	0.02404
YPL232W	sso1Δ	0.02401
YNR043W	mvd1-1296	0.024
YCR065W	hcm1Δ	0.024
YDR245W	mnn10-supp1Δ	0.02398	Carries Suppressor Mutation
YKL104C	gfa1-97	0.02398
YCL058W-A	adf1Δ	0.02397
YIL076W	sec28Δ	0.02397
YHR075C	ppe1Δ	0.02396
YNL125C	esbp6Δ	0.02395
YNL081C	sws2-supp2Δ	0.02395	Carries Suppressor Mutation
YGL217C	ygl217cΔ	0.02394	Dubious
YNL172W	apc1-5004	0.02389
YDL043C	prp11-ts	0.02388
YKL106W	aat1Δ	0.02388
YOL080C	rex4Δ	0.02386
YAL051W	oaf1Δ	0.02386
YNL051W	cog5Δ	0.02386
YLR310C	cdc25-2-supp1	0.02384	Carries Suppressor Mutation
YIL127C	rrt14Δ	0.02383
YAR047C	yar047cΔ	0.02383	Dubious
YLL025W	pau17Δ	0.02382
YMR241W	yhm2Δ	0.02381
YDR203W	ydr203wΔ	0.02381	Dubious
YLL031C	gpi13-4	0.02381
YHL024W	rim4Δ	0.0238
YBL008W-A	ybl008w-aΔ	0.0238
YJL211C	yjl211cΔ	0.02379	Dubious
YHR113W	ape4Δ	0.02376
YNR066C	ynr066cΔ	0.02375
YIL083C	cab2-5001	0.02374
YJL044C	gyp6Δ	0.02373
YOR243C	pus7Δ	0.0237
YIR010W	dsn1-7	0.02369
YMR126C	dlt1Δ	0.02368
YKR070W	ykr070wΔ	0.02367
YER019W	isc1-supp1Δ	0.02366	Carries Suppressor Mutation
YJL079C	pry1Δ	0.02364
YMR099C	ymr099cΔ	0.02362
YMR173W	ddr48Δ	0.02361
YDR443C	ssn2Δ	0.02358
YOL067C	rtg1Δ	0.02357
YPL035C	ypl035cΔ	0.02355	Dubious
YDL145C	cop1-1	0.02354
YDR179C	csn9Δ	0.02354
YDL182W	lys20Δ	0.02353
YDR143C	san1Δ	0.02351
YER182W	fmp10Δ	0.02351
YPR103W	pre2-1	0.02348
YMR230W	rps10bΔ	0.02346
YOL056W	gpm3Δ	0.02345
YPR193C	hpa2Δ	0.02343
YPL187W	mf(alpha)1Δ	0.02342
YBR285W	ybr285wΔ	0.0234
YIL158W	aim20Δ	0.0234
YBR247C	enp1-1	0.0234
YBL013W	fmt1Δ	0.02339
YGL158W	rck1Δ	0.02339
YML081C-A	atp18Δ	0.02337
YML100W	tsl1Δ	0.02337
YLL002W	rtt109Δ	0.02334
YMR109W	myo5Δ	0.02334
YCL009C	ilv6Δ	0.02332
YPR056W	tfb4-5001	0.02331
YGL020C	get1-supp1Δ	0.02331	Carries Suppressor Mutation
YPL213W	lea1Δ	0.0233
YMR268C	prp24-ts	0.0233
YFL015C	yfl015cΔ	0.02327
YEL017W	gtt3Δ	0.02327
YDR438W	thi74Δ	0.02327
YNL038W	gpi15-5001	0.02326
YJL110C	gzf3Δ	0.02325
YDR109C	ydr109cΔ	0.02324
YER085C	yer085cΔ	0.02322
YDR098C	grx3Δ	0.0232
YLR056W	erg3Δ	0.02316
YDL107W	mss2Δ	0.02315
YAL009W	spo7Δ	0.02314
YBR088C	pol30-k242r	0.02311
YBR006W	uga2Δ	0.0231
YDR478W	snm1-172	0.02307
YDR201W	spc19-5001	0.02305
YGR103W	nop7-1	0.02304
YHR050W-A	yhr050w-aΔ	0.02304
YML125C	pga3-5001	0.02302
YER080W	aim9Δ	0.02301
YMR086C-A	ymr086c-aΔ	0.023	Dubious
YLR348C	dic1Δ	0.0229
YBR080C	sec18-1	0.0229
YLL018C-A	cox19Δ	0.02285
YGR192C	tdh3Δ	0.02284
YJR091C	jsn1Δ	0.02282
YLR174W	idp2Δ	0.02281
YCL008C	stp22Δ	0.02277
YPL261C	ypl261cΔ	0.02277
YPL076W	gpi2-774	0.02277
YGL257C	mnt2Δ	0.02276
YKR027W	bch2Δ	0.02273
YHR063C	pan5Δ	0.02273
YPR178W	prp4-1	0.02273
YGL159W	ygl159wΔ	0.02273
YBL062W	ybl062wΔ	0.02273	Dubious
YIL098C	fmc1Δ	0.02269
YJL048C	ubx6Δ	0.02269
YLR170C	aps1Δ	0.02268
YPL156C	prm4Δ	0.02267
YDR297W	sur2Δ	0.02266
YFL050C	alr2Δ	0.02262
YOL123W	hrp1-1	0.0226
YDL207W	gle1-4	0.02259
YDL103C	qri1-5001	0.02258
YBR067C	tip1Δ	0.02257
YHR203C	rps4bΔ	0.02256
YML129C	cox14Δ	0.02256
YLR453C	rif2Δ	0.02255
YLR017W	meu1Δ	0.02253
YDR172W	sup35-td	0.02253
YOR246C	env9Δ	0.02251
YFL036W	rpo41-supp1Δ	0.02251	Carries Suppressor Mutation
YLR116W	msl5-5001	0.0225
YAL023C	pmt2Δ	0.02249
YHR189W	pth1Δ	0.02248
YOR051C	ett1Δ	0.02247
YLR323C	cwc24-5018	0.02247
YNL022C	rcm1Δ	0.0224
YOR049C	rsb1Δ	0.02237
YNL255C	gis2Δ	0.02237
YOL087C	duf1Δ	0.02234
YOR275C	rim20Δ	0.02233
YBR298C	mal31Δ	0.02232
YNR042W	ynr042wΔ	0.0223	Dubious
YLR141W	rrn5-5001	0.0223
YDR324C	utp4-5006	0.0223
YCL001W-A	ycl001w-aΔ	0.02229
[truncated: 4,039 more rows]

## Sheet: DPH2 GI scores
ORF	Allele	Score	p-value	Annotations		ORF	Allele	Score	p-value	Annotations
YPL041C	mrx11Δ	-0.421	7.211e-06			YPR182W	smx3-5001	0.3594	2.398e-09
YPL260W	cub1Δ	-0.3519	3.203e-09			YLR192C	hcr1Δ	0.318	0.04795
YPL217C	bms1-1-supp1Δ	-0.3215	0.005305	Carries Suppressor Mutation		YAL002W	vps8Δ	0.2549	3.638e-10
YDR385W	eft2Δ	-0.2977	2.394e-05			YOL108C	ino4Δ	0.2035	7.789e-06
YER119C-A	yer119c-aΔ	-0.2728	1.517e-12	Dubious		YJL085W	exo70-29/37	0.1856	8.128e-06
YHR177W	yhr177wΔ	-0.2564	1.532e-06			YPL226W	new1Δ	0.1737	5.181e-07
YNL232W	csl4-5001	-0.2552	0.008533			YPL228W	cet1-1-supp1Δ	0.1671	6.616e-05	Carries Suppressor Mutation
YCR077C	pat1Δ	-0.255	2.255e-06			YOR205C	gep3Δ	0.1643	2.921e-37
YKR078W	ykr078wΔ	-0.239	9.349e-05			YGL073W	hsf1-848	0.1578	0.006231
YNL282W	pop3-5001	-0.2349	0.0007611			YDL232W	ost4-supp1Δ	0.1477	0.01434	Carries Suppressor Mutation
YOL116W	msn1Δ	-0.2302	0.01653			YCL011C	gbp2Δ	0.1474	5.064e-07
YPL170W	dap1Δ	-0.2294	0.009449			YDR188W	cct6-18-supp1	0.1436	0.03047	Carries Suppressor Mutation
YBR278W	dpb3Δ	-0.2267	0.01146			YEL013W	vac8-supp1Δ	0.1414	1.11e-14	Carries Suppressor Mutation
YJL124C	lsm1Δ	-0.2183	8.51e-12			YOR048C	rat1-1-supp1Δ	0.141	0.01825	Carries Suppressor Mutation
YLR371W	rom2-supp2Δ	-0.2123	0.01107	Carries Suppressor Mutation		YBR102C	exo84-102	0.1408	0.03343
YML034W	src1Δ	-0.1977	2.049e-10			YEL034W	hyp2-ts	0.1378	2.321e-09
YEL036C	anp1Δ	-0.1974	0.01158			YBR056W	ybr056wΔ	0.1373	0.01028
YLL031C	gpi13-3-supp1Δ	-0.1841	0.0478	Carries Suppressor Mutation		YCL001W-B	ycl001w-bΔ	0.1369	1.466e-07
YDR464W	spp41-5001	-0.1816	0.02268			YAL007C	erp2Δ	0.133	0.0007395
YJR060W	cbf1Δ	-0.1808	0.0001301			YGR277C	cab4-5001	0.1318	5.499e-10
YPL256C	cln2Δ	-0.18	4.465e-08			YOR168W	gln4-5001	0.1305	0.003944
YJL183W	mnn11Δ	-0.1777	0.01538			YGL150C	ino80-5002	0.13	2.425e-05
YLR106C	mdn1-5011	-0.173	0.00277			YLR172C	dph5Δ	0.128	2.104e-07
YOR311C	dgk1Δ	-0.1653	0.03243			YDR264C	akr1Δ	0.1241	0.0001039
YLR182W	swi6Δ	-0.1622	2.293e-08			YPL228W	cet1-2	0.1216	1.009e-06
YOL158C	enb1Δ	-0.1598	9.308e-24			YCL008C	stp22Δ	0.1215	0.02836
YLR371W	rom2-supp1Δ	-0.1595	0.02854	Carries Suppressor Mutation		YOR080W	dia2Δ	0.1191	0.004304
YHL025W	snf6Δ	-0.1572	9.819e-09			YML048W	gsf2Δ	0.1175	0.0006412
YLR254C	ndl1Δ	-0.1555	0.03511			YPR161C	sgv1-23	0.1172	0.005229
YDR266C	hel2Δ	-0.1521	0.03289			YGR119C	nup57-e17	0.1172	0.001544
YLR075W	rpl10-5001	-0.1458	0.02757			YDR059C	ubc5Δ	0.1162	4.764e-12
YBR200W	bem1Δ	-0.1449	0.01003			YPR062W	fcy1Δ	0.1146	9.242e-44
YOR096W	rps7aΔ	-0.144	2.411e-06			YGL130W	ceg1-ts	0.1137	7.198e-07
YCR009C	rvs161Δ	-0.1438	0.00371			YLR036C	ylr036cΔ	0.113	1.333e-25
YLR361C	dcr2Δ	-0.1429	0.03644			YCL009C	ilv6Δ	0.1128	0.04712
YOR135C	irc14Δ	-0.1427	1.641e-09	Dubious		YPL047W	sgf11Δ	0.1127	0.01761
YOL027C	mdm38Δ	-0.1427	0.009379			YBL072C	rps8aΔ	0.1125	6.083e-12
YBL074C	aar2-5001	-0.1393	0.008062			YBL020W	rft1-5028	0.1118	0.02073
YHR189W	pth1Δ	-0.134	0.006356			YER157W	cog3-2	0.1105	0.005443
YCL052C	pbn1-5001	-0.1332	0.01591			YBR256C	rib5-5002	0.109	0.04433
YDR378C	lsm6Δ	-0.133	0.005397			YLR045C	stu2-11	0.1086	0.01913
YOL004W	sin3Δ	-0.1324	1.185e-07			YGR215W	rsm27-supp1Δ	0.1069	0.04393	Carries Suppressor Mutation
YOR117W	rpt5-5002	-0.1323	0.02916			YHR081W	lrp1Δ	0.1052	5.543e-27
YGL035C	mig1Δ	-0.132	0.004867			YOR204W	ded1-95	0.105	0.01183
YLR340W	rpp0-5001	-0.1308	0.001038			YOL078W	avo1-5005	0.1033	0.04858
YHR004C	nem1Δ	-0.1292	9.143e-06			YGR243W	mpc3Δ	0.1023	0.006745
YJR032W	cpr7Δ	-0.1264	2.846e-07			YLR133W	cki1Δ	0.1015	3.088e-77
YER047C	sap1Δ	-0.1259	0.003735			YOR089C	vps21Δ	0.1011	0.001144
YCR094W	cdc50Δ	-0.1251	0.008605			YDR196C	cab5-1	0.101	0.04209
YLR227C	ady4Δ	-0.1244	0.04771			YDR362C	tfc6-m1	0.1002	0.0007167
YOR008C	slg1Δ	-0.1241	2.542e-13			YDR336W	mrx8Δ	0.0998	0
YOL165C	aad15Δ	-0.1229	0.009522			YDR164C	sec1-1	0.0995	0.03056
YMR229C	rrp5-delta6	-0.1222	0.0005884			YNL051W	cog5Δ	0.0991	0.0005739
YGL013C	pdr1Δ	-0.1213	0.0007282			YLL049W	ldb18Δ	0.0986	0.01407
YNL302C	rps19bΔ	-0.1204	0.02286			YDL177C	ydl177cΔ	0.0983	0.0009175
YDR302W	gpi11-5001-supp1Δ	-0.1202	0.0494	Carries Suppressor Mutation		YHR021C	rps27bΔ	0.0982	0.02874
YNL178W	rps3-5002	-0.1183	0.01232			YGR179C	okp1-5	0.0976	0.00029
YOR359W	vts1Δ	-0.1165	0.0006091			YMR039C	sub1Δ	0.0973	5.19e-13
YMR076C	pds5-1	-0.1165	1.896e-10			YER139C	rtr1Δ	0.0973	0.00126
YLR114C	avl9Δ	-0.1149	0.002979			YOL041C	nop12Δ	0.0971	0.01699
YBR181C	rps6bΔ	-0.1148	0.006465			YMR297W	prc1Δ	0.0967	0.01344
YLR079W	sic1Δ	-0.1133	9.13e-13			YDR238C	sec26-f856aw860a	0.096	0.04971
YOL043C	ntg2Δ	-0.1124	0.0001127			YGL240W	doc1-supp1Δ	0.0953	0.01217	Carries Suppressor Mutation
YNL064C	ydj1Δ	-0.1113	0.008294			YPR186C	pzf1-5001-supp1	0.0951	0.03657	Carries Suppressor Mutation
YER040W	gln3Δ	-0.1111	0.006159			YNL081C	sws2-supp1aΔ	0.0948	0.03094	Carries Suppressor Mutation
YBL106C	sro77Δ	-0.1095	1.068e-19			YLR072W	lam6Δ	0.0946	0.04416
YPR104C	fhl1-5004	-0.1085	7.377e-07			YML004C	glo1Δ	0.094	0.0001664
YNL088W	top2-5002	-0.1083	0.002522			YNL008C	asi3Δ	0.0939	0.04014
YBR173C	ump1Δ	-0.1062	0.04547			YLR142W	put1Δ	0.0938	0.04136
YER074W	rps24aΔ	-0.1057	0.003832			YBR198C	taf5-20	0.0938	0.008039
YOR261C	rpn8-5008	-0.1049	0.04058			YDR167W	taf10-5004	0.0936	2.671e-05
YML071C	cog8Δ	-0.1042	6.247e-14			YDR246W	trs23-5001	0.0925	0.009536
YGR164W	ygr164wΔ	-0.1036	0.02141	Dubious		YNL072W	rnh201Δ	0.0922	0.00649
YBL007C	sla1Δ	-0.103	0.04983			YBR211C	ame1-4	0.092	0.008185
YIL004C	bet1-1	-0.1027	0.0005336			YNL143C	ynl143cΔ	0.0916	0.03834
YGR279C	scw4Δ	-0.1022	0.01835			YDL130W	rpp1bΔ	0.0915	1.95e-39
YKR094C	rpl40bΔ	-0.1017	5.109e-05			YDR062W	lcb2-19	0.0909	9.198e-05
YGL003C	cdh1Δ	-0.1014	0.04164			YJL023C	pet130-supp1Δ	0.0904	0.01779	Carries Suppressor Mutation
YBR027C	ybr027cΔ	-0.099	1.234e-07			YIL123W	sim1Δ	0.0894	0.01762
YMR209C	ymr209cΔ	-0.0986	4.557e-09			YOR231W	mkk1Δ	0.0891	0.03631
YGL235W	ygl235wΔ	-0.0984	0.0001972			YDR018C	ydr018cΔ	0.0885	0.03073
YMR191W	spg5Δ	-0.0983	7.005e-36			YHL002W	hse1Δ	0.0854	0.005008
YGL020C	get1-supp1Δ	-0.0976	0.005173	Carries Suppressor Mutation		YGL245W	gus1-5001	0.0854	0.03378
YLR371W	rom2Δ	-0.0976	0.01479			YBL071C	ybl071cΔ	0.0853	0.01862
YHR003C	tcd1Δ	-0.097	0.002521			YMR140W	sip5Δ	0.0849	0.0154
YDR414C	erd1Δ	-0.0964	0.02166			YOR174W	med4-6	0.0847	0.01167
YPL144W	poc4Δ	-0.0961	0.007677			YPR183W	dpm1-6-supp1	0.0841	0.03049	Carries Suppressor Mutation
YBR290W	bsd2Δ	-0.0959	0.04399			YBR079C	rpg1-1	0.0837	0.00297
YNL091W	nst1Δ	-0.0957	0.008448			YER071C	tda2Δ	0.0836	0.0144
YLR159C-A	ylr159c-aΔ	-0.0957	0.0001795			YIL024C	yil024cΔ	0.0835	0.002977
YDR478W	snm1-5001	-0.0955	0.02548			YOR167C	rps28aΔ	0.0835	3.809e-08
YDR189W	sly1-ts	-0.0954	0.04943			YLR113W	hog1Δ	0.0834	0.01576
YMR268C	prp24-ts	-0.0953	0.00558			YFL009W	cdc4-1	0.083	0.04654
YOR312C	rpl20bΔ	-0.0952	0.02086			YGR225W	ama1Δ	0.0829	5.703e-16
YMR023C	mss1Δ	-0.0945	0.0005699			YLR269C	ylr269cΔ	0.0827	0.009925	Dubious
YMR168C	cep3-2	-0.0941	0.02329			YDL240W	lrg1Δ	0.0827	0.00111
YPR036W	vma13Δ	-0.094	0.03087			YPL032C	svl3Δ	0.0824	0.04744
YDR259C	yap6Δ	-0.0939	0.036			YDR032C	pst2Δ	0.0823	0.0001422
YMR242W-A	ymr242w-aΔ	-0.0938	0.003062			YDL193W	nus1-5001	0.0823	0.01992
YBR171W	sec66Δ	-0.0937	0.03826			YLR405W	dus4Δ	0.0817	0.0007846
YJL163C	yjl163cΔ	-0.0932	0.03613			YOR386W	phr1Δ	0.0808	0.02102
YGL203C	kex1Δ	-0.0917	0.002784			YML028W	tsa1Δ	0.0807	0.04131
YDR178W	sdh4Δ	-0.0916	0.0004043			YMR141C	ymr141cΔ	0.0791	0.004891
YER046W	spo73Δ	-0.0913	0.001543			YCL048W	sps22Δ	0.0789	0.002948
YJL093C	tok1Δ	-0.091	0.008933			YLR073C	rfu1Δ	0.0788	5.672e-14
YJL132W	yjl132wΔ	-0.091	0.008709			YBR212W	ngr1Δ	0.0784	0.04782
YLR342W	fks1Δ	-0.0899	0.03091			YBR296C	pho89Δ	0.0782	0.005335
YDR014W	rad61Δ	-0.0899	0.001572			YDR149C	ydr149cΔ	0.0781	0.02268	Dubious
YER144C	ubp5Δ	-0.0893	1.525e-07			YDR392W	spt3Δ	0.078	4.759e-11
YGR118W	rps23aΔ	-0.0889	1.234e-09			YMR007W	ymr007wΔ	0.0777	3.015e-10
YBR031W	rpl4aΔ	-0.0888	0.03872			YDR057W	yos9Δ	0.0776	0.02069
YGR055W	mup1Δ	-0.0888	1.702e-05			YGR143W	skn1Δ	0.0773	0.04489
YBR088C	pol30-k253r	-0.0882	0.004502			YHR015W	mip6Δ	0.0766	0.04094
YIL096C	bmt5Δ	-0.0879	0.0468			YBR201W	der1Δ	0.0762	0.003229
YMR093W	utp15-5001	-0.0869	0.03087			YBR057C	mum2Δ	0.0762	0.002705
YMR183C	sso2Δ	-0.0855	0.001419			YJR075W	hoc1Δ	0.0762	0.0242
YMR155W	ymr155wΔ	-0.0852	0.002767			YOR259C	rpt4-145	0.0759	3.748e-09
YML033W	yml033wΔ	-0.0851	0.03204			YGR054W	ygr054wΔ	0.0747	1.637e-13
YOL112W	msb4Δ	-0.085	0.02994			YOL132W	gas4Δ	0.0744	2.352e-20
YPL022W	rad1Δ	-0.0846	0.02382			YFL013C	ies1Δ	0.0739	0.0003118
YEL030W	ecm10Δ	-0.0846	0.000171			YOR001W	rrp6-supp1Δ	0.0737	0.02728	Carries Suppressor Mutation
YMR243C	zrc1Δ	-0.0845	0.006816			YER099C	prs2Δ	0.0731	1.505e-44
YGR187C	hgh1Δ	-0.0845	2.573e-08			YDL191W	rpl35aΔ	0.0729	0.01669
YNR022C	mrpl50Δ	-0.0845	0.0008961			YFL046W	fmp32Δ	0.0727	1.183e-13
YMR193W	mrpl24-supp1Δ	-0.0839	0.0009598	Carries Suppressor Mutation		YNR074C	aif1Δ	0.0725	0.03574
YNL079C	tpm1-supp1Δ	-0.0838	0.007748	Carries Suppressor Mutation		YDR459C	pfa5Δ	0.0724	0.0006455
YPR074C	tkl1Δ	-0.0838	1.319e-06			YCR044C	per1-supp1Δ	0.0721	0.003701	Carries Suppressor Mutation
YNL113W	rpc19-5012	-0.0835	2.521e-14			YLL050C	cof1-8	0.0718	1.814e-07
YDR399W	hpt1Δ	-0.0828	3.529e-08			YJL097W	phs1-5001	0.0717	0.008313
YOR034C	akr2Δ	-0.0828	0.0008049			YDR177W	ubc1-5002	0.0715	0.0003211
YDL184C	rpl41aΔ	-0.0827	0.01926			YDL074C	bre1Δ	0.0709	0.001416
YKL034W	tul1Δ	-0.0825	0.03258			YDL174C	dld1Δ	0.0708	1.048e-06
YNL070W	tom7Δ	-0.0822	0.0001961			YCL055W	kar4Δ	0.0705	0.00785
YBL013W	fmt1Δ	-0.0821	1.263e-07			YER103W	ssa4Δ	0.0701	0.04694
YIL065C	fis1Δ	-0.0813	0.04174			YNL321W	vnx1Δ	0.0701	0.0007977
YNL219C	alg9Δ	-0.0809	0.01754			YDR012W	rpl4bΔ	0.0696	0.003242
YML046W	prp39-1	-0.0804	0.03328			YDR533C	hsp31Δ	0.0695	0.02709
YPL111W	car1Δ	-0.0802	2.703e-89			YAL033W	pop5-5006	0.0694	1.783e-09
YJL004C	sys1Δ	-0.08	1.256e-29			YNR073C	man2Δ	0.0692	7.929e-05
YDL062W	ydl062wΔ	-0.0795	0.03358	Dubious		YLR049C	ylr049cΔ	0.069	0.02734
YOR046C	dbp5-1	-0.0792	1.743e-06			YOR304W	isw2Δ	0.0682	0.00814
YPL124W	spc29-3	-0.0788	0.0001055			YOR094W	arf3Δ	0.0677	0.000703
YMR205C	pfk2-supp1Δ	-0.0786	0.01699	Carries Suppressor Mutation		YMR037C	msn2Δ	0.0676	6.874e-05
YMR147W	ymr147wΔ	-0.0783	2.003e-05			YGL020C	get1Δ	0.0676	0.005131
YNR016C	acc1-5009-supp1	-0.0783	0.01431	Carries Suppressor Mutation		YNL021W	hda1Δ	0.067	0.007457
YDR522C	sps2Δ	-0.0779	0.01461			YFR054C	yfr054cΔ	0.0669	0.002835
YML032C	rad52Δ	-0.0777	0.02234			YJL098W	sap185Δ	0.0665	1.113e-93
YDR453C	tsa2Δ	-0.0774	0.02556			YJL141C	yak1Δ	0.0664	4.391e-07
YDL220C	cdc13-1	-0.0771	0.0002012			YJL154C	vps35Δ	0.066	0.03401
YJL044C	gyp6Δ	-0.0766	5.199e-05			YDR262W	ydr262wΔ	0.066	0.01972
YLR437C	dif1Δ	-0.0756	6.797e-10			YML059C	nte1Δ	0.0658	0.009866
YBR141C	bmt2Δ	-0.0755	3.785e-06			YOR355W	gds1Δ	0.0657	0.03975
YOR047C	std1Δ	-0.0753	0.02544			YMR225C	mrpl44Δ	0.0657	1.488e-06
YHR196W	utp9-5001	-0.0753	0.04498			YGL139W	flc3Δ	0.0655	0.02316
YCR068W	atg15Δ	-0.0749	0.01072			YLR176C	rfx1Δ	0.0653	0.04489
YGR188C	bub1Δ	-0.0746	0.007026			YBR053C	ybr053cΔ	0.0652	0.004836
YGR139W	ygr139wΔ	-0.074	0.04697	Dubious		YIL105C	slm1Δ	0.0652	0.0393
YNL096C	rps7bΔ	-0.074	1.459e-05			YLR347C	kap95-e126k	0.0647	0.0116
YBR257W	pop4-5001	-0.0736	0.001213			YER092W	ies5Δ	0.0647	0.03761
YNL014W	hef3Δ	-0.0736	3.486e-05			YGR028W	msp1Δ	0.0645	0.007263
YLR268W	sec22-1	-0.073	0.003542			YNL102W	pol1-1	0.0642	0.002116
YKR041W	ykr041wΔ	-0.0729	9.241e-06			YJL136C	rps21bΔ	0.064	0.01732
YLR268W	sec22-supp1Δ	-0.0728	6.97e-17	Carries Suppressor Mutation		YER038C	kre29-ts2	0.064	0.007998
YMR099C	ymr099cΔ	-0.0723	0.04904			YDL077C	vam6Δ	0.0637	0.0001721
YIL073C	spo22Δ	-0.0722	6.543e-05			YPR069C	spe3Δ	0.0635	1.333e-12
YBR054W	yro2Δ	-0.072	1.099e-06			YGR239C	pex21Δ	0.0635	8.715e-09
YCR067C	sed4Δ	-0.0717	0.0007063			YBR007C	dsf2Δ	0.0632	0.007027
YGL031C	rpl24aΔ	-0.0715	0.02397			YFL009W	cdc4-3	0.0631	5.88e-06
YPL234C	vma11Δ	-0.0713	0.02065			YPR179C	hda3Δ	0.0629	0.001161
YDR373W	frq1-1	-0.071	0.03301			YGR016W	ygr016wΔ	0.0628	0.003704
YDR448W	ada2Δ	-0.0704	0.0004132			YPL073C	ypl073cΔ	0.0628	0.00152	Dubious
YLR028C	ade16Δ	-0.0702	0.01156			YIL103W	dph1Δ	0.0627	0.0001432
YDR158W	hom2Δ	-0.0697	0.04245			YPR040W	tip41Δ	0.0627	0.005692
YPL151C	prp46-5001	-0.0693	0.006495			YDR228C	pcf11-2	0.0627	2.136e-05
YCR050C	ycr050cΔ	-0.0689	0.03061			YMR112C	med11-ts	0.0627	0.04382
YJL077W-B	yjl077w-bΔ	-0.0689	0.04661			YJL094C	kha1Δ	0.0626	1.492e-63
YJL074C	smc3-42	-0.0687	0.04522			YDR491C	ydr491cΔ	0.0626	0.00312	Dubious
YPL231W	fas2-5022	-0.0682	0.02866			YBR139W	ybr139wΔ	0.0626	0.01921
YPR188C	mlc2Δ	-0.0681	0.002925			YLR086W	smc4-1	0.0622	0.007229
YDR421W	aro80Δ	-0.0677	4.732e-36			YHR058C	med6-5001	0.0621	0.01418
YBR033W	eds1Δ	-0.0676	3.76e-05			YMR067C	ubx4Δ	0.062	0.0006968
YDR155C	cpr1Δ	-0.0671	0.03294			YOL051W	gal11Δ	0.0619	2.914e-05
YPL027W	sma1Δ	-0.0671	2.052e-10			YNL046W	ynl046wΔ	0.0619	0.0438
YIL139C	rev7Δ	-0.0669	6.735e-27			YJR087W	yjr087wΔ	0.0611	2.941e-05	Dubious
YBL079W	nup170Δ	-0.0667	3.324e-05			YGR109C	clb6Δ	0.0611	8.453e-05
YOR061W	cka2Δ	-0.0663	0.002685			YGR042W	mte1Δ	0.061	0.04229
YHR072W	erg7-5003	-0.066	0.008901			YDR470C	ugo1Δ	0.061	2.355e-19
YBR111C	ysa1Δ	-0.0658	7.694e-11			YDR276C	pmp3Δ	0.0609	0.0007524
YMR269W	tma23Δ	-0.0649	0.02533			YOR002W	alg6Δ	0.0609	0.002398
YKR050W	trk2Δ	-0.0645	0.04809			YGL165C	ygl165cΔ	0.0608	0.006201	Dubious
YLR247C	irc20Δ	-0.0644	7.128e-07			YOR069W	vps5Δ	0.0603	1.668e-12
YPR201W	arr3Δ	-0.0644	1.652e-11			YDL038C	ydl038cΔ	0.06	0.01922
YPR180W	aos1-5019	-0.0643	0.01825			YLR039C	ric1Δ	0.0599	0.002288
YPL177C	cup9Δ	-0.0642	0.04396			YDR290W	ydr290wΔ	0.0597	0.000646	Dubious
YKR052C	mrs4Δ	-0.064	0.04915			YIL120W	qdr1Δ	0.0593	0.007535
YDL215C	gdh2Δ	-0.064	0.01092			YFR037C	rsc8-ts21	0.0591	0.03173
YKL025C	pan3Δ	-0.0639	0.006212			YDR079W	pet100Δ	0.059	0.004264
YOR192C-C	yor192c-cΔ	-0.0638	0.04327			YNR067C	dse4Δ	0.0588	0.01219
YJR103W	ura8Δ	-0.0637	5.822e-06			YAL029C	myo4Δ	0.0585	0.04143
YOL065C	inp54Δ	-0.0637	1.54e-09			YDR228C	pcf11-ts2	0.0584	0.02403
YNL152W	inn1-5007	-0.0636	0.002105			YPL003W	ula1Δ	0.0583	3.416e-07
YJR076C	cdc11-5	-0.0635	1.673e-25			YPL191C	ypl191cΔ	0.0583	0.03938
YMR052W	far3Δ	-0.0631	0.01833			YHR155W	lam1Δ	0.058	1.583e-06
YLR441C	rps1aΔ	-0.0626	0.02669			YGR227W	die2Δ	0.0578	0.02012
YKR048C	nap1Δ	-0.0624	0.01111			YIL141W	yil141wΔ	0.0578	0.002078	Dubious
YMR182C	rgm1Δ	-0.0619	0.003878			YBR034C	hmt1Δ	0.0574	0.007439
YNL061W	nop2-5	-0.0618	0.01782			YBR154C	rpb5-5001	0.0573	0.04156
YBL026W	lsm2-5001	-0.0616	0.007668			YNL004W	hrb1Δ	0.0572	0.02321
YCR048W	are1Δ	-0.0616	5.716e-05			YBR297W	mal33Δ	0.0567	0.01218
YDL164C	cdc9-1-supp2Δ	-0.0612	0.02784	Carries Suppressor Mutation		YLR173W	ylr173wΔ	0.0565	0.0368
YBL071C-B	ybl071c-bΔ	-0.0612	3.959e-05			YGR068C	art5Δ	0.0561	0.007628
YHR182W	yhr182wΔ	-0.0606	0.003669			YER114C	boi2Δ	0.0561	0.000808
YLR360W	vps38Δ	-0.0605	0.009928			YMR316C-B	ymr316c-bΔ	0.0559	0.01137	Dubious
YMR244C-A	coa6Δ	-0.0604	0.01908			YPL058C	pdr12Δ	0.0559	0.009641
YNL134C	ynl134cΔ	-0.0603	0.01844			YGR274C	taf1-2	0.0558	4.019e-05
YGR044C	rme1Δ	-0.0602	0.02786			YLL031C	gpi13-4	0.0556	0.01896
YLR388W	rps29aΔ	-0.0601	0.01132			YHR058C	med6-ts	0.0556	0.01203
YMR242C	rpl20aΔ	-0.0601	9.87e-07			YFR044C	dug1Δ	0.0555	0.02369
YMR199W	cln1Δ	-0.0599	1.516e-05			YLR440C	sec39-2	0.0554	0.02108
YIR023W	dal81Δ	-0.0599	0.03091			YIL062C	arc15-10	0.0553	0.0006915
YDR382W	rpp2bΔ	-0.0598	6.326e-05			YGL045W	rim8Δ	0.0552	3.872e-55
YGL005C	cog7Δ	-0.0592	0.01316			YMR157C	aim36Δ	0.0552	0.04291
YCL017C	nfs1-5003	-0.0589	5.208e-15			YPL231W	fas2-5012	0.0552	0.004803
YLR374C	ylr374cΔ	-0.0588	0.002776	Dubious		YMR047C	nup116-5024	0.0551	0.01885
YPL119C	dbp1Δ	-0.0585	5.09e-06			YPL013C	mrps16-supp1Δ	0.055	0.01268	Carries Suppressor Mutation
YJL191W	rps14bΔ	-0.0584	2.763e-41			YPL025C	ypl025cΔ	0.055	0.02174	Dubious
YAL016C-B	yal016c-bΔ	-0.0582	0.0008127	Dubious		YGL064C	mrh4Δ	0.055	7.588e-05
YPL056C	lcl1Δ	-0.0579	1.736e-09			YER035W	edc2Δ	0.0549	6.065e-14
YBL087C	rpl23aΔ	-0.0574	0.01492			YPL052W	oaz1Δ	0.0544	0.02052
YDR031W	mix14Δ	-0.057	0.02572			YNL307C	mck1Δ	0.054	0.02421
YDR466W	pkh3Δ	-0.057	3.509e-55			YOR106W	vam3Δ	0.054	0.02523
YBL041W	pre7-5001	-0.057	1.027e-09			YPL231W	fas2-5003	0.054	0.01517
YMR238W	dfg5Δ	-0.0568	0.04934			YLR364W	grx8Δ	0.0539	0.01181
YDR183W	plp1Δ	-0.0568	0.01801			YER052C	hom3Δ	0.0535	0.02624
YHR112C	yhr112cΔ	-0.0566	2.243e-41			YDR070C	fmp16Δ	0.0534	0.002475
YBR015C	mnn2Δ	-0.0564	0.007874			YNL141W	aah1Δ	0.0534	0.004741
YDL020C	rpn4Δ	-0.0564	1.306e-10			YLR110C	ccw12Δ	0.0532	0.000281
YNL108C	ynl108cΔ	-0.0563	0.01251			YIL112W	hos4Δ	0.0532	6.333e-10
YAR019C	cdc15-1	-0.0563	9.874e-07			YLR195C	nmt1-181	0.0532	3.916e-06
YGR148C	rpl24bΔ	-0.0562	0.003138			YOL161C	pau20Δ	0.0531	0.001427
YKR032W	ykr032wΔ	-0.056	0.04923			YDR334W	swr1Δ	0.053	0.0001637
YCR101C	ycr101cΔ	-0.056	0.03249			YNL206C	rtt106Δ	0.0528	0.006776
YBR199W	ktr4Δ	-0.0558	0.002417			YIL099W	sga1Δ	0.0527	9.262e-06
YMR304W	ubp15Δ	-0.0554	1.677e-05			YFL013W-A	yfl013w-aΔ	0.0525	0.04454	Dubious
YDL013W	slx5Δ	-0.0553	0.000823			YOR164C	get4Δ	0.0525	0.03078
YER142C	mag1Δ	-0.0548	2.723e-07			YJL214W	hxt8Δ	0.0524	0.03723
YHL037C	yhl037cΔ	-0.0547	0.02807			YLR187W	skg3Δ	0.0523	0.03305
YJR098C	yjr098cΔ	-0.0547	0.02926			YNL248C	rpa49-supp1Δ	0.052	4.734e-11	Carries Suppressor Mutation
YPR126C	ypr126cΔ	-0.0547	0.03525	Dubious		YBR088C	pol30-k108r	0.0519	0.02324
YML128C	msc1Δ	-0.0544	0.01279			YOL052C	spe2Δ	0.0519	0.04264
YKR087C	oma1Δ	-0.0544	0.0207			YDL171C	glt1Δ	0.0518	0.000953
YPL266W	dim1-2	-0.0538	1.281e-08			YHL023C	npr3Δ	0.0518	0.0002896
YHR097C	yhr097cΔ	-0.0536	0.00015			YMR055C	bub2Δ	0.0514	0.02349
YPL155C	kip2Δ	-0.0535	8.2e-11			YBR169C	sse2Δ	0.0513	0.001747
YNR061C	ynr061cΔ	-0.0535	0.009875			YLR298C	yhc1-8	0.0511	1.029e-05
YCR086W	csm1Δ	-0.0534	0.04216			YDR465C	rmt2Δ	0.051	0.04224
YOL111C	mdy2Δ	-0.0533	0.002419			YOR338W	yor338wΔ	0.0509	0.001439
YOL164W-A	yol164w-aΔ	-0.0533	0.01247			YER176W	ecm32Δ	0.0509	1.689e-05
YHR064C	ssz1Δ	-0.053	0.04325			YOL094C	rfc4-20	0.0508	0.01466
YBR207W	fth1Δ	-0.0529	0.001977			YMR156C	tpp1Δ	0.0502	0.04485
YBR259W	ybr259wΔ	-0.0528	2.97e-08			YAL018C	lds1Δ	0.0501	0.04687
YCR073W-A	sol2Δ	-0.0526	9.241e-12			YER108C	yer108cΔ	0.05	0.01081
YDR439W	lrs4Δ	-0.0524	0.000565			YJL170C	asg7Δ	0.0499	0.04305
YCR100C	ycr100cΔ	-0.0523	0.04263			YAL038W	cdc19-1	0.0494	0.005054
YOL055C	thi20Δ	-0.0523	0.04614			YMR295C	ymr295cΔ	0.0493	0.04027
YIL018W	rpl2bΔ	-0.0523	0.02458			YGR065C	vht1-5006	0.0493	0.03785
YNL047C	slm2Δ	-0.0522	0.01776			YBR121C	grs1-5001	0.0492	0.02944
YLR196W	pwp1-5001	-0.0516	0.007329			YNL153C	gim3Δ	0.0492	0.002702
YLL019C	kns1Δ	-0.0516	0.03675			YOR053W	yor053wΔ	0.049	0	Dubious
YDR004W	rad57Δ	-0.0515	9.048e-05			YGL216W	kip3Δ	0.0488	0.006655
YDR358W	gga1Δ	-0.0514	0.003117			YLR095C	ioc2Δ	0.0488	0.01876
YPL153C	rad53-5002-supp1Δ	-0.0512	0.04479	Carries Suppressor Mutation		YNR012W	urk1Δ	0.0488	0.009619
YCL050C	apa1Δ	-0.051	0.04742			YIL090W	ice2Δ	0.0487	4.159e-16
YDL192W	arf1Δ	-0.051	0			YGL226W	mtc3Δ	0.0486	0.04319
YOR042W	cue5Δ	-0.0508	2.762e-05			YGR206W	mvb12Δ	0.048	0.01224
YLL011W	sof1-5001	-0.0508	0.03144			YBR216C	ybp1Δ	0.0478	3.683e-05
YMR194W	rpl36aΔ	-0.0506	0.01033			YHR059W	fyv4Δ	0.0478	0.03139
YGL116W	cdc20-1	-0.0506	0.03395			YHR151C	mtc6Δ	0.0478	0.02686
YER164W	chd1Δ	-0.0506	1.531e-17			YAL041W	cdc24-h	0.0477	0.02347
YMR289W	abz2Δ	-0.0503	0.03163			YDR235W	prp42-5001	0.0477	9.67e-08
YHR160C	pex18Δ	-0.0503	0.001947			YMR088C	vba1Δ	0.0473	0.03583
YMR095C	sno1Δ	-0.0502	1.826e-08			YMR300C	ade4Δ	0.047	0.0004099
YNL102W	pol1-12	-0.0499	0.02935			YLR278C	ylr278cΔ	0.0469	0.006719
YJL205C	nce101Δ	-0.0497	5.172e-09			YDR145W	taf12-l464a	0.0469	0.0119
YMR230W-A	ymr230w-aΔ	-0.0496	9.733e-06			YHR014W	spo13Δ	0.0469	0.000173
YDL069C	cbs1Δ	-0.0495	0.0157			YHR147C	mrpl6-supp1Δ	0.0468	0.03494	Carries Suppressor Mutation
YOR352W	tfb6Δ	-0.0495	0.005311			YPR045C	thp3Δ	0.0468	0.04927
YNL010W	ynl010wΔ	-0.0493	0.0207			YGR217W	cch1Δ	0.0467	0.002041
YHR129C	arp1Δ	-0.049	0.03983			YDL156W	cmr1Δ	0.0466	7.088e-19
YHR072W	erg7-5005	-0.0489	0.00614			YGR270W	yta7Δ	0.0465	0.0387
YGR166W	trs65Δ	-0.0485	0.0125			YML052W	sur7Δ	0.0464	0.002157
YLR180W	sam1Δ	-0.0485	3.991e-11			YDR471W	rpl27bΔ	0.0462	0.03308
YJR134C	sgm1Δ	-0.0483	0.04335			YPR057W	brr1Δ	0.0461	0.00107
YOR133W	eft1Δ	-0.0483	0.007026			YDL048C	stp4Δ	0.0461	0.001122
YOR019W	yor019wΔ	-0.0482	0.002096			YHR184W	ssp1Δ	0.046	0.01274
YFR012W	dcv1Δ	-0.0478	0.0009669			YKL028W	tfa1-5001	0.0459	2.585e-05
YIL122W	pog1Δ	-0.0478	0.01864			YNL098C	ras2Δ	0.0459	0.009897
YJL053W	pep8Δ	-0.0473	0.0003577			YMR042W	arg80Δ	0.0454	0.0009323
YFL040W	yfl040wΔ	-0.0472	2.134e-07			YLR389C	ste23Δ	0.0454	0.002427
YMR065W	kar5Δ	-0.047	0.003016			YPL068C	ypl068cΔ	0.0451	0.02931
YFR050C	pre4-5001	-0.0469	1.43e-26			YOR384W	fre5Δ	0.0451	1.495e-15
YPL195W	apl5Δ	-0.0469	0.02959			YOR381W	fre3Δ	0.0451	0.002658
YIL121W	qdr2Δ	-0.0468	0.03598			YBR025C	ola1Δ	0.045	4.781e-14
YDL207W	gle1-4	-0.0465	0.0005148			YJL115W	asf1Δ	0.045	0.03616
YDL053C	pbp4Δ	-0.0462	0.04253			YPL254W	hfi1Δ	0.0449	0.04881
YDR383C	nkp1Δ	-0.0462	0.000106			YDR501W	plm2Δ	0.0448	7.369e-09
YNL086W	snn1Δ	-0.0461	5.138e-19			YJL066C	mpm1Δ	0.0445	0.02096
YLR426W	tda5-supp2Δ	-0.0461	2.298e-44	Carries Suppressor Mutation		YHR187W	iki1Δ	0.0441	0.04262
YJR094W-A	rpl43bΔ	-0.0459	0.0007345			YDL065C	pex19Δ	0.0441	2.743e-22
YDL082W	rpl13aΔ	-0.0459	0.0003533			YMR123W	pkr1Δ	0.044	0.02573
YML041C	vps71Δ	-0.0457	0.0001863			YLR306W	ubc12Δ	0.0438	1.951e-05
YBR191W	rpl21aΔ	-0.0454	0.0009593			YNL259C	atx1Δ	0.0437	0.02867
YLR354C	tal1Δ	-0.0452	0.01379			YLR367W	rps22bΔ	0.0437	0.04413
YLR129W	dip2-5001	-0.0452	0.001921			YOR171C	lcb4Δ	0.0434	2.362e-10
YER180C	isc10Δ	-0.0452	0.001372			YAR003W	swd1Δ	0.0433	0.03332
YOR140W	sfl1Δ	-0.0451	4.43e-10			YDR105C	tms1Δ	0.0431	0.02701
YCR106W	rds1Δ	-0.0448	0.0006752			YBR276C	pps1Δ	0.0431	0.02813
YLR048W	rps0bΔ	-0.0448	3.224e-07			YOL032W	opi10Δ	0.0429	9.053e-05
YGL110C	cue3Δ	-0.0448	0.04801			YBR146W	mrps9Δ	0.0426	0.002994
YCL032W	ste50Δ	-0.0448	0.01393			YNL087W	tcb2Δ	0.042	0.03974
YLR363C	nmd4Δ	-0.0447	0.02242			YLR299W	ecm38Δ	0.0418	0.02119
YLL024C	ssa2Δ	-0.0445	0.03673			YLR281C	ylr281cΔ	0.0415	0.03322
YML023C	nse5-ts1	-0.0444	3.083e-05			YGR203W	ych1Δ	0.0412	2.038e-07
YGR085C	rpl11bΔ	-0.0441	0.01818			YLR038C	cox12Δ	0.0408	0.01363
YLR046C	ylr046cΔ	-0.0438	0.009284			YPL274W	sam3Δ	0.0407	0.03956
YOR088W	yor088wΔ	-0.0436	0.003113			YLR057W	mnl2Δ	0.0407	0.04762
YMR027W	ymr027wΔ	-0.0433	0.005747			YHR123W	ept1Δ	0.0403	0.005096
YLR255C	ylr255cΔ	-0.0433	0.04823	Dubious		YNL037C	idh1Δ	0.0402	5.511e-18
YGR258C	rad2Δ	-0.0431	0.02694			YNR008W	lro1Δ	0.0401	4.603e-22
YOR014W	rts1Δ	-0.0431	0.03901			YPR199C	arr1Δ	0.0398	0.01616
YMR162C	dnf3Δ	-0.0429	0.01509			YER001W	mnn1Δ	0.0398	0.006109
YIL025C	yil025cΔ	-0.0427	2.997e-13	Dubious		YDR026C	nsi1Δ	0.0395	0.03434
YBR116C	ybr116cΔ	-0.0427	0.007208	Dubious		YGR121C	mep1Δ	0.0391	2.322e-08
YDR500C	rpl37bΔ	-0.0427	5.696e-05			YLL010C	psr1Δ	0.0388	0.03805
YLR257W	ylr257wΔ	-0.0425	0.001152			YOR275C	rim20Δ	0.0388	0.001368
YHR195W	nvj1Δ	-0.0425	0.01277			YMR096W	snz1Δ	0.0388	0.00299
YOL088C	mpd2Δ	-0.0419	0.02457			YMR098C	atp25Δ	0.0387	8.047e-08
YNL142W	mep2Δ	-0.0418	0.0003295			YDR331W	gpi8-ts	0.0386	0.04561
YLR096W	kin2Δ	-0.0414	5.886e-05			YPL139C	ume1Δ	0.0385	0.003422
YOL083W	atg34Δ	-0.0413	0.002639			YDR169C	stb3Δ	0.0383	5.273e-05
YNL020C	ark1Δ	-0.0409	0.0001972			YDR214W	aha1Δ	0.0382	4.84e-10
YLR003C	cms1Δ	-0.0408	0.02474			YEL042W	gda1Δ	0.038	0.0246
YNR015W	smm1Δ	-0.0407	2.122e-47			YBR083W	tec1Δ	0.038	0.03565
YGR072W	upf3Δ	-0.0403	0.03489			YMR172W	hot1Δ	0.0379	0.04774
YNR032C-A	hub1Δ	-0.0403	0.004565			YHR116W	cox23Δ	0.0378	0.000526
YER177W	bmh1Δ	-0.0401	7.957e-06			YOL097C	wrs1-5001	0.0377	0.03982
YJL052W	tdh1Δ	-0.04	0.002796			YCR027C	rhb1Δ	0.0375	0.0009939
YJL153C	ino1Δ	-0.0398	0.01565			YDR092W	ubc13Δ	0.0374	5.222e-08
YMR247C	rkr1Δ	-0.0397	0.0003015			YNR029C	ynr029cΔ	0.0373	0.0007114
YLR189C	atg26Δ	-0.0395	0.008395			YER132C	pmd1Δ	0.0366	0.0005095
YGR249W	mga1Δ	-0.0393	0.04635			YDR485C	vps72Δ	0.0366	0.02266
YMR305C	scw10Δ	-0.0392	8.019e-06			YJL007C	yjl007cΔ	0.0364	0.002135
YLR146C	spe4Δ	-0.0392	0.02613			YPL230W	usv1Δ	0.0364	4.756e-12
YPR189W	ski3Δ	-0.0391	0.03991			YOR236W	dfr1-td-supp1Δ	0.036	0.0008091	Carries Suppressor Mutation
YPL246C	rbd2Δ	-0.0388	0.04237			YGR193C	pdx1Δ	0.0358	0.0005242
YPL079W	rpl21bΔ	-0.0388	0.003433			YPL244C	hut1Δ	0.0357	1.908e-18
YNL145W	mfa2Δ	-0.0388	0.006218			YDR516C	emi2Δ	0.0356	6.118e-06
YML054C	cyb2Δ	-0.0387	0.0007804			YBR208C	dur1,2Δ	0.0356	0.01845
YDR452W	ppn1Δ	-0.0387	0.001251			YMR048W	csm3Δ	0.0356	1.966e-05
YPR097W	ypr097wΔ	-0.0386	2.815e-05			YGR027C	rps25aΔ	0.0354	0.02818
YML037C	yml037cΔ	-0.0383	0.03596			YPR004C	aim45Δ	0.0352	0.005673
YDR142C	pex7Δ	-0.0382	0.0022			YGL067W	npy1Δ	0.0349	6.428e-07
YMR258C	roy1Δ	-0.0381	0.0335			YBR093C	pho5Δ	0.0348	0.02356
YKR102W	flo10Δ	-0.0378	0.0008697			YPL054W	lee1Δ	0.0345	0.03165
YDL114W	ydl114wΔ	-0.0378	0.006754			YDR309C	gic2Δ	0.0338	0.007998
YBR267W	rei1Δ	-0.0378	0.02757			YPL208W	rkm1Δ	0.0338	0.01431
YER005W	ynd1Δ	-0.0377	0.006186			YDR406W	pdr15Δ	0.0337	0.006647
YAL051W	oaf1Δ	-0.0372	0.006744			YIL045W	pig2Δ	0.0334	0.02928
YJL072C	psf2-5001	-0.037	0.0001921			YFL041W	fet5Δ	0.0332	0.009312
YHR138C	yhr138cΔ	-0.0369	0.0117			YHR105W	ypt35Δ	0.0332	0.004135
YGR234W	yhb1Δ	-0.0366	0.0113			YNL331C	aad14Δ	0.0329	0.04734
YJR076C	cdc11-1	-0.0366	0.03141			YDL135C	rdi1Δ	0.0327	0.01347
YDL210W	uga4Δ	-0.036	0.01763			YMR273C	zds1Δ	0.0326	0.008341
YBR088C	pol30-k127r	-0.036	0.02526			YDR490C	pkh1Δ	0.0325	1.035e-11
YPR017C	dss4Δ	-0.036	0.01725			YDL132W	cdc53-1	0.0325	5.628e-159
YCR010C	ady2Δ	-0.036	5.052e-70			YBR048W	rps11bΔ	0.0324	0.01415
YDR218C	spr28Δ	-0.0357	0.02677			YDL085W	nde2Δ	0.0323	0.04722
YLR392C	art10Δ	-0.0354	0.04814			YDL037C	bsc1Δ	0.0323	1.776e-05
YER037W	phm8Δ	-0.0354	0.0107			YMR036C	mih1Δ	0.0323	2.644e-06
YBR189W	rps9bΔ	-0.0353	0.0003516			YMR257C	pet111Δ	0.0322	0.003581
YGL034C	ygl034cΔ	-0.035	7.872e-26			YHL012W	yhl012wΔ	0.0321	0.009018
YBL108C-A	pau9Δ	-0.0349	0.01796			YDR379C-A	sdh6Δ	0.0313	0.01506
YJL013C	mad3Δ	-0.0345	0.009489			YMR233W	tri1Δ	0.0313	0.01059
YJL158C	cis3Δ	-0.0345	0.01576			YGR025W	ygr025wΔ	0.0312	0.0483
YDR244W	pex5Δ	-0.0341	0.004321			YNR066C	ynr066cΔ	0.0312	6.048e-05
YPR148C	ypr148cΔ	-0.0341	0.02001			YOL138C	rtc1-supp1Δ	0.0311	0.02216	Carries Suppressor Mutation
YNL094W	app1Δ	-0.0341	9.555e-20			YHR140W	yhr140wΔ	0.0308	0.01875
YLR252W	ylr252wΔ	-0.0341	0.04297	Dubious		YDR152W	gir2Δ	0.0308	0.003456
YPR152C	urn1Δ	-0.034	0.005736			YPL081W	rps9aΔ	0.0306	0.04132
YAL063C-A	yal063c-aΔ	-0.034	0.02295			YDR191W	hst4Δ	0.0305	0.01223
YJR129C	efm3Δ	-0.0338	0.01157			YPR153W	may24Δ	0.0304	0.04689
YBL002W	htb2Δ	-0.0338	0.01938			YGL101W	ygl101wΔ	0.0303	9.98e-17
YPL125W	kap120-supp1Δ	-0.0337	0	Carries Suppressor Mutation		YMR275C	bul1Δ	0.0301	0.04103
YLR030W	ylr030wΔ	-0.033	0.032			YML097C	vps9Δ	0.03	0.002705
YGR292W	mal12Δ	-0.0328	4.337e-11			YNL027W	crz1Δ	0.0299	0.005449
YNL061W	nop2-9	-0.0319	0.04367			YHR049W	fsh1Δ	0.0296	0.01628
YDL134C	pph21Δ	-0.0316	8.706e-05			YDR363W	esc2Δ	0.0287	0.0003122
YOR242C	ssp2Δ	-0.0316	0.0009936			YGL062W	pyc1Δ	0.0287	1.176e-10
YDR310C	sum1Δ	-0.0314	0.001162			YPL045W	vps16Δ	0.0285	0.001854
YMR214W	scj1Δ	-0.031	0.01564			YNL053W	msg5Δ	0.0283	0.04868
YJR152W	dal5Δ	-0.031	4.004e-09			YMR119W-A	ymr119w-aΔ	0.0282	0.004813	Dubious
YML101C	cue4Δ	-0.0309	0.04145			YLR121C	yps3Δ	0.0281	2e-05
YHR088W	rpf1-5001	-0.0309	0.01308			YOR156C	nfi1Δ	0.028	1.929e-15
YOR043W	whi2Δ	-0.0308	0.03568			YDR311W	tfb1-6-supp1	0.0276	0.0117	Carries Suppressor Mutation
YLR398C	ski2Δ	-0.0306	0.00578			YHR181W	svp26Δ	0.0275	4.946e-08
YGR077C	pex8Δ	-0.0305	0.003697			YER162C	rad4Δ	0.0274	0.01753
YKR093W	ptr2Δ	-0.0304	0.02053			YPL087W	ydc1Δ	0.0269	7.649e-07
YGL141W	hul5Δ	-0.0303	0.033			YIL169C	css1Δ	0.0268	0.02908
YHL020C	opi1Δ	-0.0301	3.98e-22			YDL106C	pho2Δ	0.0268	0.04393
YIL030C	ssm4Δ	-0.03	6.886e-05			YLR417W	vps36Δ	0.0264	0.0002537
YAL023C	pmt2Δ	-0.03	0.028			YHR038W	rrf1Δ	0.0261	0.003717
YPR071W	ypr071wΔ	-0.03	0.04904			YOR004W	utp23-5001	0.026	0.008602
YAL014C	syn8Δ	-0.0289	1.078e-98			YDR395W	sxm1Δ	0.0259	0.04028
YDL130W-A	stf1Δ	-0.0289	3.124e-05			YPL024W	rmi1-supp1Δ	0.0257	0.00565	Carries Suppressor Mutation
YDR498C	sec20-1	-0.0287	0.03211			YIL131C	fkh1Δ	0.0256	0.01776
YDR182W	cdc1-1	-0.0287	0.03801			YMR025W	csi1Δ	0.0253	0.0001777
YPR026W	ath1Δ	-0.0286	7.868e-08			YPR107C	yth1-5004	0.0251	0.0001198
YGR195W	ski6-5001	-0.0284	0.02927			YGR236C	spg1Δ	0.0248	0.04003
YBL105C	pkc1-1	-0.028	0.0013			YDR486C	vps60Δ	0.0248	4.555e-37
YPL106C	sse1Δ	-0.0278	0.001251			YGR228W	ygr228wΔ	0.0246	0.0408	Dubious
YFR045W	yfr045wΔ	-0.0278	0.01988			YHR092C	hxt4Δ	0.0245	0.005337
YMR255W	gfd1Δ	-0.0275	1.717e-10			YMR135C	gid8Δ	0.0244	0.001368
YPL273W	sam4Δ	-0.0274	0.01796			YGL201C	mcm6-5003	0.0243	0.0001091
YDR357C	cnl1Δ	-0.0274	0.003085			YLL023C	pom33Δ	0.0241	0.007686
YLR423C	atg17Δ	-0.0272	0.03837			YNL045W	lap2Δ	0.024	0.00507
YDR072C	ipt1Δ	-0.0271	2.497e-09			YOR321W	pmt3Δ	0.0238	0.004902
YJR070C	lia1Δ	-0.027	0.02954			YJL140W	rpb4Δ	0.0238	0.01149
YGL111W	nsa1-5001	-0.0268	8.885e-05			YGL140C	ygl140cΔ	0.0236	0.007353
YIL009C-A	est3Δ	-0.0268	0.01204			YJL077C	ics3Δ	0.0234	0.01502
YKR105C	vba5Δ	-0.0266	0.04019			YIL071C	pci8Δ	0.0234	0.0001542
YIL100W	yil100wΔ	-0.0266	2.424e-05	Dubious		YLR171W	ylr171wΔ	0.0232	0.04074	Dubious
YJL110C	gzf3Δ	-0.0265	0.04853			YIL050W	pcl7Δ	0.0231	0.04925
YCR098C	git1Δ	-0.0265	0.04035			YGL217C	ygl217cΔ	0.0226	0.02682	Dubious
YFL034C-B	mob2-11-supp1Δ	-0.0265	0.002447	Carries Suppressor Mutation		YDR515W	slf1Δ	0.0226	1.055e-11
YGL231C	emc4Δ	-0.0263	0.04309			YJL144W	yjl144wΔ	0.0224	3.434e-06
YJR002W	mpp10-5001	-0.0261	0.01798			YGL149W	ygl149wΔ	0.0224	0.04113
YNL136W	eaf7Δ	-0.0259	0.01494			YFL030W	agx1Δ	0.0215	0.02307
YJL161W	fmp33Δ	-0.0257	0.006672			YMR028W	tap42-11	0.0213	0.008713
YOR342C	yor342cΔ	-0.0252	0.006284			YNL113W	rpc19-5013	0.0208	2.81e-52
YHR199C	aim46Δ	-0.0252	4.047e-21			YLR304C	aco1Δ	0.0205	0.01512
YGR045C	ygr045cΔ	-0.025	4.474e-05			YML068W	itt1Δ	0.0203	5.426e-11
YLR381W	ctf3Δ	-0.0247	0.04228			YCR008W	sat4Δ	0.0197	0.001587
YKR064W	oaf3Δ	-0.0247	0.03415			YML069W	pob3-7	0.0195	0.03246
YJL121C	rpe1Δ	-0.0242	0.001815			YPR014C	ypr014cΔ	0.0194	0.002265	Dubious
YKR082W	nup133Δ	-0.024	9.254e-07			YMR231W	pep5Δ	0.0192	3.035e-05
YDL168W	sfa1Δ	-0.0237	0.007015			YPR023C	eaf3Δ	0.0189	0.04648
YGL057C	gep7Δ	-0.0237	0.0004246			YGR288W	mal13Δ	0.0183	0.01124
YKR103W	nft1Δ	-0.0232	0.00405			YGR049W	scm4Δ	0.0182	0.01262
YOR264W	dse3Δ	-0.0231	7.216e-07			YPL117C	idi1-5001	0.018	0.003559
YDL238C	gud1Δ	-0.0226	0.01432			YHR057C	cpr2Δ	0.0174	0.001003
YJL177W	rpl17bΔ	-0.0215	0.01998			YLL051C	fre6Δ	0.0174	0.0242
YCL035C	grx1Δ	-0.0214	3.933e-54			YOR336W	kre5-ts2	0.0174	0.01333
YAR050W	flo1Δ	-0.021	0.03785			YCL042W	ycl042wΔ	0.017	0.04915
YBR162W-A	ysy6Δ	-0.0204	0.04897			YPL272C	pbi1Δ	0.0168	1.702e-50
YDL054C	mch1Δ	-0.0203	1.803e-06			YOR229W	wtm2Δ	0.0163	0.02428
YBR168W	pex32-supp1Δ	-0.0202	0.01309	Carries Suppressor Mutation		YHR174W	eno2Δ	0.016	0.01363
YGL263W	cos12Δ	-0.0202	0.004619			YGL021W	alk1Δ	0.0152	0.0002657
YHR095W	yhr095wΔ	-0.0202	0.0233	Dubious		YDR257C	rkm4Δ	0.0147	0.001757
YER170W	adk2Δ	-0.02	0.01764			YOL162W	yol162wΔ	0.0145	7.874e-11
YLR154C	rnh203Δ	-0.02	0.04377			YDR288W	nse3-ts3	0.014	0.03949
YCR087C-A	ycr087c-aΔ	-0.0192	0.006852			YLL058W	yll058wΔ	0.014	0.02388
YPR053C	ypr053cΔ	-0.0191	0.008573			YBR295W	pca1Δ	0.0139	0.01708
YOR227W	her1Δ	-0.0191	0.003316			YHR088W	rpf1-1	0.0134	9.89e-65
YJR077C	mir1Δ	-0.0189	0.006329			YMR204C	inp1Δ	0.0124	0.01972
YCR092C	msh3Δ	-0.0189	0.01775			YGL197W	mds3Δ	0.0123	0.03621
YEL049W	pau2Δ	-0.0186	0.04419			YMR139W	rim11Δ	0.0119	0.0001535
YKR039W	gap1Δ	-0.0185	0.02174			YLR007W	nse1-5001	0.0117	0.0004344
YOR341W	rpa190-g728d	-0.0179	0.03999			YBL104C	sea4Δ	0.0116	0.04412
YLR390W-A	ccw14Δ	-0.0176	0.006382			YNL043C	ynl043cΔ	0.0115	4.18e-11	Dubious
YDR324C	utp4-5006	-0.0174	0.009523			YJL159W	hsp150Δ	0.0108	2.9e-13
YPL179W	ppq1Δ	-0.0172	0.0408			YBR103W	sif2Δ	0.0104	0.008804
YDR035W	aro3Δ	-0.0171	0.04981			YLR152C	ylr152cΔ	0.0089	1.493e-05
YIL098C	fmc1Δ	-0.0166	0.04468			YGR127W	ygr127wΔ	0.0078	0.04772
YBR051W	ybr051wΔ	-0.0159	0.017	Dubious		YBL070C	ybl070cΔ	0.0059	0.01628	Dubious
YOL082W	atg19Δ	-0.0159	0.04563			YAL066W	yal066wΔ	0.0052	0.03846	Dubious
YMR159C	atg16Δ	-0.0156	0.01876
YAR068W	yar068wΔ	-0.0154	0.009506
YMR171C	ear1Δ	-0.0145	0.004256
YML095C	rad10Δ	-0.0136	0.03088
YOL106W	yol106wΔ	-0.0129	0.0169	Dubious
YIL035C	cka1Δ	-0.0129	0.004271
YEL065W	sit1Δ	-0.0126	0.03125
YKR069W	met1Δ	-0.0125	0.001011
YKL017C	hcs1Δ	-0.0123	0.0003273
YHR006W	stp2Δ	-0.0104	0.04688
YNL001W	dom34Δ	-0.0095	0.02555
YPL069C	bts1Δ	-0.0084	0.04789
YBR269C	sdh8Δ	-0.0064	0.005722
YPR127W	ypr127wΔ	-0.0035	0.005425

## Sheet: KTI11 GI profile sim.
ORF	Allele	Correlation	Annotations
YMR312W	elp6Δ	0.43039
YPL086C	elp3Δ	0.40081
YGR200C	elp2Δ	0.39237
YPL101W	elp4Δ	0.39092
YLR384C	iki3Δ	0.38219
YHR187W	iki1Δ	0.35446
YKL110C	kti12Δ	0.30636
YGL211W	ncs6Δ	0.29484
YIL008W	urm1Δ	0.287
YHR111W	uba4Δ	0.27714
YGL213C	ski8Δ	0.24731
YDR496C	puf6Δ	0.24634
YJL107C	yjl107cΔ	0.23714
YFR046C	cnn1Δ	0.22365
YBR257W	pop4-5001	0.21797
YBR121C	grs1-5001	0.18728
YAR028W	yar028wΔ	0.18248
YBR017C	kap104Δ	0.18173
YPL039W	ypl039wΔ	0.18042
YJL153C	ino1Δ	0.17994
YFL022C	frs2-5001	0.17567
YBR282W	mrpl27-supp1Δ	0.17523	Carries Suppressor Mutation
YOR031W	crs5Δ	0.17463
YPL072W	ubp16Δ	0.17168
YDL147W	rpn5-1	0.1701
YOR045W	tom6Δ	0.16983
YMR242W-A	ymr242w-aΔ	0.16828
YOL061W	prs5Δ	0.16791
YMR146C	tif34-5003	0.16649
YBR058C-A	tsc3Δ	0.16384
YIL037C	prm2Δ	0.16039
YOR005C	dnl4Δ	0.15837
YPL219W	pcl8Δ	0.15593
YFL052W	znf1Δ	0.15466
YHR199C	aim46Δ	0.15445
YLR007W	nse1-5001	0.14953
YJR097W	jjj3Δ	0.14577
YJR032W	cpr7Δ	0.14223
YBR156C	sli15Δ	0.14139
YGL245W	gus1-5001	0.14071
YOR034C-A	yor034c-aΔ	0.13744
YNL142W	mep2Δ	0.1365
YLR115W	cft2-1	0.13555
YMR146C	tif34-5004	0.1344
YNL298W	cla4Δ	0.13413
YBR109C	cmd1-8	0.13377
YPL204W	hrr25-5001	0.13374
YAL036C	rbg1Δ	0.13275
YML072C	tcb3Δ	0.13267
YBR145W	adh5Δ	0.13253
YBR052C	rfs1Δ	0.13173
YFL039C	act1-105	0.1286
YOL097C	wrs1-5008	0.1274
YBR173C	ump1Δ	0.12669
YJR151W-A	yjr151w-aΔ	0.12646
YNL271C	bni1Δ	0.12624
YDR159W	sac3Δ	0.12621
YDR212W	tcp1-1	0.12608
YDR450W	rps18aΔ	0.12535
YAL020C	ats1Δ	0.12508
YEL043W	yel043wΔ	0.12472
YLR289W	guf1Δ	0.12417
YOR064C	yng1Δ	0.12377
YLL026W	hsp104Δ	0.12375
YFR030W	met10Δ	0.12374
YOL086W-A	mhf1Δ	0.12182
YER024W	yat2Δ	0.12043
YHR124W	ndt80Δ	0.12003
YBL074C	aar2-5001	0.11993
YOR100C	crc1Δ	0.11884
YJL099W	chs6Δ	0.11834
YJL125C	gcd14-4	0.11669
YFL012W	yfl012wΔ	0.11497
YBR035C	pdx3Δ	0.11486
YNL269W	bsc4Δ	0.11483
YBR143C	sup45-ts	0.11343
YLR323C	cwc24-5018	0.11302
YLR370C	arc18Δ	0.113
YDR517W	grh1Δ	0.11297
YGR224W	azr1Δ	0.11296
YKL203C	tor2-29	0.11261
YDL029W	arp2-14	0.11196
YLR229C	cdc42-1	0.1117
YDR055W	pst1Δ	0.11143
YDR493W	mzm1Δ	0.11115
YPR083W	mdm36Δ	0.11113
YLR330W	chs5Δ	0.11099
YDR448W	ada2Δ	0.10996
YDR275W	bsc2Δ	0.10995
YBR011C	ipp1-5001	0.10989
YGR068C	art5Δ	0.10973
YGR052W	fmp48Δ	0.1092
YBR038W	chs2-5006	0.10904
YER117W	rpl23bΔ	0.1087
YIL103W	dph1Δ	0.10717
YBR199W	ktr4Δ	0.10714
YBR200W	bem1Δ	0.10707
YDR204W	coq4Δ	0.10594
YOR326W	myo2-16	0.10567
YJL162C	jjj2Δ	0.10542
YFL039C	act1-159	0.10485
YGL145W	tip20-5	0.10459
YFR032C-B	yfr032c-bΔ	0.10457
YDR042C	ydr042cΔ	0.10435
YJL187C	swe1Δ	0.10428
YGR277C	cab4-5001	0.10424
YFL054C	aqy3Δ	0.10416
YGL056C	sds23Δ	0.10379
YLR196W	pwp1-5001	0.1032
YLR016C	pml1Δ	0.10287
YJR010W	met3Δ	0.10268
YMR133W	rec114Δ	0.1023
YJL079C	pry1Δ	0.10221
YDL122W	ubp1Δ	0.10135
YNR032W	ppg1Δ	0.10106
YLR080W	emp46Δ	0.10094
YLR175W	cbf5-5001	0.10056
YPL276W	ypl276wΔ	0.10025
YGL073W	hsf1-848	0.09957
YPR189W	ski3Δ	0.09913
YFL039C	act1-108	0.09891
YMR067C	ubx4Δ	0.09886
YJR076C	cdc11-2	0.09857
YGR057C	lst7Δ	0.09852
YFL039C	act1-133	0.09842
YER111C	swi4Δ	0.09835
YJL008C	cct8-5001	0.09827
YML079W	yml079wΔ	0.098
YPR103W	pre2-1	0.09765
YDR480W	dig2Δ	0.09746
YGL048C	rpt6-1	0.09697
YJL218W	yjl218wΔ	0.09694
YOR181W	las17-13	0.0969
YML080W	dus1Δ	0.09687
YHR034C	pih1Δ	0.0964
YFL039C	act1-101	0.09635
YDR025W	rps11aΔ	0.09585
YLL021W	spa2Δ	0.09536
YEL036C	anp1Δ	0.09532
YLR153C	acs2-5003	0.09491
YER155C	bem2Δ	0.0948
YOR122C	pfy1-13	0.09459
YHR137W	aro9Δ	0.09429
YFL056C	aad6Δ	0.09412
YOR295W	uaf30Δ	0.09406
YLR314C	cdc3-1	0.09383
YIL090W	ice2Δ	0.09382
YBL006C	ldb7Δ	0.09381
YDR176W	ngg1Δ	0.09353
YAL041W	cdc24-11	0.09348
YDR200C	vps64Δ	0.09333
YFL039C	act1-129	0.09323
YOR133W	eft1Δ	0.09262
YER149C	pea2Δ	0.09235
YKL079W	smy1Δ	0.09225
YIL124W	ayr1Δ	0.09207
YDL225W	shs1Δ	0.09148
YNL138W	srv2-2	0.09138
YML014W	trm9Δ	0.09102
YIR031C	dal7Δ	0.09101
YOR251C	tum1Δ	0.09097
YLR425W	tus1Δ	0.09087
YBR171W	sec66Δ	0.09083
YOR174W	med4-54	0.09054
YHR181W	svp26Δ	0.0902
YJL172W	cps1Δ	0.09019
YOR224C	rpb8-5001	0.09017
YOL007C	csi2Δ	0.08971
YDL117W	cyk3Δ	0.08967
YNR013C	pho91Δ	0.08956
YOR230W	wtm1Δ	0.0895
YFL039C	act1-119	0.08884
YMR277W	fcp1-1-supp2Δ	0.08867	Carries Suppressor Mutation
YLR208W	sec13-1	0.08855
YLR100W	erg27-5001	0.08838
YBR280C	saf1Δ	0.08817
YPL016W	swi1-5004	0.08759
YJL123C	mtc1Δ	0.08739
YLR178C	tfs1Δ	0.08702
YLR212C	tub4-y445d	0.0868
YBR023C	chs3Δ	0.08651
YKL057C	nup120Δ	0.0865
YPR091C	nvj2Δ	0.08643
YDR263C	din7Δ	0.08636
YGL219C	mdm34Δ	0.08573
YBR246W	rrt2Δ	0.08546
YMR155W	ymr155wΔ	0.08506
YBR281C	dug2Δ	0.08496
YGR255C	coq6Δ	0.08484
YJR111C	pxp2Δ	0.08477
YLR408C	bls1Δ	0.0847
YKL028W	tfa1-5001	0.08461
YDR158W	hom2Δ	0.08444
YIL013C	pdr11Δ	0.08435
YOR261C	rpn8-5007	0.08434
YPR016C	tif6-ts1	0.08427
YFR024C-A	lsb3Δ	0.08406
YER100W	ubc6Δ	0.08373
YGR006W	prp18-1202	0.08333
YNR012W	urk1Δ	0.08322
YGR044C	rme1Δ	0.08314
YNL229C	ure2Δ	0.0831
YHR107C	cdc12-1	0.08285
YEL031W	spf1Δ	0.08276
YPL079W	rpl21bΔ	0.08261
YHR142W	chs7Δ	0.08256
YJR056C	yjr056cΔ	0.08225
YBL061C	skt5Δ	0.08193
YLR319C	bud6Δ	0.08189
YLR406C-A	ylr406c-aΔ	0.08188
YBR168W	pex32Δ	0.08182
YMR247W-A	ymr247w-aΔ	0.08145
YPL129W	taf14Δ	0.08125
YKL203C	tor2-21	0.08116
YML048W	gsf2Δ	0.08096
YBR262C	mic12Δ	0.08087
YMR236W	taf9-ts2	0.08083
YPL265W	dip5Δ	0.08064
YNR035C	arc35-5	0.08063
YPL031C	pho85Δ	0.08061
YBR189W	rps9bΔ	0.08056
YHR157W	rec104Δ	0.08054
YBR083W	tec1Δ	0.08036
YDL147W	rpn5-5001	0.08029
YJL110C	gzf3Δ	0.07978
YER012W	pre1-1	0.07955
YLR342W	fks1Δ	0.07927
YDL097C	rpn6-1	0.07924
YGL115W	snf4Δ	0.07879
YDR320C	swa2Δ	0.07873
YPR019W	mcm4-5001	0.0786
YGL003C	cdh1Δ	0.07852
YMR274C	rce1Δ	0.07776
YHL014C	ylf2Δ	0.07772
YFR050C	pre4-5001	0.07767
YFR023W	pes4Δ	0.07766
YDR167W	taf10-5002	0.0776
YOR254C	sec63-1	0.07733
YOL078W	avo1-5005	0.07724
YPL242C	iqg1-5004	0.0772
YBR049C	reb1-5001	0.07705
YGR275W	rtt102Δ	0.07693
YML042W	cat2Δ	0.07691
YFL039C	act1-120	0.07682
YBR101C	fes1Δ	0.07654
YNL061W	nop2-4-supp1Δ	0.07653	Carries Suppressor Mutation
YPL060C-A	ypl060c-aΔ	0.07652
YMR059W	sen15-5001	0.07649
YDR229W	ivy1Δ	0.07648
YBR126C	tps1Δ	0.07646
YMR136W	gat2Δ	0.07629
YDR128W	mtc5Δ	0.07618
YLR185W	rpl37aΔ	0.07609
YNL233W	bni4Δ	0.0755
YGR274C	taf1-1	0.07542
YJR066W	tor1Δ	0.07533
YCR002C	cdc10-4	0.07502
YML064C	tem1-3	0.0749
YOR281C	plp2-5001	0.07486
YJL183W	mnn11Δ	0.0748
YOR027W	sti1Δ	0.07476
YFL039C	act1-132	0.07474
YBL105C	pkc1-1	0.07458
YIL138C	tpm2Δ	0.0745
YLR143W	dph6Δ	0.07446
YDR507C	gin4Δ	0.07438
YGR204C-A	ygr204c-aΔ	0.07429
YOR129C	afi1Δ	0.07425
YNR009W	nrm1Δ	0.07406
YGL261C	pau11Δ	0.07384
YOL023W	ifm1Δ	0.07363
YBR179C	fzo1Δ	0.07337
YJR022W	lsm8-5001-supp1	0.07312	Carries Suppressor Mutation
YAR019C	cdc15-1	0.07312
YDR239C	ydr239cΔ	0.07306
YLR183C	tos4Δ	0.07302
YPL201C	yig1Δ	0.0728
YBL050W	sec17-1	0.07272
YPL011C	taf3-5001	0.07263
YOL024W	yol024wΔ	0.07257
YPR108W	rpn7-3	0.07256
YBR250W	spo23Δ	0.07249
YCR024C-B	ycr024c-bΔ	0.07245
YPL279C	fex2Δ	0.07241
YLR238W	far10Δ	0.07239
YFL001W	deg1Δ	0.07239
YBR164C	arl1Δ	0.07234
YFL039C	act1-4	0.07223
YIL014C-A	yil014c-aΔ	0.0722
YMR242C	rpl20aΔ	0.07217
YNL280C	erg24-supp1Δ	0.07204	Carries Suppressor Mutation
YGR149W	gpc1Δ	0.07198
YIR011C	sts1-5001	0.07175
YDL185W	vma1Δ	0.07149
YAL014C	syn8Δ	0.07144
YGR135W	pre9Δ	0.07143
YFL039C	act1-3	0.07128
YPL047W	sgf11Δ	0.07121
YIL119C	rpi1Δ	0.07119
YER176W	ecm32Δ	0.07119
YIL033C	bcy1Δ	0.07116
YDR049W	vms1Δ	0.07105
YPL090C	rps6aΔ	0.07091
YKL095W	yju2-5001	0.07083
YBR077C	slm4Δ	0.07059
YHR036W	brl1-2221	0.07049
YIL052C	rpl34bΔ	0.07049
YNL118C	dcp2-7	0.07048
YBR114W	rad16Δ	0.07044
YFL039C	act1-121	0.07038
YFL039C	act1-136	0.07037
YEL034W	hyp2-2	0.07022
YNR036C	mrps12-supp1Δ	0.0701	Carries Suppressor Mutation
YGL209W	mig2Δ	0.07009
YDR001C	nth1Δ	0.06994
YOR011W-A	yor011w-aΔ	0.06991
YIR014W	yir014wΔ	0.06991
YPR129W	scd6Δ	0.06986
YJR007W	sui2-5001	0.06963
YPR165W	rho1-5002	0.06953
YPL007C	tfc8-5001	0.06942
YOR157C	pup1-1	0.0694
YOR204W	ded1-95	0.06921
YKL124W	ssh4Δ	0.06919
YPR134W	mss18Δ	0.06916
YML052W	sur7Δ	0.06906
YFR057W	yfr057wΔ	0.069
YCL009C	ilv6Δ	0.06896
YOR326W	myo2-14	0.06894
YPR036W-A	spo24Δ	0.0689
YDR336W	mrx8Δ	0.06888
YGR225W	ama1Δ	0.06882
YJR105W	ado1Δ	0.06878
YIR017C	met28Δ	0.06877
YEL034W	hyp2-3	0.06876
YPR200C	arr2Δ	0.06868
YLR306W	ubc12Δ	0.06867
YBR055C	prp6-ts	0.06833
YLR052W	ies3Δ	0.06816
YBR089C-A	nhp6bΔ	0.06813
YPR105C	cog4-5004	0.0681
YGL094C	pan2Δ	0.06801
YBR212W	ngr1Δ	0.06787
YPL207W	tyw1Δ	0.06786
YKL056C	tma19Δ	0.06767
YDR525W-A	sna2Δ	0.06754
YPR094W	rds3-1	0.0675
YNL096C	rps7bΔ	0.06747
YER088C	dot6Δ	0.06746
YIL092W	yil092wΔ	0.06734
YPL042C	ssn3Δ	0.06722
YAL016C-B	yal016c-bΔ	0.06714	Dubious
YEL060C	prb1Δ	0.06699
YDL035C	gpr1Δ	0.06697
YBL051C	pin4Δ	0.06695
YGR169C	pus6Δ	0.06685
YGL079W	kxd1Δ	0.06673
YMR204C	inp1Δ	0.06672
YKR102W	flo10Δ	0.0666
YFL034C-B	mob2-11-supp1Δ	0.06656	Carries Suppressor Mutation
YHR103W	sbe22Δ	0.06656
YGR015C	ygr015cΔ	0.06652
YDL159W-A	ydl159w-aΔ	0.06649
YDL115C	iwr1Δ	0.06646
YDL040C	nat1Δ	0.06643
YML036W	cgi121Δ	0.06642
YER137C	yer137cΔ	0.06638
YMR175W-A	ymr175w-aΔ	0.06635
YNL152W	inn1-5007	0.06635
YML133C	yml133cΔ	0.06633
YPR063C	ypr063cΔ	0.06631
YKL204W	eap1Δ	0.06629
YOL048C	rrt8Δ	0.06617
YIL016W	snl1Δ	0.0658
YER110C	kap123Δ	0.06575
YBL024W	ncl1Δ	0.06572
YJR065C	arp3-31	0.06567
YGR253C	pup2-5001	0.06565
YDL090C	ram1-supp1Δ	0.06544	Carries Suppressor Mutation
YDR062W	lcb2-19	0.06534
YKL024C	ura6-5	0.06533
YGL256W	adh4Δ	0.06514
YKL128C	pmu1Δ	0.06503
YJL121C	rpe1Δ	0.06502
YHL001W	rpl14bΔ	0.06501
YLL006W	mmm1Δ	0.06497
YIL089W	yil089wΔ	0.06496
YDL126C	cdc48-1	0.06488
YER102W	rps8bΔ	0.06488
YDL143W	cct4-1	0.06484
YPL061W	ald6Δ	0.06482
YPL161C	bem4Δ	0.06472
YOR362C	pre10-5001	0.06467
YMR276W	dsk2Δ	0.06457
YDR169C-A	ydr169c-aΔ	0.06454
YLR172C	dph5Δ	0.0645
YOR087W	yvc1Δ	0.06427
YBL087C	rpl23aΔ	0.06426
YHL033C	rpl8aΔ	0.06402
YLR019W	psr2Δ	0.06388
YFR004W	rpn11-8	0.06383
YBR160W	cdc28-13	0.06383
YFR004W	rpn11-14	0.06382
YGL252C	rtg2Δ	0.06381
YLR265C	nej1Δ	0.06379
YOR063W	rpl3-5004	0.06376
YDL058W	uso1-1	0.06372
YNL067W-B	ynl067w-bΔ	0.06366
YOR305W	rrg7Δ	0.06364
YLR154C-H	ylr154c-hΔ	0.06358
YLR291C	gcd7-5001	0.06347
YKL093W	mbr1Δ	0.06347
YDR388W	rvs167Δ	0.06341
YNR035C	arc35-6	0.06333
YHR212W-A	yhr212w-aΔ	0.06325
YMR171C	ear1Δ	0.06312
YBR080C	sec18-1	0.06272
YNL064C	ydj1Δ	0.06269
YLR363W-A	ylr363w-aΔ	0.06268
YIL062C	arc15-10	0.06266
YBL008W-A	ybl008w-aΔ	0.06263
YMR135C	gid8Δ	0.06261
YMR160W	ymr160wΔ	0.06258
YJR053W	bfa1Δ	0.06256
YMR261C	tps3Δ	0.06238
YLR401C	dus3Δ	0.06234
YJR040W	gef1Δ	0.0623
YDR446W	ecm11Δ	0.0623
YNL130C-A	dgr1Δ	0.06228
YMR296C	lcb1-10	0.06228
YIL150C	mcm10-43	0.06215
YLR448W	rpl6bΔ	0.0621
YMR296C	lcb1-4	0.06204
YOL111C	mdy2Δ	0.06199
YOL149W	dcp1-5007	0.06194
YFL023W	bud27Δ	0.06161
YIL080W	yil080wΔ	0.06151
YBL041W	pre7-5001	0.06149
YKL127W	pgm1Δ	0.06148
YDR538W	pad1Δ	0.06147
YKL164C	pir1Δ	0.06139
YGR089W	nnf2Δ	0.06128
YPL263C	kel3Δ	0.06126
YPR051W	mak3Δ	0.06104
YGR058W	pef1Δ	0.06092
YLR022C	sdo1-vma1-ts	0.06081
YBR196C-A	ybr196c-aΔ	0.06079
YPR178W	prp4-1	0.06077
YDR167W	taf10-5004	0.06077
YKL087C	cyt2Δ	0.06068
YER120W	scs2Δ	0.0606
YPL005W	aep3Δ	0.06049
YNR057C	bio4Δ	0.06048
YDL233W	mfg1Δ	0.06033
YDL206W	ydl206wΔ	0.06022
YBR135W	cks1-38	0.06021
YOR293C-A	yor293c-aΔ	0.0602
YBR084C-A	rpl19aΔ	0.06017
YGR163W	gtr2Δ	0.06015
YFL038C	ypt1-3	0.06013
YPL094C	sec62-ts	0.06006
YAL041W	cdc24-1	0.06004
YJL038C	loh1Δ	0.05984
YNL166C	bni5Δ	0.05974
YNL181W	pbr1-5001	0.05973
YJR062C	nta1Δ	0.05968
YHR008C	sod2Δ	0.05968
YHR216W	imd2Δ	0.05966
YHR121W	lsm12Δ	0.05962
YDR423C	cad1Δ	0.05962
YDR295C	hda2Δ	0.05959
YJR099W	yuh1Δ	0.05956
YMR191W	spg5Δ	0.0595
YGR118W	rps23aΔ	0.05942
YJL159W	hsp150Δ	0.0594
YDR150W	num1Δ	0.05929
YFL039C	act1-125	0.05914
YDR221W	gtb1Δ	0.05909
YEL054C	rpl12aΔ	0.05908
YDR323C	pep7Δ	0.05907
YGR091W	prp31-1	0.05905
YKR057W	rps21aΔ	0.05892
YNL006W	lst8-15	0.05878
YDR086C	sss1-5001	0.05876
YCL038C	atg22Δ	0.05875
YDR019C	gcv1Δ	0.05864
YJR076C	cdc11-5	0.05863
YDL083C	rps16bΔ	0.05862
YLL025W	pau17Δ	0.05861
YGR106C	voa1Δ	0.05856
YML086C	alo1Δ	0.05854
YOR189W	ies4Δ	0.05851
YML081W	tda9Δ	0.05848
YLR356W	atg33Δ	0.05843
YPL231W	fas2-5001	0.05842
YKL105C	seg2Δ	0.05841
YER172C	brr2-5023-supp1	0.05836	Carries Suppressor Mutation
YJL184W	gon7Δ	0.05836
YML054C	cyb2Δ	0.05831
YDR465C	rmt2Δ	0.0583
YLR271W	cmg1Δ	0.05829
YJL091C	gwt1-20	0.05827
YDL031W	dbp10-5006	0.05825
YFL033C	rim15Δ	0.05824
YER165W	pab1-5002	0.05821
YMR239C	rnt1-47	0.05819
YLL007C	lmo1Δ	0.05818
YPL165C	set6Δ	0.05812
YLR432W	imd3Δ	0.05797
YBL103C	rtg3Δ	0.05789
YGL155W	cdc43-2	0.05786
YMR173W	ddr48Δ	0.05784
YGL066W	sgf73Δ	0.05783
YGL135W	rpl1bΔ	0.05778
YLR273C	pig1Δ	0.05773
YGR274C	taf1-2	0.05763
YOR116C	rpo31-698	0.05761
YLR228C	ecm22Δ	0.05759
YJR093C	fip1-5001	0.05746
YKR009C	fox2Δ	0.05735
YDR245W	mnn10Δ	0.05726
YOR231W	mkk1Δ	0.05723
YPL135W	isu1Δ	0.05723
YBL063W	kip1Δ	0.05699
YPL119C	dbp1Δ	0.05689
YMR107W	spg4Δ	0.05688
YCR002C	cdc10-2	0.05687
YPL036W	pma2Δ	0.05686
YAL044W-A	bol1Δ	0.05676
YOR035C	she4Δ	0.05676
YPR192W	aqy1Δ	0.05653
YBL079W	nup170Δ	0.05653
YFR049W	ymr31Δ	0.05649
YDR059C	ubc5Δ	0.05635
YIL078W	ths1-5009	0.05617
YOL065C	inp54Δ	0.05617
YDR524C-B	ydr524c-bΔ	0.05608
YHL013C	otu2Δ	0.05599
YOR274W	mod5Δ	0.05598
YNL047C	slm2Δ	0.05581
YKR041W	ykr041wΔ	0.05581
YML041C	vps71Δ	0.05578
YIL145C	pan6Δ	0.05573
YLR390W	ecm19Δ	0.05572
YBL104C	sea4Δ	0.0557
YKL073W	lhs1Δ	0.05569
YFR036W	cdc26Δ	0.05568
YDL038C	ydl038cΔ	0.05566
YCR020C	pet18Δ	0.05561
YPL077C	ypl077cΔ	0.05558
YPL130W	spo19Δ	0.05555
YOL001W	pho80Δ	0.05553
YJL093C	tok1Δ	0.05539
YFL039C	act1-124	0.05513
YDL145C	cop1-1	0.05513
YGR085C	rpl11bΔ	0.05508
YMR116C	asc1Δ	0.05488
YGR249W	mga1Δ	0.05487
YFL034C-B	mob2-22	0.05482
YFL057C	aad16Δ	0.0548
YMR241W	yhm2Δ	0.05478
YMR074C	sdd2Δ	0.05478
YNR004W	swm2Δ	0.05468
YAL024C	lte1Δ	0.05467
YDR350C	atp22Δ	0.05455
YMR230W	rps10bΔ	0.05453
YMR194W	rpl36aΔ	0.05452
YLR159C-A	ylr159c-aΔ	0.05449
YNR060W	fre4Δ	0.0544
YKR051W	ykr051wΔ	0.05439
YMR316W	dia1Δ	0.05435
YBL105C	pkc1-ts	0.05435
YGR129W	syf2Δ	0.05434
YDR090C	ydr090cΔ	0.05428
YER124C	dse1Δ	0.05427
YDR310C	sum1Δ	0.0542
YDR123C	ino2Δ	0.05419
YOR384W	fre5Δ	0.05415
YPL231W	fas2-5011	0.05412
YBR213W	met8Δ	0.05403
YER065C	icl1Δ	0.05402
YKL161C	kdx1Δ	0.05398
YDR516C	emi2Δ	0.0539
YJR120W	yjr120wΔ	0.05384
YLL048C	ybt1Δ	0.05384
YER093C	tsc11-1	0.05382
YLR398C	ski2Δ	0.05379
YHR171W	atg7Δ	0.05359
YLR406C	rpl31bΔ	0.05352
YLR042C	ylr042cΔ	0.05335
YER189W	yer189wΔ	0.05322
YCL069W	vba3Δ	0.05309
YBR109C	cmd1-1	0.05308
YPL157W	tgs1Δ	0.05302
YOR181W	las17-14	0.05294
YNL111C	cyb5Δ	0.05293
YOR265W	rbl2Δ	0.05292
YDR293C	ssd1Δ	0.05291
YDL020C	rpn4Δ	0.05286
YKL068W-A	ykl068w-aΔ	0.0528
YGR086C	pil1Δ	0.05277
YDR479C	pex29Δ	0.05274
YNR049C	mso1Δ	0.05271
YML075C	hmg1Δ	0.05261
YIL117C	prm5Δ	0.05257
YBR139W	ybr139wΔ	0.05254
YBR111W-A	sus1Δ	0.05244
YBR123C	tfc1-e447k	0.05232
YBR042C	cst26Δ	0.05231
YML073C	rpl6aΔ	0.05226
YML115C	van1Δ	0.05218
YJR004C	sag1Δ	0.05213
YKL007W	cap1Δ	0.05212
YJL095W	bck1Δ	0.0521
YJR077C	mir1Δ	0.05204
YGR009C	sec9-4	0.05201
YGR006W	prp18-ts	0.052
YFR016C	yfr016cΔ	0.05187
YOR063W	rpl3-5002	0.05183
YNL173C	mdg1Δ	0.05178
YFL034C-B	mob2-26-supp2bΔ	0.05176	Carries Suppressor Mutation
YBR050C	reg2Δ	0.05172
YLR224W	ucc1Δ	0.05155
YNL147W	lsm7Δ	0.05151
YDL126C	cdc48-2	0.05151
YOL076W	mdm20-supp1Δ	0.05146	Carries Suppressor Mutation
YLL019C	kns1Δ	0.05135
YOR234C	rpl33bΔ	0.05134
YDL130W	rpp1bΔ	0.05125
YLR323C	cwc24-5004	0.05122
YBL102W	sft2Δ	0.05103
YNL006W	lst8-6	0.05084
YBR163W	exo5Δ	0.0508
YNL023C	fap1Δ	0.0508
YIL042C	pkp1Δ	0.05076
YNL241C	zwf1Δ	0.05072
YER165W	pab1-5001	0.05071
YDL097C	rpn6-5001	0.05065
YDL100C	get3Δ	0.05064
YGL082W	ygl082wΔ	0.05064
YFL060C	sno3Δ	0.05063
YFR031C-A	rpl2aΔ	0.05055
YNL300W	tos6Δ	0.05051
YOR247W	srl1Δ	0.05049
YGR148C	rpl24bΔ	0.05046
YNL311C	skp2Δ	0.05045
YDR382W	rpp2bΔ	0.05039
YOL062C	apm4Δ	0.05038
YDR453C	tsa2Δ	0.05036
YFR021W	atg18Δ	0.05031
YER007C-A	tma20Δ	0.05025
YOL101C	izh4Δ	0.05012
YDR073W	snf11Δ	0.05009
YBR136W	mec1-4ts	0.05005
YBR177C	eht1Δ	0.05005
YDR482C	cwc21Δ	0.05003
YDL015C	tsc13-5001	0.04999
YJR121W	atp2Δ	0.04994
YDR335W	msn5Δ	0.04991
YJR076C	cdc11-1	0.04989
YGL181W	gts1Δ	0.04986
YPR080W	tef1Δ	0.04985
YJR025C	bna1Δ	0.04976
YFR052W	rpn12-1	0.04973
YNL304W	ypt11Δ	0.04963
YDR409W	siz1Δ	0.0496
YGR203W	ych1Δ	0.04957
YNL181W	pbr1-5007	0.04947
YBR025C	ola1Δ	0.04946
YGR279C	scw4Δ	0.04941
YJR064W	cct5-5001	0.0494
YOR040W	glo4Δ	0.04939
YER019W	isc1-supp1Δ	0.04936	Carries Suppressor Mutation
YMR157C	aim36Δ	0.04932
YJL104W	pam16-3	0.04923
YDR142C	pex7Δ	0.04913
YKL196C	ykt6-5001	0.04911
YJR129C	efm3Δ	0.04908
YIL023C	yke4Δ	0.04903
YBL069W	ast1Δ	0.04898
YLL055W	yct1Δ	0.04896
YDL027C	mrx9Δ	0.04895
YBR133C	hsl7Δ	0.04895
YHR036W	brl1-3231	0.04893
YLR451W	leu3Δ	0.04892
YDR022C	atg31Δ	0.04883
YJR148W	bat2Δ	0.04879
YER037W	phm8Δ	0.04879
YMR275C	bul1Δ	0.04865
YJL197W	ubp12Δ	0.04858
YJR149W	yjr149wΔ	0.04853
YLR075W	rpl10-5001	0.04851
YGR186W	tfg1-5003	0.04851
YJL179W	pfd1Δ	0.0484
YHL036W	mup3Δ	0.04837
YER076C	yer076cΔ	0.04837
YHL046C	pau13Δ	0.04828
YBL107C	mix23Δ	0.04826
YLR267W	bop2Δ	0.04825
YPR004C	aim45Δ	0.04823
YDL211C	ydl211cΔ	0.04822
YJR143C	pmt4Δ	0.04821
YJR142W	yjr142wΔ	0.04818
YJR067C	yae1-5004	0.04816
YLR012C	ylr012cΔ	0.04812
YPL153C	rad53-5001	0.04811
YLR248W	rck2Δ	0.0481
YDR371W	cts2Δ	0.04809
YDR523C	sps1Δ	0.04807
YJR035W	rad26Δ	0.04803
YDR394W	rpt3-1	0.04801
YNR064C	ynr064cΔ	0.04793
YLR031W	ylr031wΔ	0.04782
YBR088C	pol30-k117r	0.0478
YLR082C	srl2Δ	0.04778
YJL063C	mrpl8-supp1Δ	0.04775	Carries Suppressor Mutation
YML098W	taf13-2	0.04752
YOL087C	duf1Δ	0.04747
YBR230W-A	ybr230w-aΔ	0.04742
YBR196C	pgi1-2	0.04742
YCR020W-B	htl1Δ	0.04738
YCR015C	cto1Δ	0.04738
YOL025W	lag2Δ	0.04738
YDR129C	sac6Δ	0.0472
YDR188W	cct6-18-supp1	0.04716	Carries Suppressor Mutation
YPR105C	cog4-5005	0.04713
YCL039W	gid7Δ	0.04711
YNL039W	bdp1-5005	0.04708
YMR138W	cin4Δ	0.04702
YAL041W	cdc24-3	0.04699
YKL176C	lst4Δ	0.04686
YKL092C	bud2Δ	0.04678
YIL072W	hop1Δ	0.04673
YIR021W-A	yir021w-aΔ	0.04672
YBR058C	ubp14Δ	0.04665
YDR287W	inm2Δ	0.04664
YMR317W	ymr317wΔ	0.04662
YBL046W	psy4Δ	0.04656
YLR231C	bna5Δ	0.04653
YLR199C	pba1Δ	0.0465
YGR027C	rps25aΔ	0.04644
YGL174W	bud13Δ	0.04642
YHR057C	cpr2Δ	0.04641
YPR125W	ylh47Δ	0.04636
YOL067C	rtg1Δ	0.0463
YCR019W	mak32Δ	0.04628
YPL076W	gpi2-1-7b	0.04624
YOL003C	pfa4Δ	0.04621
YAR033W	mst28Δ	0.04615
YDL103C	qri1-ts6	0.04613
YER053C-A	yer053c-aΔ	0.04606
YOR261C	rpn8-5008	0.046
YDR208W	mss4-103	0.04597
YOR216C	rud3Δ	0.04591
YMR152W	yim1Δ	0.0459
YER130C	com2Δ	0.04587
YOR313C	sps4Δ	0.04575
YER125W	rsp5-3	0.04568
YNL178W	rps3-5002	0.04565
YMR159C	atg16Δ	0.04563
YBL076C	ils1-1	0.04561
YBL105C	pkc1-2	0.04556
YHL030W	ecm29Δ	0.04547
YGR056W	rsc1Δ	0.04547
YLR426W	tda5-supp1Δ	0.04544	Carries Suppressor Mutation
YDR276C	pmp3Δ	0.04542
YGR046W	tam41-5001	0.04528
YJL155C	fbp26Δ	0.04527
YJR076C	cdc11-3	0.04525
YLR385C	swc7Δ	0.04525
YPR153W	may24Δ	0.04519
YIR013C	gat4Δ	0.04519
YFR005C	sad1-1	0.04514
YNL048W	alg11Δ	0.04507
YBR255W	mtc4Δ	0.04504
YGL116W	cdc20-3	0.04501
YDR106W	arp10Δ	0.04492
YFL061W	ddi2Δ	0.0449
YPL108W	ypl108wΔ	0.0449
YHR170W	nmd3-4	0.04489
YAL034C	fun19Δ	0.04489
YJL036W	snx4Δ	0.04488
YAL021C	ccr4Δ	0.04481
YOL028C	yap7Δ	0.04474
YBR093C	pho5Δ	0.04474
YNL074C	mlf3Δ	0.0447
YFL058W	thi5Δ	0.04465
YBL075C	ssa3Δ	0.04463
YBR117C	tkl2Δ	0.04461
YDR264C	akr1Δ	0.0446
YPL030W	trm44Δ	0.04455
YBR031W	rpl4aΔ	0.04454
YNR017W	tim23-5001	0.04451
YIL142W	cct2-5002	0.04448
YPR008W	haa1Δ	0.04442
YLL057C	jlp1Δ	0.04441
YML007C-A	yml007c-aΔ	0.04427
YBR260C	rgd1Δ	0.04418
YJR085C	yjr085cΔ	0.04413
YMR223W	ubp8Δ	0.04411
YGR217W	cch1Δ	0.04409
YDR145W	taf12-ts23	0.04407
YDL051W	lhp1Δ	0.04406
YGL010W	mpo1Δ	0.044
YLR351C	nit3Δ	0.04398
YKL215C	oxp1Δ	0.04398
YFR037C	rsc8-ts21	0.04394
YPL259C	apm1Δ	0.04393
YPL258C	thi21Δ	0.04392
YNL292W	pus4Δ	0.04386
YDR468C	tlg1-5005	0.04374
YOL155W-A	yol155w-aΔ	0.04372
YGR166W	trs65Δ	0.04371
YDL123W	sna4Δ	0.04363
YHL006C	shu1Δ	0.04357
YML126C	erg13-5001	0.04354
YEL034W	hyp2-ts	0.04353
YNL067W	rpl9bΔ	0.04352
YLR361C-A	ylr361c-aΔ	0.04334
YNL227C	jjj1Δ	0.04321
YKR006C	mrpl13Δ	0.04319
YJL057C	iks1Δ	0.04319
YBR234C	arc40-5001	0.04318
YNL181W	pbr1-5013	0.04316
YJL210W	pex2Δ	0.04315
YBL028C	ybl028cΔ	0.04313
YER027C	gal83Δ	0.04309
YDR125C	ecm18Δ	0.04307
YPL054W	lee1Δ	0.04304
YMR040W	yet2Δ	0.04303
YPR161C	sgv1-23	0.04293
YDR238C	sec26-11d26	0.04293
YAL051W	oaf1Δ	0.04291
YLR089C	alt1Δ	0.04291
YLR466C-B	ylr466c-bΔ	0.04289	Dubious
YKL008C	lac1Δ	0.04279
YCR087C-A	ycr087c-aΔ	0.04279
YPR006C	icl2Δ	0.04275
YGR120C	cog2-1	0.04271
YOR264W	dse3Δ	0.0426
YOL047C	lds2Δ	0.0426
YNL211C	mrx7Δ	0.04255
YLR278C	ylr278cΔ	0.04255
YER122C	glo3-supp1Δ	0.04254	Carries Suppressor Mutation
YHR177W	yhr177wΔ	0.0425
YNL159C	asi2Δ	0.04246
YMR071C	tvp18Δ	0.04242
YER007W	pac2Δ	0.0424
YBR072C-A	ybr072c-aΔ	0.04237
YJR098C	yjr098cΔ	0.04235
YNL305C	bxi1Δ	0.04234
YBR148W	ysw1Δ	0.04227
YLR074C	bud20Δ	0.04224
YMR096W	snz1Δ	0.04216
YKL011C	cce1Δ	0.04203
YFL020C	pau5Δ	0.04201
YOR104W	pin2Δ	0.04195
YDR018C	ydr018cΔ	0.04183
YKR003W	osh6Δ	0.04181
YDR424C	dyn2Δ	0.04181
YJL136W-A	yjl136w-aΔ	0.0418
YDR333C	rqc1Δ	0.0418
YNL008C	asi3Δ	0.0418
YOR204W	ded1-199	0.0418
YLR292C	sec72Δ	0.04177
YGL031C	rpl24aΔ	0.04176
YAL064W	yal064wΔ	0.04174
YPR121W	thi22Δ	0.04169
YLR157C	asp3-2Δ	0.04168
YCR004C	ycp4Δ	0.04165
YFR034C	pho4Δ	0.04161
YNL015W	pbi2Δ	0.04159
YKL173W	snu114-60	0.04157
YDL171C	glt1Δ	0.04154
YFL041W-A	yfl041w-aΔ	0.04154
YLR301W	hri1Δ	0.0415
YGL136C	mrm2Δ	0.04148
YDL063C	syo1Δ	0.04136
YIL021W	rpb3-2	0.04135
YPR029C	apl4Δ	0.04129
YDR385W	eft2Δ	0.04129
YOR387C	yor387cΔ	0.04127
YOR256C	tre2-5005	0.04125
YNL214W	pex17Δ	0.04124
YER107C	gle2Δ	0.04119
YGR174W-A	ygr174w-aΔ	0.04118
YKL026C	gpx1Δ	0.04115
YLR309C	imh1Δ	0.04115
YJL125C	gcd14-4-supp1Δ	0.04114	Carries Suppressor Mutation
YPL106C	sse1Δ	0.04109
YLR340W	rpp0-5001	0.04104
YEL053C	mak10Δ	0.04103
YGR002C	swc4-4	0.04102
YBR112C	cyc8Δ	0.04101
YDL167C	nrp1Δ	0.04099
YKR064W	oaf3Δ	0.04097
YGL048C	rpt6-20	0.04096
YBR141C	bmt2Δ	0.04088
YLL050C	cof1-8	0.04079
YPL063W	tim50-5001	0.04077
YDR434W	gpi17-5001	0.04075
YBR151W	apd1Δ	0.04073
YDR364C	cdc40-ts	0.04072
YOR019W	yor019wΔ	0.04071
YPR032W	sro7Δ	0.04068
YHL039W	efm1Δ	0.04058
YGL110C	cue3Δ	0.04058
YLR299W	ecm38Δ	0.04045
YBR299W	mal32Δ	0.04042
YBL086C	ybl086cΔ	0.04036
YDR144C	mkc7Δ	0.04026
YLL042C	atg10Δ	0.04025
YJL219W	hxt9Δ	0.04021
YDL021W	gpm2Δ	0.04018
YEL011W	glc3Δ	0.04015
YLR162W-A	rrt15Δ	0.04012
YLR332W	mid2Δ	0.03999
YJR069C	ham1Δ	0.03999
YDR319C	yft2Δ	0.03995
YKL032C	ixr1Δ	0.03989
YBL007C	sla1Δ	0.03984
YDL082W	rpl13aΔ	0.03981
YOR002W	alg6Δ	0.03975
YDL028C	mps1-1	0.03972
YOR173W	dcs2Δ	0.0397
YPR184W	gdb1Δ	0.03957
YOR092W	ecm3Δ	0.03956
YER004W	fmp52Δ	0.03955
YJR024C	mde1Δ	0.03951
YOR353C	sog2-5002-supp1	0.0395	Carries Suppressor Mutation
YIL098C	fmc1Δ	0.03946
YPL231W	fas2-5012	0.03939
YDL019C	osh2Δ	0.03937
YBR162W-A	ysy6Δ	0.03933
YOL027C	mdm38Δ	0.03933
YGL001C	erg26-1	0.03932
YOR153W	pdr5Δ	0.03926
YBR130C	she3Δ	0.03923
YLL022C	hif1Δ	0.03923
YKR048C	nap1Δ	0.03915
YNL061W	nop2-10	0.03914
YKL129C	myo3Δ	0.03911
YNL010W	ynl010wΔ	0.03909
YHR166C	cdc23-4	0.03908
YPL074W	yta6Δ	0.03908
YNL116W	dma2Δ	0.03901
YDR500C	rpl37bΔ	0.039
YKL052C	ask1-2	0.03899
YNR045W	pet494Δ	0.03889
YHR099W	tra1Δ	0.03883
YNL167C	sko1Δ	0.0388
YEL013W	vac8-supp1Δ	0.03879	Carries Suppressor Mutation
YMR218C	trs130-5003	0.03877
YGR078C	pac10Δ	0.0387
YGR099W	tel2-7	0.03869
YCR101C	ycr101cΔ	0.03868
YDR329C	pex3Δ	0.03863
YHR114W	bzz1Δ	0.03862
YGR207C	cir1Δ	0.0386
YMR250W	gad1Δ	0.03859
YCR075W-A	ego2Δ	0.03858
YDL018C	erp3Δ	0.03848
YPL144W	poc4Δ	0.03847
YDR088C	slu7-ts1	0.03845
YNL200C	nnr1Δ	0.03843
YPL222W	fmp40Δ	0.03843
YGR153W	ygr153wΔ	0.03839
YDR238C	sec26-f856aw860a	0.0383
YIR022W	sec11-2	0.03827
YGL185C	ygl185cΔ	0.03824
YGR053C	ygr053cΔ	0.03823
YPR191W	qcr2Δ	0.03822
YNL138W	srv2-ts	0.03822
YNL245C	cwc25-5011	0.0382
YBR191W	rpl21aΔ	0.0382
YPL076W	gpi2-774	0.03819
YBR097W	vps15Δ	0.03816
YHR030C	slt2Δ	0.03815
YNL127W	far11Δ	0.03809
YDR179C	csn9Δ	0.03806
YOR014W	rts1Δ	0.03806
YBL021C	hap3Δ	0.03802
YDL025C	rtk1Δ	0.03802
YDR244W	pex5Δ	0.03796
YOL103W	itr2Δ	0.03792
YMR022W	ubc7Δ	0.03785
YLR283W	ylr283wΔ	0.03784
YDL065C	pex19Δ	0.03782
YMR168C	cep3-2	0.03781
YGL221C	nif3Δ	0.0378
YAL046C	bol3Δ	0.03776
YNL065W	aqr1Δ	0.03772
YHR113W	ape4Δ	0.03772
YMR237W	bch1Δ	0.03771
YKL159C	rcn1Δ	0.0377
YLR461W	pau4Δ	0.03769
YLR017W	meu1Δ	0.03764
YML061C	pif1Δ	0.03764
YDR351W	sbe2Δ	0.0376
YDL144C	ydl144cΔ	0.03759
YOL052C-A	ddr2Δ	0.03758
YOR275C	rim20Δ	0.03754
YKR067W	gpt2Δ	0.03754
YNL106C	inp52Δ	0.03749
YDL103C	qri1-ts1	0.03748
YER168C	cca1-5001	0.03742
YHR186C	kog1-1	0.0374
YLL015W	bpt1Δ	0.03739
YPL241C	cin2Δ	0.03737
YGR108W	clb1Δ	0.03729
YFR051C	ret2-1	0.03728
YBR085C-A	ybr085c-aΔ	0.03724
YBR296C-A	ybr296c-aΔ	0.03723
YPR074C	tkl1Δ	0.03721
YGR008C	stf2Δ	0.03721
YJL062W	las21Δ	0.03718
YBR172C	smy2Δ	0.03716
YPL158C	aim44Δ	0.03712
YDR331W	gpi8-ts	0.03712
YHR132C	ecm14Δ	0.03704
YMR127C	sas2Δ	0.03704
YDR418W	rpl12bΔ	0.03703
YDR473C	prp3-1	0.037
YGL116W	cdc20-1	0.037
YPL116W	hos3Δ	0.03699
YDR437W	gpi19-5001	0.03699
YER053C	pic2Δ	0.03699
YPR036W	vma13Δ	0.03699
YFL034C-B	mob2-28-supp1Δ	0.03698	Carries Suppressor Mutation
YBR010W	hht1Δ	0.03695
YOL068C	hst1Δ	0.03695
YMR163C	inp2Δ	0.03694
YNL054W	vac7Δ	0.03692
YDR117C	tma64Δ	0.03685
YBR181C	rps6bΔ	0.03678
YKL025C	pan3Δ	0.03677
YPR128C	ant1Δ	0.03676
YEL002C	wbp1-2	0.03676
YBR126C	tps1-supp2Δ	0.0367	Carries Suppressor Mutation
YCR011C	adp1Δ	0.03669
YGR276C	rnh70Δ	0.03667
YLR153C	acs2-5002	0.03665
YJL177W	rpl17bΔ	0.03664
YHR106W	trr2Δ	0.03664
YEL035C	utr5-5002	0.03663
YGR230W	bns1Δ	0.03661
YNL154C	yck2Δ	0.03659
YBR037C	sco1Δ	0.03656
YGL142C	gpi10-5001	0.03656
YLR154W-A	ylr154w-aΔ	0.03651	Dubious
YDR057W	yos9Δ	0.03649
YER119C	avt6Δ	0.03645
YLR373C	vid22Δ	0.03642
YJL192C	sop4Δ	0.03637
YDL114W	ydl114wΔ	0.03636
YHR001W	osh7Δ	0.03634
YBR108W	aim3Δ	0.03626
YPL214C	thi6Δ	0.03625
YOR259C	rpt4-150	0.03623
YEL034W	hyp2-1	0.03623
YMR055C	bub2Δ	0.03623
YNL270C	alp1Δ	0.03622
YDR181C	sas4Δ	0.03614
YNL181W	pbr1-5012	0.03614
YEL049W	pau2Δ	0.03612
YPL019C	vtc3Δ	0.03611
YDR261C	exg2Δ	0.03606
YHR144C	dcd1Δ	0.03606
YPL275W	fdh2Δ	0.03604
YGL116W	cdc20-2	0.036
YPL232W	sso1Δ	0.036
YNL093W	ypt53Δ	0.03599
YOR149C	smp3-1	0.03599
YIR035C	yir035cΔ	0.03596
YMR251W-A	hor7Δ	0.03595
YIL121W	qdr2Δ	0.0359
YBR295W	pca1Δ	0.0359
YER098W	ubp9Δ	0.03588
YMR145C	nde1Δ	0.03582
YGL254W	fzf1Δ	0.03574
YDL129W	ydl129wΔ	0.03574
YLR028C	ade16Δ	0.03573
YMR120C	ade17Δ	0.0357
YOR381W-A	yor381w-aΔ	0.03567
YIL096C	bmt5Δ	0.0356
YLR227C	ady4Δ	0.0356
YBR043C	qdr3Δ	0.03559
YNL066W	sun4Δ	0.03558
YGR121C	mep1Δ	0.03554
YOL104C	ndj1Δ	0.03551
YGR213C	rta1Δ	0.03549
YBL013W	fmt1Δ	0.03543
YJL117W	pho86Δ	0.03541
YOR172W	yrm1Δ	0.03537
YBR203W	cos111Δ	0.03534
YER013W	prp22-1	0.03532
YGR215W	rsm27-supp1Δ	0.03532	Carries Suppressor Mutation
YLR097C	hrt3Δ	0.03531
YBR033W	eds1Δ	0.03523
YHR153C	spo16Δ	0.03522
YFL017C	gna1-ts	0.03516
YGR232W	nas6Δ	0.03515
YER125W	rsp5-sm1	0.03511
YNL016W	pub1Δ	0.03508
YNL041C	cog6Δ	0.03507
YJR130C	str2Δ	0.03503
YDL183C	ydl183cΔ	0.03501
YOL121C	rps19aΔ	0.03497
YDR444W	ydr444wΔ	0.03489
YOR028C	cin5Δ	0.03485
YLR037C	pau23Δ	0.03483
YGL083W	scy1Δ	0.03481
YDR153C	ent5Δ	0.0348
YCR090C	ycr090cΔ	0.03475
YGR048W	ufd1-2	0.03469
YPL113C	ypl113cΔ	0.03468
YKR014C	ypt52Δ	0.03465
YBR290W	bsd2Δ	0.03463
YAL064C-A	tda8Δ	0.0346
YGR113W	dam1-19	0.03455
YOR164C	get4Δ	0.03455
YBR036C	csg2Δ	0.03453
YGR229C	smi1Δ	0.03453
YOR122C	pfy1-4	0.03452
YIL001W	yil001wΔ	0.03451
YBR086C	ist2Δ	0.03449
YJR159W	sor1Δ	0.03445
YGL058W	rad6Δ	0.03443
YOL081W	ira2Δ	0.03438
YGL105W	arc1Δ	0.03437
YCR002C	cdc10-1	0.03437
YDR508C	gnp1Δ	0.03436
YKL188C	pxa2Δ	0.03434
YBR079C	rpg1-5001	0.03429
YER103W	ssa4Δ	0.03422
YMR208W	erg12-5001	0.03421
YNL030W	hhf2Δ	0.0342
YLR070C	xyl2Δ	0.03418
YOR056C	nob1-5001	0.03414
YMR169C	ald3Δ	0.03414
YBR186W	pch2Δ	0.03412
YML106W	ura5Δ	0.03411
YGR093W	drn1Δ	0.034
YGL227W	vid30Δ	0.03397
YPL189C-A	coa2Δ	0.0339
YDR309C	gic2Δ	0.03387
YNL267W	pik1-104	0.03387
YOL070C	nba1Δ	0.03377
YNL058C	ynl058cΔ	0.03367
YNL032W	siw14Δ	0.03366
YGR286C	bio2Δ	0.03366
YDR338C	ydr338cΔ	0.03355
YGR216C	gpi1-1	0.03354
YMR180C	ctl1Δ	0.03353
YML071C	cog8Δ	0.03351
YLL043W	fps1Δ	0.03344
YKL224C	pau16Δ	0.03343
YPR030W	csr2Δ	0.03341
YGR019W	uga1Δ	0.03341
YHR078W	yhr078wΔ	0.03339
YFL046W	fmp32Δ	0.03339
YPL115C	bem3Δ	0.03332
YLR399C	bdf1Δ	0.03331
YDR110W	fob1Δ	0.03326
YHR036W	brl1-k405i	0.03326
YBR088C	pol30-k107r	0.03325
YDR399W	hpt1Δ	0.03323
YOR349W	cin1Δ	0.03319
YOR103C	ost2-5001	0.03318
YGL054C	erv14Δ	0.03311
YKR080W	mtd1Δ	0.03307
YML113W	dat1Δ	0.03301
YJL059W	yhc3Δ	0.03301
YPR045C	thp3Δ	0.03295
YNL079C	tpm1-supp1Δ	0.03293	Carries Suppressor Mutation
YJR013W	gpi14-5007	0.0329
YLR056W	erg3Δ	0.0329
YDR503C	lpp1Δ	0.03289
YNL264C	pdr17Δ	0.03289
YOR327C	snc2Δ	0.03289
YIR041W	pau15Δ	0.03281
YDL230W	ptp1Δ	0.03279
YMR177W	mmt1Δ	0.03269
YEL027W	vma3Δ	0.03268
YDR363W-A	sem1Δ	0.03267
YOR210W	rpb10-5004	0.03267
YLR325C	rpl38Δ	0.03264
YFR032C	rrt5Δ	0.03262
YHR160C	pex18Δ	0.03261
YOR042W	cue5Δ	0.03258
YIL006W	yia6Δ	0.03255
YER093C	tsc11-7	0.03253
YGL202W	aro8Δ	0.03251
YPR131C	nat3Δ	0.03241
YLL028W	tpo1Δ	0.03238
YDL239C	ady3Δ	0.03238
YPR156C	tpo3Δ	0.03231
YOL163W	yol163wΔ	0.03229
YPL239W	yar1Δ	0.03228
YGL178W	mpt5Δ	0.03222
YJR022W	lsm8-5003	0.03222
YNL069C	rpl16bΔ	0.03213
YNL314W	dal82Δ	0.03211
YEL005C	vab2Δ	0.03209
YLL041C	sdh2Δ	0.03209
YDL226C	gcs1Δ	0.03207
YBR048W	rps11bΔ	0.03198
YBR034C	hmt1Δ	0.03197
YOL038W	pre6-5001	0.03191
YNL160W	ygp1Δ	0.03189
YFL040W	yfl040wΔ	0.03188
YIL122W	pog1Δ	0.03188
YJR031C	gea1Δ	0.03187
YFL007W	blm10Δ	0.03183
YPL145C	kes1Δ	0.03183
YDR494W	rsm28Δ	0.03183
YHR184W	ssp1Δ	0.0318
YCL050C	apa1Δ	0.03179
YBR018C	gal7Δ	0.03177
YPL100W	atg21Δ	0.03158
YLR021W	irc25Δ	0.03156
YBR256C	rib5-5002	0.03155
YPL048W	cam1Δ	0.03153
YCR075C	ers1Δ	0.03153
YKR002W	pap1-5003	0.0315
YBR003W	coq1Δ	0.03149
YJL066C	mpm1Δ	0.03149
YOR259C	rpt4-145	0.03148
YDR145W	taf12-l446a	0.03143
YDR471W	rpl27bΔ	0.03143
YOR043W	whi2Δ	0.03141
YOR324C	frt1Δ	0.03138
YMR058W	fet3Δ	0.03138
YJL137C	glg2Δ	0.03138
YKR086W	prp16-ts	0.03134
YKL001C	met14Δ	0.0313
YLR065C	env10Δ	0.03129
YGR239C	pex21Δ	0.03126
YDR101C	arx1Δ	0.03126
YBR227C	mcx1Δ	0.03125
YNL009W	idp3Δ	0.03124
YGR133W	pex4Δ	0.03124
YMR197C	vti1-11	0.0312
YGR017W	ygr017wΔ	0.03104
YPL264C	ypl264cΔ	0.03102
YDL136W	rpl35bΔ	0.03098
YPL014W	cip1Δ	0.03096
YJL004C	sys1Δ	0.03095
YAR035W	yat1Δ	0.03094
YHR188C	gpi16-5001	0.03091
YDL078C	mdh3Δ	0.03089
YML127W	rsc9-5001	0.0308
YLL012W	yeh1Δ	0.03078
YJR033C	rav1Δ	0.03076
YLR098C	cha4Δ	0.03075
YDR212W	tcp1-2	0.03075
YCR045C	rrt12Δ	0.03066
YMR272C	scs7Δ	0.03064
YAR050W	flo1Δ	0.03062
YLR121C	yps3Δ	0.03055
YGR014W	msb2Δ	0.03048
YOL155C	hpf1Δ	0.03044
YER083C	get2Δ	0.03042
YFL039C	act1-155	0.03041
YAL040C	cln3Δ	0.03041
YKL222C	ykl222cΔ	0.0304
YDR466W	pkh3Δ	0.03039
YOR127W	rga1Δ	0.03035
YNL243W	sla2Δ	0.03033
YBR289W	snf5Δ	0.03031
YKR039W	gap1Δ	0.03025
YDL194W	snf3Δ	0.03025
YLR195C	nmt1-181	0.03024
YLL056C	yll056cΔ	0.03019
YBL105C	pkc1-4	0.03019
YLR061W	rpl22aΔ	0.03014
YHR054C	yhr054cΔ	0.03012
YDR485C	vps72Δ	0.03011
YOL158C	enb1Δ	0.0301
YKR018C	ykr018cΔ	0.03007
YKR038C	kae1-5004	0.03004
YGR208W	ser2Δ	0.03001
YMR260C	tif11-5002	0.02998
YIR018C-A	yir018c-aΔ	0.02995
YPR084W	ypr084wΔ	0.02989
YNL212W	vid27Δ	0.02988
YDR348C	pal1Δ	0.02981
YLR014C	ppr1Δ	0.02978
YJL085W	exo70-29/37	0.02977
YGR283C	ygr283cΔ	0.02977
YER159C	bur6-5005	0.02975
YGR101W	pcp1Δ	0.02973
YGL205W	pox1Δ	0.02972
YER044C-A	mei4Δ	0.0297
YBL029C-A	ybl029c-aΔ	0.0297
YOL125W	trm13Δ	0.02966
YMR004W	mvp1Δ	0.02964
YGR295C	cos6Δ	0.02961
YPL229W	ypl229wΔ	0.02959
YBL072C	rps8aΔ	0.02941
YML117W	nab6Δ	0.02939
YPL235W	rvb2-5001	0.02939
YHR074W	qns1-5002	0.02934
YDR428C	bna7Δ	0.02934
YLR030W	ylr030wΔ	0.02933
YGR122W	ygr122wΔ	0.02929
YGL039W	ygl039wΔ	0.02929
YGR294W	pau12Δ	0.02927
YJR125C	ent3Δ	0.02924
YDR349C	yps7Δ	0.02921
YLL046C	rnp1Δ	0.02921
YGL236C	mto1Δ	0.0292
YGR222W	pet54Δ	0.0292
YAL019W	fun30Δ	0.02914
YDL069C	cbs1Δ	0.02912
YGR161W-C	ygr161w-cΔ	0.0291
YNL288W	caf40Δ	0.0291
YMR182W-A	ymr182w-aΔ	0.02908
YHR213W	yhr213wΔ	0.02906
YOL013C	hrd1Δ	0.02906
YML092C	pre8-5001	0.02904
YBL026W	lsm2-5001	0.02902
YBL020W	rft1-5028	0.029
YLL063C	ayt1Δ	0.02894
YER099C	prs2Δ	0.02886
YJR107W	lih1Δ	0.02873
YML058W-A	hug1Δ	0.02873
YKR007W	meh1Δ	0.02872
YOR358W	hap5Δ	0.02871
YHL024W	rim4Δ	0.02871
YLR211C	atg38Δ	0.02867
YOR009W	tir4Δ	0.02866
YDL104C	qri7Δ	0.02866
YOR359W	vts1Δ	0.02862
YCL064C	cha1Δ	0.0286
YAL059W	ecm1Δ	0.02859
YLR221C	rsa3Δ	0.02856
YFL003C	msh4Δ	0.02856
YMR114C	ymr114cΔ	0.02852
YKL112W	abf1-103	0.02844
YDR414C	erd1Δ	0.02843
YDL137W	arf2Δ	0.02842
YGL159W	ygl159wΔ	0.02842
YBR020W	gal1Δ	0.0284
YMR307W	gas1Δ	0.0284
YPL038W-A	ypl038w-aΔ	0.0284
YOR032W-A	yor032w-aΔ	0.0284
YMR126C	dlt1Δ	0.02835
YPL273W	sam4Δ	0.02831
YLR449W	fpr4Δ	0.0283
YPR060C	aro7Δ	0.02829
YCL047C	pof1Δ	0.02826
YHR092C	hxt4Δ	0.02818
YDL238C	gud1Δ	0.02818
YER048C	caj1Δ	0.02812
YDR179W-A	nvj3Δ	0.02811
YMR158C-A	ymr158c-aΔ	0.02811
YKR059W	tif1Δ	0.02804
YGL006W	pmc1Δ	0.02803
YKL043W	phd1Δ	0.02802
YJL168C	set2Δ	0.028
YIL005W	eps1Δ	0.02798
YMR229C	rrp5-delta6	0.02792
YML121W	gtr1Δ	0.0279
YOL038C-A	yol038c-aΔ	0.02788
YOL088C	mpd2Δ	0.02788
YHR155W	lam1Δ	0.02787
YKL185W	ash1Δ	0.02785
YJL105W	set4Δ	0.0278
YLR344W	rpl26aΔ	0.02778
YJR116W	tda4Δ	0.02777
YNL115C	ynl115cΔ	0.02774
YGL126W	scs3Δ	0.02773
YGR196C	fyv8Δ	0.0277
YPL223C	gre1Δ	0.0277
YMR132C	jlp2Δ	0.02768
YER113C	tmn3Δ	0.02767
YAL011W	swc3Δ	0.02765
YDR317W	him1Δ	0.02765
YGR205W	tda10Δ	0.02764
YMR013C	sec59-ts	0.02764
YOL129W	vps68Δ	0.02763
YGR173W	rbg2Δ	0.02762
YLR138W	nha1Δ	0.02758
YDR091C	rli1-5001	0.02758
YHR077C	nmd2Δ	0.02757
YHR175W	ctr2Δ	0.02756
YJL216C	ima5Δ	0.02754
YBR095C	rxt2Δ	0.02752
YMR015C	erg5Δ	0.02751
YOR075W	ufe1-1	0.0275
YLR151C	pcd1Δ	0.02745
YGL150C	ino80-5002	0.02742
YPR183W	dpm1-6-supp1	0.02742	Carries Suppressor Mutation
YDR195W	ref2Δ	0.02742
YBL060W	yel1Δ	0.02741
YAL048C	gem1Δ	0.02738
YDR068W	dos2Δ	0.02737
YOR351C	mek1Δ	0.02733
YER139C	rtr1Δ	0.02732
YLR264W	rps28bΔ	0.02727
YGR010W	nma2Δ	0.02723
YNL334C	sno2Δ	0.02722
YDR030C	rad28Δ	0.02722
YKL104C	gfa1-97	0.0272
YKR011C	ykr011cΔ	0.02718
YDR168W	cdc37-1	0.02716
YER145C	ftr1Δ	0.02714
YOL080C	rex4Δ	0.02713
YFL005W	sec4-8	0.02711
YGL173C	xrn1Δ	0.0271
YBR285W	ybr285wΔ	0.0271
YJR047C	anb1Δ	0.02699
YPR201W	arr3Δ	0.02696
YAL054C	acs1Δ	0.02695
YCR099C	ycr099cΔ	0.02692
YDR050C	tpi1-1670	0.02687
YGL134W	pcl10Δ	0.02687
YMR139W	rim11Δ	0.02687
YPL096W	png1Δ	0.02685
YHR009C	tda3Δ	0.02685
YDL108W	kin28-ts	0.02675
YIL132C	csm2Δ	0.02674
YDR180W	scc2-4	0.02673
YMR119W	asi1Δ	0.02672
YPL023C	met12Δ	0.0267
YMR268C	prp24-ts	0.02669
YAL001C	tfc3-g349e	0.02668
YBR283C	ssh1Δ	0.02666
YLR371W	rom2Δ	0.02665
YOR260W	gcd1-502-supp1Δ	0.02661	Carries Suppressor Mutation
YCL016C	dcc1Δ	0.02661
YLR375W	stp3Δ	0.0266
YPR027C	ypr027cΔ	0.02655
YPL067C	ypl067cΔ	0.02655
YAL010C	mdm10Δ	0.02654
YLR303W	met17Δ	0.02651
YDL125C	hnt1Δ	0.02651
YBL005W	pdr3Δ	0.0265
YLL031C	gpi13-3-supp1Δ	0.0265	Carries Suppressor Mutation
YPL210C	srp72-5003	0.0265
YEL002C	wbp1-1	0.02647
YAL049C	aim2Δ	0.02641
YNL220W	ade12-supp1Δ	0.02639	Carries Suppressor Mutation
YHR152W	spo12Δ	0.02638
YFR012W	dcv1Δ	0.02637
YDR381C-A	ydr381c-aΔ	0.02633
YLR192C	hcr1Δ	0.02621
YOR312C	rpl20bΔ	0.02616
YFR038W	irc5Δ	0.02614
YHR204W	mnl1Δ	0.02613
YDR262W	ydr262wΔ	0.02612
YJL161W	fmp33Δ	0.0261
YNL049C	sfb2Δ	0.0261
YIL057C	rgi2Δ	0.0261
YMR211W	dml1-5001	0.0261
YDL052C	slc1Δ	0.02605
YMR283C	rit1Δ	0.02605
YOR316C-A	yor316c-aΔ	0.02602
YOL012C	htz1Δ	0.02601
YDR044W	hem13-5001	0.02598
YOL044W	pex15Δ	0.02596
YJL141C	yak1Δ	0.02594
YGR146C-A	ygr146c-a-supp1Δ	0.02592	Carries Suppressor Mutation
YBR157C	ics2Δ	0.02591
YLR260W	lcb5Δ	0.02588
YHR072W	erg7-5003	0.02588
YPL112C	pex25Δ	0.02588
YLR363C	nmd4Δ	0.02586
YKL100C	ypf1Δ	0.02584
YKL121W	dgr2Δ	0.02582
YKL216W	ura1Δ	0.02578
YMR041C	ara2Δ	0.02578
YEL016C	npp2Δ	0.02577
YHR127W	yhr127wΔ	0.02574
YML118W	ngl3Δ	0.02574
YDR186C	snd1Δ	0.02572
YFL050C	alr2Δ	0.02565
YLR108C	ylr108cΔ	0.0256
YOR178C	gac1Δ	0.0256
YHR022C-A	yhr022c-aΔ	0.0256
YLR427W	mag2Δ	0.02557
YGR099W	tel2-15	0.02557
YCR007C	ycr007cΔ	0.02556
YLR029C	rpl15a-5002	0.02555
YMR064W	aep1Δ	0.02551
YGR214W	rps0aΔ	0.02551
YER178W	pda1Δ	0.0255
YKL075C	ykl075cΔ	0.02546
YDL085W	nde2Δ	0.02544
YBL101C	ecm21Δ	0.0254
YNL215W	ies2Δ	0.0254
YDL200C	mgt1Δ	0.02537
YJR091C	jsn1Δ	0.02533
YCL034W	lsb5Δ	0.02531
YLR044C	pdc1Δ	0.0253
YDR440W	dot1Δ	0.0253
YDL190C	ufd2Δ	0.02529
YER060W	fcy21Δ	0.02528
YDR425W	snx41Δ	0.02526
YNR015W	smm1Δ	0.02523
YDR223W	crf1Δ	0.02522
YNL078W	nis1Δ	0.02521
YHL018W	yhl018wΔ	0.0252
YDR438W	thi74Δ	0.02517
YML096W	yml096wΔ	0.02515
YDR393W	she9Δ	0.02515
YPL168W	mrx4Δ	0.02512
YGL020C	get1-supp1Δ	0.02512	Carries Suppressor Mutation
YOR356W	cir2Δ	0.02508
YMR023C	mss1Δ	0.02508
YGL022W	stt3-7	0.02508
YGR023W	mtl1Δ	0.02506
YLR438C-A	lsm3-5002	0.02502
YBR028C	ypk3Δ	0.02501
YER056C-A	rpl34aΔ	0.025
YJL130C	ura2Δ	0.02491
YPR188C	mlc2Δ	0.02491
YMR100W	mub1Δ	0.02485
YHR190W	erg9-5001	0.02485
YER011W	tir1Δ	0.02483
YIL009C-A	est3Δ	0.02482
YMR021C	mac1Δ	0.02481
YLR459W	gab1-3	0.02479
YLR087C	csf1Δ	0.02479
YKL205W	los1Δ	0.02478
YPR009W	sut2Δ	0.02478
YGR197C	sng1Δ	0.02476
YPR037C	erv2Δ	0.02475
YLR467W	yrf1-5Δ	0.02475
YPL066W	rgl1Δ	0.02472
YIL003W	cfd1-5002	0.0247
YNL175C	nop13Δ	0.02469
YNL278W	caf120Δ	0.02469
YIL047C	syg1Δ	0.02465
YBL112C	ybl112cΔ	0.02464
YLL031C	gpi13-4	0.02459
YAL027W	saw1Δ	0.02457
YNL118C	dcp2-7d	0.02454
YOR370C	mrs6-2	0.02451
YER132C	pmd1Δ	0.02449
YCL045C	emc1Δ	0.02449
YKR094C	rpl40bΔ	0.02449
YER066W	rrt13Δ	0.02445
YGR177C	atf2Δ	0.02445
YPR020W	atp20Δ	0.02442
YIL041W	gvp36Δ	0.0244
YBR197C	ybr197cΔ	0.02436
YML049C	rse1-1	0.02433
YLL032C	yll032cΔ	0.02431
YML087C	aim33Δ	0.02429
YLR376C	psy3Δ	0.02429
YDR003W-A	ydr003w-aΔ	0.02423
YIR005W	ist3Δ	0.02423
YBL058W	shp1Δ	0.02422
YOR385W	yor385wΔ	0.02421
YCL002C	ycl002cΔ	0.02417
YDR334W	swr1Δ	0.02415
YHR036W	brl1-c371r	0.02415
YDR361C	bcp1-ts	0.02415
YDR216W	adr1Δ	0.02413
YBR102C	exo84-102	0.0241
YDR155C	cpr1Δ	0.02409
YOR383C	fit3Δ	0.02407
YLR341W	spo77Δ	0.02406
YDR206W	ebs1Δ	0.02406
YDL168W	sfa1Δ	0.02403
YPR095C	syt1Δ	0.02402
YLR144C	acf2Δ	0.02401
YJR041C	urb2-5002	0.02401
YJR073C	opi3Δ	0.02395
YDR178W	sdh4Δ	0.02394
YJR155W	aad10Δ	0.02393
YML093W	utp14-5001	0.02386
YOR388C	fdh1Δ	0.02378
YDR477W	snf1Δ	0.02377
YPL162C	ypl162cΔ	0.02376
YOR097C	yor097cΔ	0.02374
YBR153W	rib7-5001	0.02373
YBR039W	atp3Δ	0.02372
YBR198C	taf5-3	0.02372
YLR312C	atg39Δ	0.02369
YLR099C	ict1Δ	0.02367
YPL213W	lea1Δ	0.02366
YBR169C	sse2Δ	0.02364
YLR216C	cpr6Δ	0.02362
YPL096C-A	eri1Δ	0.0236
YKR103W	nft1Δ	0.02357
YGL100W	seh1Δ	0.02344
YPR186C	pzf1-5001-supp1	0.02343	Carries Suppressor Mutation
YHR112C	yhr112cΔ	0.02342
YIL147C	sln1-ts4	0.02341
YMR056C	aac1Δ	0.02335
YKR095W	mlp1Δ	0.02334
YGL208W	sip2Δ	0.02333
YLR459W	gab1-1	0.02332
YOR117W	rpt5-5002	0.02331
YPR145W	asn1Δ	0.0233
YPL124W	spc29-3	0.0233
YDL203C	ack1Δ	0.02328
YKL156W	rps27aΔ	0.02324
YDR012W	rpl4bΔ	0.02324
YOR119C	rio1-5001	0.02322
YOR357C	snx3Δ	0.02319
YOL029C	yol029cΔ	0.02318
YLR043C	trx1Δ	0.02316
YER114C	boi2Δ	0.02314
YPL051W	arl3Δ	0.02313
YEL003W	gim4Δ	0.02313
YOR083W	whi5Δ	0.02312
YNR037C	rsm19-supp1Δ	0.02312	Carries Suppressor Mutation
YJR161C	cos5Δ	0.02309
YPL180W	tco89Δ	0.02309
YBR241C	ybr241cΔ	0.02309
YHR166C	cdc23-1	0.02307
YEL018W	eaf5Δ	0.02306
YDR043C	nrg1Δ	0.02305
YNL336W	cos1Δ	0.02305
YBR221W-A	ybr221w-aΔ	0.02303
YJL089W	sip4Δ	0.02302
YPL262W	fum1Δ	0.02301
YBR161W	csh1Δ	0.02296
YGR059W	spr3Δ	0.02295
YKL162C	ykl162cΔ	0.02295
YML005W	trm12Δ	0.02286
YBR044C	tcm62Δ	0.02285
YDR301W	cft1-5003	0.02278
YDR119W	vba4Δ	0.02277
YER032W	fir1Δ	0.02276
YMR292W	got1Δ	0.02273
YJL170C	asg7Δ	0.02272
YOR269W	pac1Δ	0.02272
YDR383C	nkp1Δ	0.02271
YMR122W-A	ymr122w-aΔ	0.02269
YDR357C	cnl1Δ	0.02269
YHL015W-A	yhl015w-aΔ	0.02268
YOL108C	ino4Δ	0.02265
YFL027C	gyp8Δ	0.02265
YJL094C	kha1Δ	0.02265
YER087C-B	sbh1Δ	0.02264
YCR093W	cdc39-1	0.02264
YDR005C	maf1Δ	0.02251
YGR030C	pop6-5001	0.02251
YNL121C	tom70Δ	0.02248
YPL053C	ktr6Δ	0.02242
YJR112W	nnf1-17	0.02242
YGL096W	tos8Δ	0.0224
YDR126W	swf1Δ	0.02234
YNR053C	nog2-1	0.02223
YKR043C	shb17Δ	0.02223
YBL080C	pet112Δ	0.02221
YPR035W	gln1-5007	0.02219
YDR070C	fmp16Δ	0.02217
YER118C	sho1Δ	0.02212
YDR283C	gcn2Δ	0.02212
YFR008W	far7Δ	0.02211
YDR077W	sed1Δ	0.02209
YPR021C	agc1Δ	0.02208
YEL047C	frd1Δ	0.02202
YGL059W	pkp2Δ	0.02202
YML114C	taf8-7	0.022
YGR091W	prp31-ts	0.02198
YGL043W	dst1Δ	0.02196
YDR063W	aim7Δ	0.02196
YKL042W	spc42-11	0.02195
YEL035C	utr5-5001	0.02193
YBL055C	ybl055cΔ	0.02192
YMR081C	isf1Δ	0.02192
YBR245C	isw1Δ	0.02185
YBR015C	mnn2Δ	0.02178
YMR078C	ctf18Δ	0.02178
YLR105C	sen2-1	0.02176
YEL070W	dsf1Δ	0.02174
YPL006W	ncr1Δ	0.02173
YIR003W	aim21Δ	0.02171
YCR097W	hmra1Δ	0.02171
YBL089W	avt5Δ	0.02166
YGL006W-A	ygl006w-aΔ	0.02165
YIL034C	cap2Δ	0.0216
YIL153W	rrd1Δ	0.02157
YOR220W	rcn2Δ	0.02156
YJL008C	cct8-5002	0.02154
YLR348C	dic1Δ	0.02148
YNR068C	ynr068cΔ	0.02148
YKL139W	ctk1-supp1Δ	0.02147	Carries Suppressor Mutation
YKL144C	rpc25-5001	0.02142
YFR045W	yfr045wΔ	0.02142
YPL060W	mfm1Δ	0.02141
YOL004W	sin3Δ	0.02141
YAL041W	cdc24-4	0.02141
YDL224C	whi4Δ	0.02135
YMR319C	fet4Δ	0.02135
YBL011W	sct1Δ	0.02134
YDL186W	ydl186wΔ	0.02134
YGR168C	ygr168cΔ	0.02127
YDR088C	slu7-ts2	0.02125
YJL058C	bit61Δ	0.02122
YLR353W	bud8Δ	0.02121
YOR085W	ost3Δ	0.02118
YLR445W	gmc2Δ	0.02115
YML119W	yml119wΔ	0.02109
YBL034C	stu1-7	0.02109
YDR240C	snu56-5001	0.02108
YLL005C	spo75Δ	0.02107
YPR149W	nce102Δ	0.02106
YDR545W	yrf1-1Δ	0.02106
YER059W	pcl6Δ	0.02105
YBR239C	ert1Δ	0.02101
YJR094W-A	rpl43bΔ	0.021
YHR051W	cox6Δ	0.02097
YKL029C	mae1Δ	0.02097
YGR209C	trx2Δ	0.02096
YGL112C	taf6-ts	0.02096
YLR405W	dus4Δ	0.02093
YER094C	pup3-5001	0.02089
YOR308C	snu66Δ	0.02088
YOR394C-A	yor394c-aΔ	0.02082
YNR023W	snf12Δ	0.02081
YGR226C	ygr226cΔ	0.02078	Dubious
YBR152W	spp381-5001	0.02077
YLR125W	ylr125wΔ	0.02075
YLR051C	fcf2-5011	0.02074
YLR270W	dcs1Δ	0.02071
YOL116W	msn1Δ	0.02071
YMR226C	ymr226cΔ	0.0207
YJL143W	tim17-5001	0.02067
YDR530C	apa2Δ	0.02065
YDL175C	air2Δ	0.02063
YEL025C	yel025cΔ	0.0206
YLR316C	tad3-5001	0.02059
YOR171C	lcb4Δ	0.02059
YLR004C	thi73Δ	0.02055
YNR028W	cpr8Δ	0.02055
YOL009C	mdm12-supp1Δ	0.02055	Carries Suppressor Mutation
YPL208W	rkm1Δ	0.02053
YGL011C	scl1-5001	0.02052
YCL036W	gfd2Δ	0.02051
YLR126C	ylr126cΔ	0.02049
YAR071W	pho11Δ	0.02048
YMR315W-A	ymr315w-aΔ	0.02045
YML100W-A	yml100w-aΔ	0.02044
YDR174W	hmo1Δ	0.02042
YGL157W	ari1Δ	0.02041
YEL015W	edc3Δ	0.02039
YMR225C	mrpl44Δ	0.02034
YOR020W-A	yor020w-aΔ	0.0203
YJL139C	yur1Δ	0.02029
YKL035W	ugp1-5001	0.02024
YBR184W	ybr184wΔ	0.02017
YKL012W	prp40-5003	0.02015
YBL095W	mrx3Δ	0.02013
YPR105C	cog4-5002	0.02006
YGL080W	mpc1Δ	0.02006
YHR028C	dap2Δ	0.02003
YLR246W	erf2Δ	0.01993
YNL021W	hda1Δ	0.0199
YJR147W	hms2Δ	0.01986
YBR055C	prp6-1	0.01984
YNL019C	ynl019cΔ	0.01982
YPL119C-A	ypl119c-aΔ	0.0198
YDL216C	rri1Δ	0.0198
YHR165C	prp8Δ	0.01976
YDR183W	plp1Δ	0.01975
YMR054W	stv1Δ	0.01967
YJR134C	sgm1Δ	0.01967
YFR009W	gcn20Δ	0.01963
YGR292W	mal12Δ	0.01959
YDR202C	rav2Δ	0.01957
YNL286W	cus2Δ	0.01955
YOL039W	rpp2aΔ	0.01955
YKL065C	yet1Δ	0.0195
YLR323C	cwc24-5001	0.0195
YPR202W	ypr202wΔ	0.01948
YNL135C	fpr1Δ	0.01946
YLR436C	ecm30Δ	0.01941
YBR156C	sli15-3	0.01941
YLR117C	clf1-1	0.0194
YDR256C	cta1Δ	0.01938
YBR218C	pyc2Δ	0.01936
YOL151W	gre2Δ	0.01934
YML125C	pga3-5001	0.01932
YPL248C	gal4Δ	0.0193
YGR174C	cbp4Δ	0.0193
YDR307W	pmt7Δ	0.0193
YHR044C	dog1Δ	0.01929
YLR390W-A	ccw14Δ	0.01929
YGR092W	dbf2Δ	0.01926
YDR324C	utp4-5003	0.01926
YPR054W	smk1Δ	0.01919
YKL096W	cwp1Δ	0.01916
YDR286C	ydr286cΔ	0.01915
YDR198C	rkm2Δ	0.01914
YOL082W	atg19Δ	0.01913
YMR143W	rps16aΔ	0.01913
YDR009W	gal3Δ	0.01913
YBL100W-C	ybl100w-cΔ	0.01911
YDL149W	atg9Δ	0.0191
YLR214W	fre1Δ	0.01909
YIL146C	atg32Δ	0.01908
YML035C	amd1Δ	0.01906
YHR079C-A	sae3Δ	0.01899
YJR108W	abm1Δ	0.01897
YER122C	glo3Δ	0.01894
YIL159W	bnr1Δ	0.01893
YOR304C-A	bil1Δ	0.01893
YPR161C	sgv1-35	0.01891
YLR066W	spc3-4	0.01887
YFR033C	qcr6Δ	0.01886
YLR259C	hsp60-5005	0.01886
YLR307C-A	ylr307c-aΔ	0.01886
YGR031W	imo32Δ	0.01885
YDR265W	pex10Δ	0.0188
YAL012W	cys3Δ	0.01875
YPL146C	nop53-5005	0.01874
YOR243C	pus7Δ	0.01874
YLL029W	fra1Δ	0.01873
YJR014W	tma22Δ	0.01872
YJL083W	tax4Δ	0.01863
YOR244W	esa1-d414	0.01854
YGL090W	lif1Δ	0.01852
YHR151C	mtc6Δ	0.01843
YKL010C	ufd4Δ	0.01841
YJL106W	ime2Δ	0.01841
YML023C	nse5-ts3	0.01836
YDL133W	srf1Δ	0.01834
YDL106C	pho2Δ	0.01831
YML128C	msc1Δ	0.0183
YPL018W	ctf19Δ	0.01829
YOR183W	fyv12Δ	0.01828
YGL166W	cup2Δ	0.01826
YOL122C	smf1Δ	0.01825
YPL133C	rds2Δ	0.01824
YOR294W	rrs1-124	0.01823
YNL255C	gis2Δ	0.01821
YCL001W-A	ycl001w-aΔ	0.01819
YNL293W	msb3Δ	0.01817
YBL097W	brn1-9	0.01815
YDR115W	mrx14-supp1Δ	0.01815	Carries Suppressor Mutation
YJR145C	rps4aΔ	0.01806
YGL212W	vam7Δ	0.01805
YLR361C	dcr2Δ	0.01805
YGR142W	btn2Δ	0.01802
YJL073W	jem1Δ	0.018
YLR233C	est1Δ	0.01797
YML016C	ppz1Δ	0.01797
YHL034C	sbp1Δ	0.01794
YBL064C	prx1Δ	0.01787
YPL272C	pbi1Δ	0.01787
YOR307C	sly41Δ	0.01785
YJL077C	ics3Δ	0.01785
YGR130C	ygr130cΔ	0.01782
YNL259C	atx1Δ	0.01778
YGR195W	ski6-5001	0.01775
YJL074C	smc3-42	0.01774
YIL136W	om45Δ	0.01773
YOR067C	alg8Δ	0.01773
YLR368W	mdm30Δ	0.01773
YGR188C	bub1Δ	0.01772
YPL244C	hut1Δ	0.0177
YLL014W	emc6Δ	0.01768
YPR028W	yop1Δ	0.01767
YML024W	rps17aΔ	0.01766
YGL195W	gcn1Δ	0.01765
YPL198W	rpl7bΔ	0.01765
YKR098C	ubp11Δ	0.01759
YBR088C	pol30-k196r	0.01758
YLL031C	gpi13-5-supp1Δ	0.01758	Carries Suppressor Mutation
YGR285C	zuo1Δ	0.01758
YKR023W	ykr023wΔ	0.01756
YJL047C-A	yjl047c-aΔ	0.01756
YBR254C	trs20-5001	0.01755
YDR519W	fpr2Δ	0.01752
YLL017W	yll017wΔ	0.01751
YGR109C	clb6Δ	0.0175
YKR028W	sap190Δ	0.01747
YDR380W	aro10Δ	0.01747
YJR009C	tdh2Δ	0.01746
YGL144C	rog1Δ	0.01744
YGR081C	slx9Δ	0.01743
YIL043C	cbr1Δ	0.01742
YBR073W	rdh54Δ	0.01741
YHR039C	msc7Δ	0.01741
YLR455W	pdp3Δ	0.01741
YOR084W	lpx1Δ	0.01741
YFR048W	rmd8Δ	0.0174
YLR142W	put1Δ	0.0174
YJL144W	yjl144wΔ	0.01739
YEL023C	yel023cΔ	0.01736
YPR089W	ypr089wΔ	0.01732
YHR060W	vma22Δ	0.01729
YFL010W-A	aua1Δ	0.01729
YER091C	met6Δ	0.01729
YML088W	ufo1Δ	0.01727
YGL232W	tan1Δ	0.01726
YDR308C	srb7-5003	0.01725
YIR018W	yap5Δ	0.01721
YER078W-A	yer078w-aΔ	0.01721
YJR156C	thi11Δ	0.0172
YPR033C	hts1-1	0.0172
YLR029C	rpl15a-5004	0.01714
YGR061C	ade6Δ	0.01712
YNL056W	oca2Δ	0.0171
YER125W	rsp5-1	0.01708
YCR060W	tah1Δ	0.01707
YLL066W-B	yll066w-bΔ	0.01703
YER156C	yer156cΔ	0.01702
YIL175W	yil175wΔ	0.017
YMR239C	rnt1-ts	0.017
YDL170W	uga3Δ	0.01695
YBR294W	sul1Δ	0.01693
YBR007C	dsf2Δ	0.01691
YJL212C	opt1Δ	0.01689
YLR045C	stu2-11	0.01687
YNR018W	rcf2Δ	0.01685
YOR335C	ala1-1	0.01682
YBR110W	alg1-1	0.01682
YNR008W	lro1Δ	0.0168
YAL042W	erv46Δ	0.01679
YIL168W	yil168wΔ	0.01675
YCR068W	atg15Δ	0.01674
YNL196C	slz1Δ	0.01673
YOL077C	brx1-5001	0.01673
YGL125W	met13-supp1Δ	0.01672	Carries Suppressor Mutation
YDR141C	dop1-1	0.01672
YJL031C	bet4-5001	0.01671
YJR054W	kch1Δ	0.01671
YLL049W	ldb18Δ	0.01667
YML008C	erg6Δ	0.01666
YGR087C	pdc6Δ	0.01664
YPL038W	met31Δ	0.01662
YOL093W	trm10Δ	0.01659
YCR054C	ctr86-5001	0.01658
YJR151C	dan4Δ	0.01654
YPL078C	atp4Δ	0.01652
YGR105W	vma21Δ	0.01652
YJL185C	atg36Δ	0.01647
YOR126C	iah1Δ	0.01644
YPL137C	gip3Δ	0.01643
YGL233W	sec15-1	0.01641
YGR187C	hgh1Δ	0.0164
YKR034W	dal80Δ	0.01639
YMR072W	abf2Δ	0.01636
YKL018C-A	ykl018c-aΔ	0.01633
YHL029C	oca5Δ	0.01633
YNL230C	ela1Δ	0.01631
YLR170C	aps1Δ	0.0163
YKL089W	mif2-3	0.01628
YNR075C-A	ynr075c-aΔ	0.01627
YBR041W	fat1Δ	0.01625
YIR026C	yvh1Δ	0.01624
YGR036C	cax4Δ	0.01623
YPL174C	nip100Δ	0.01622
YDL248W	cos7Δ	0.0162
YJR106W	ecm27Δ	0.0162
YOR076C	ski7Δ	0.01619
YJL132W	yjl132wΔ	0.01618
YNL216W	rap1-1	0.01618
YHR207C	set5Δ	0.01614
YNL295W	mrx6Δ	0.01614
YOL002C	izh2Δ	0.01613
YDL243C	aad4Δ	0.01613
YAL033W	pop5-5006	0.01607
YFR053C	hxk1Δ	0.01605
YIR044C	yir044cΔ	0.01603
YGL237C	hap2Δ	0.016
YNL134C	ynl134cΔ	0.01598
YLR191W	pex13Δ	0.01598
YLL058W	yll058wΔ	0.01596
YKL096W-A	cwp2Δ	0.01596
YJR010C-A	spc1Δ	0.01594
YNL265C	ist1Δ	0.01594
YPL160W	cdc60-ts	0.0159
YLR266C	pdr8Δ	0.01585
YLR310C	cdc25-1-supp1Δ	0.01573	Carries Suppressor Mutation
YLR459W	gab1-2	0.01572
YIL160C	pot1Δ	0.01571
YOR143C	thi80-5001	0.0157
YBR019C	gal10Δ	0.01569
YEL020C	pxp1Δ	0.01566
YIL003W	cfd1-5003	0.01566
YHR175W-A	yhr175w-aΔ	0.01564
YBR198C	taf5-20	0.01563
YKL148C	sdh1Δ	0.01563
YDL080C	thi3Δ	0.01563
YOL107W	yol107wΔ	0.01562
YNL086W	snn1Δ	0.01562
YDR518W	eug1Δ	0.01559
YBR193C	med8-39	0.01556
YKL039W	ptm1Δ	0.01556
YLR441C	rps1aΔ	0.01555
YNL122C	ynl122cΔ	0.01552
YMR197C	vti1-2	0.01551
YBR061C	trm7Δ	0.0155
YPL266W	dim1-2	0.01547
YGL153W	pex14Δ	0.01546
YGR047C	tfc4-5001	0.01542
YBL084C	cdc27-2	0.01542
YBL091C	map2Δ	0.01542
YIL011W	tir3Δ	0.01538
[truncated: 3,331 more rows]

## Sheet: KTI11 GI scores
ORF	Allele	Score	p-value	Annotations		ORF	Allele	Score	p-value	Annotations
YPL069C	bts1Δ	-0.3026	0			YPL048W	cam1Δ	0.3901	0.0002099
YCR002C	cdc10-1	-0.2969	1.86e-12			YDR441C	apt2Δ	0.3121	2.803e-05
YCR002C	cdc10-4	-0.2959	5.528e-38			YJL085W	exo70-29/37	0.2966	1.57e-07
YGL020C	get1Δ	-0.2958	1.337e-36			YMR025W	csi1Δ	0.2752	0.0001494
YNL079C	tpm1-supp1Δ	-0.2891	1.4e-11	Carries Suppressor Mutation		YKL212W	sac1Δ	0.2703	0.001361
YNL006W	lst8-6	-0.2715	2.304e-11			YNL067W	rpl9bΔ	0.2595	3.103e-05
YDR473C	prp3-1	-0.2606	1.021e-09			YGL195W	gcn1Δ	0.2581	9.439e-05
YMR197C	vti1-11-supp1	-0.2605	2.197e-08	Carries Suppressor Mutation		YLR404W	sei1Δ	0.255	0
YER094C	pup3-5001	-0.26	6.556e-27			YOR189W	ies4Δ	0.2449	0.03714
YPL066W	rgl1Δ	-0.2573	1.667e-16			YML009C-A	yml009c-aΔ	0.242	0.003402	Dubious
YMR197C	vti1-2	-0.2533	8.409e-12			YDR162C	nbp2Δ	0.2281	0.01557
YJL095W	bck1Δ	-0.2492	3.102e-11			YDR094W	ydr094wΔ	0.2279	0.03839	Dubious
YJR076C	cdc11-1	-0.2476	1.622e-07			YDL100C	get3Δ	0.2256	0.005864
YFR004W	rpn11-14	-0.2403	8.414e-27			YPL109C	ypl109cΔ	0.2255	0.02129
YJR087W	yjr087wΔ	-0.2361	3.022e-07	Dubious		YLR236C	ylr236cΔ	0.2194	0.03126	Dubious
YKR024C	dbp7Δ	-0.2327	3.663e-11			YDR306C	ydr306cΔ	0.2193	2.452e-06
YPR103W	pre2-1-supp1	-0.2316	5.816e-08	Carries Suppressor Mutation		YPL030W	trm44Δ	0.2157	0.01387
YAL041W	cdc24-1	-0.2286	8.212e-06			YCR016W	ycr016wΔ	0.2156	0.04979
YFR004W	rpn11-8	-0.2267	1.766e-08			YKL150W	mcr1Δ	0.2129	0.006188
YOR326W	myo2-14	-0.2209	1.592e-25			YOL006C	top1Δ	0.2111	0.005706
YHR003C	tcd1Δ	-0.2202	4.436e-15			YGL022W	stt3-7	0.2087	4.405e-137
YLR268W	sec22-3	-0.2158	0.002007			YKR091W	srl3Δ	0.2002	0.01647
YDL147W	rpn5-5001	-0.2115	4.867e-18			YKR043C	shb17Δ	0.1921	0.04475
YLR002C	noc3-5001	-0.2074	5.471e-08			YDR046C	bap3Δ	0.1904	0.0002532
YAL041W	cdc24-5	-0.2052	0.0005112			YHR139C-A	yhr139c-aΔ	0.1895	0.005469
YFR005C	sad1-1	-0.2043	6.295e-13			YPR044C	opi11Δ	0.1893	3.271e-05	Dubious
YKL027W	tcd2Δ	-0.2034	4.448e-06			YFL006W	yfl006wΔ	0.1828	0.001055
YAL041W	cdc24-h	-0.1967	2.298e-08			YBR102C	exo84-102	0.1757	3.555e-09
YOR151C	rpb2-6	-0.1967	5.548e-23			YGR200C	elp2Δ	0.1757	2.352e-06
YOR070C	gyp1Δ	-0.1955	1.159e-22			YDL062W	ydl062wΔ	0.1748	0.03101	Dubious
YHR178W	stb5Δ	-0.1948	0			YDR238C	sec26-f856aw860a	0.1745	1.934e-05
YJR076C	cdc11-5	-0.1887	5.082e-73			YHR075C	ppe1Δ	0.1709	1.978e-19
YLR371W	rom2-supp1Δ	-0.1876	0	Carries Suppressor Mutation		YER093C-A	aim11Δ	0.1707	0.003026
YFL039C	act1-129	-0.1874	2.63e-11			YGR027C	rps25aΔ	0.1694	0.0076
YDR189W	sly1-ts	-0.1869	0.0002646			YFR033C	qcr6Δ	0.1682	4.552e-06
YPL051W	arl3Δ	-0.1841	1.769e-09			YJL128C	pbs2Δ	0.1611	0.0002509
YAR019C	cdc15-2	-0.1825	1.501e-14			YCR033W	snt1Δ	0.1591	4.962e-22
YIL106W	mob1-5001	-0.1795	6.402e-08			YNL031C	hht2Δ	0.1591	0.0005026
YLR268W	sec22-1	-0.1774	0.0007353			YPL121C	mei5Δ	0.1544	2.023e-47
YOR122C	pfy1-4	-0.1767	2.725e-08			YGR241C	yap1802Δ	0.154	3.909e-73
YML114C	taf8-7	-0.1754	3.254e-06			YJL004C	sys1Δ	0.1534	4.88e-08
YBR080C	sec18-1	-0.1724	0.0003932			YML067C	erv41Δ	0.1517	0.01933
YFR050C	pre4-5001	-0.1664	5.995e-06			YDR002W	yrb1-51	0.1511	0.001156
YCR002C	cdc10-2	-0.1626	2.991e-19			YGR261C	apl6Δ	0.1505	1.603e-07
YIL140W	axl2Δ	-0.162	8.745e-07			YML077W	bet5-5001	0.1502	0.02569
YKL173W	snu114-60	-0.1611	3.805e-05			YOR144C	elg1Δ	0.1502	0.01533
YDL105W	nse4-ts4	-0.1599	3.786e-23			YKL045W	pri2-1	0.1496	0.0009301
YBR095C	rxt2Δ	-0.1597	0.0007287			YGL257C	mnt2Δ	0.1493	0.01302
YOR326W	myo2-16	-0.1596	3.83e-06			YML069W	pob3-l78r	0.1489	2.618e-71
YIL004C	bet1-1	-0.1593	0.001018			YNL032W	siw14Δ	0.1473	0.005545
YLL006W	mmm1Δ	-0.1578	9.51e-23			YGR243W	mpc3Δ	0.146	0.002145
YKL176C	lst4Δ	-0.1544	0.0001858			YOR028C	cin5Δ	0.1437	0.04134
YPL212C	pus1Δ	-0.1531	0			YPL156C	prm4Δ	0.1425	0.003864
YDL097C	rpn6-5001	-0.1529	0.0008341			YDR031W	mix14Δ	0.141	4.707e-07
YJL029C	vps53-supp1Δ	-0.1526	0.001208	Carries Suppressor Mutation		YGR017W	ygr017wΔ	0.1407	0.0017
YGR195W	ski6-5001	-0.1499	4.208e-12			YNL136W	eaf7Δ	0.1407	0.01505
YPR178W	prp4-ts	-0.1496	0.0001085			YPL178W	cbc2Δ	0.1405	0.01178
YOR254C	sec63-1	-0.1489	5.339e-22			YGR054W	ygr054wΔ	0.1398	7.535e-09
YMR076C	pds5-1	-0.148	4.876e-09			YJR134C	sgm1Δ	0.1392	3.891e-09
YBR107C	iml3Δ	-0.1418	1.82e-09			YPL220W	rpl1aΔ	0.1381	4.425e-12
YBR126C	tps1-supp1Δ	-0.1418	0.005103	Carries Suppressor Mutation		YGL130W	ceg1-3	0.138	0.0006055
YAL013W	dep1Δ	-0.141	8.699e-05			YDR049W	vms1Δ	0.1344	0.01319
YJR045C	ssc1-2	-0.1393	1.916e-05			YPL086C	elp3Δ	0.1342	3.275e-08
YPR103W	pre2-v214a	-0.1391	0.0002917			YLR077W	fmp25Δ	0.1341	0.00122
YDR043C	nrg1Δ	-0.1391	8.653e-72			YNL043C	ynl043cΔ	0.1339	0.0006419	Dubious
YGR047C	tfc4-5001	-0.1389	3.972e-05			YPL120W	vps30Δ	0.1331	0.002806
YGR002C	swc4-4	-0.1384	0.01034			YGL093W	spc105-4	0.1326	0.01
YLR078C	bos1-1	-0.1379	0.004534			YPL248C	gal4Δ	0.1326	0.000884
YGR078C	pac10-supp1Δ	-0.1376	0.006799	Carries Suppressor Mutation		YKR068C	bet3-5001	0.1324	2.374e-21
YBR160W	cdc28-4	-0.1365	0.001778			YHR190W	erg9-5001	0.1323	4.206e-08
YPL161C	bem4Δ	-0.1363	0.006073			YGR119C	nup57-e17	0.1297	0.01522
YDL140C	rpo21-1	-0.1363	2.056e-07			YOR380W	rdr1Δ	0.1273	7.797e-57
YNR035C	arc35-6	-0.1358	0			YPL090C	rps6aΔ	0.1273	8.611e-06
YLR291C	gcd7-5001	-0.1356	2.127e-13			YAL025C	mak16-5001	0.1267	0.001408
YPL055C	lge1Δ	-0.1348	0.004885			YHR093W	aht1Δ	0.1252	0.008065	Dubious
YDR378C	lsm6Δ	-0.1339	0.0008607			YDR024W	fyv1Δ	0.1244	0.008795	Dubious
YJR076C	cdc11-3	-0.1337	0.008101			YER048C	caj1Δ	0.1242	0.01462
YOL095C	hmi1Δ	-0.1334	0.0001959			YNL056W	oca2Δ	0.1232	0.005706
YNL102W	pol1-2	-0.133	0.00414			YNR038W	dbp6-5001	0.1229	0.00483
YOR157C	pup1-1	-0.1328	0.00225			YGR103W	nop7-1	0.1224	0.002983
YFL045C	sec53-6	-0.1328	0.01329			YJR046W	tah11-ts	0.1223	3.288e-06
YHR004C	nem1Δ	-0.1325	0.000315			YKL021C	mak11-5001	0.1222	0.0017
YPL262W	fum1Δ	-0.1314	0.005116			YOR360C	pde2Δ	0.1214	0.0009249
YPL261C	ypl261cΔ	-0.1313	0.01103			YIL133C	rpl16aΔ	0.1205	8.881e-50
YFL039C	act1-120	-0.1313	0.00669			YDR302W	gpi11-5001	0.1205	0.003913
YPL041C	mrx11Δ	-0.1312	0.03017			YKL158W	ykl158wΔ	0.1176	1.461e-05
YNL118C	dcp2-7d	-0.131	1.276e-05			YLR325C	rpl38Δ	0.1172	0.002327
YHR081W	lrp1Δ	-0.1299	4.177e-09			YMR306W	fks3Δ	0.1171	0.0003682
YHL031C	gos1-supp1Δ	-0.1287	2.567e-06	Carries Suppressor Mutation		YDR246W	trs23-5001	0.1168	0
YHR030C	slt2Δ	-0.1281	3.023e-13			YDR313C	pib1Δ	0.1165	3.688e-05
YPL158C	aim44Δ	-0.126	2.691e-06			YNL154C	yck2Δ	0.1165	0.03734
YDR416W	syf1-5001	-0.1255	0.006502			YPL080C	ypl080cΔ	0.1163	1.946e-05	Dubious
YLR440C	sec39-5001	-0.1241	0.002091			YPR155C	nca2Δ	0.1162	0.03905
YIL118W	rho3-1	-0.1241	0.0106			YML122C	yml122c-supp1Δ	0.1155	0.03953	Carries Suppressor Mutation
YBR128C	atg14Δ	-0.1237	0.0009207			YJR094W-A	rpl43bΔ	0.1153	0.03033
YHR107C	cdc12-1	-0.1234	0.04858			YOL039W	rpp2aΔ	0.1151	0.03706
YNL006W	lst8-15	-0.1234	0.02257			YCL001W-A	ycl001w-aΔ	0.1148	0.001308
YOR204W	ded1-95	-0.1229	0			YKR029C	set3Δ	0.1136	2.998e-22
YDL097C	rpn6-1	-0.1227	0.0066			YMR224C	mre11Δ	0.1136	0.0008648
YMR116C	asc1Δ	-0.1221	0.004837			YJL199C	mbb1Δ	0.1136	2.414e-18
YKL139W	ctk1-supp1Δ	-0.1205	4.256e-12	Carries Suppressor Mutation		YMR037C	msn2Δ	0.1132	0.02653
YOR259C	rpt4-145	-0.1205	0.01242			YPR086W	sua7-c149r	0.1128	1.297e-08
YKR049C	fmp46Δ	-0.1187	0.0001113			YHR058C	med6-ts	0.1126	4.579e-06
YHR069C	rrp4-1	-0.1186	8.757e-06			YDR101C	arx1Δ	0.1125	0.01874
YMR263W	sap30Δ	-0.1181	3.981e-07			YMR195W	icy1Δ	0.1123	1.022e-05
YDL020C	rpn4Δ	-0.1176	0.03483			YDR188W	cct6-18	0.112	2.36e-05
YNL097C	pho23Δ	-0.116	0.0007003			YNL034W	ynl034wΔ	0.112	0.0002724
YML113W	dat1Δ	-0.1152	7.194e-06			YOR071C	nrt1Δ	0.1109	0.03643
YNR003C	rpc34-1	-0.1142	2.928e-06			YBR142W	mak5-5001	0.11	0.001278
YFL039C	act1-3	-0.1136	2.993e-06			YFR011C	mic19Δ	0.1096	0.01016
YJL177W	rpl17bΔ	-0.1129	5.537e-09			YJL062W	las21Δ	0.1095	0.0004854
YNR006W	vps27Δ	-0.1126	0.003239			YDR244W	pex5Δ	0.1095	0.02355
YLR278C	ylr278cΔ	-0.1125	0.01488			YER130C	com2Δ	0.1091	0.01141
YGL011C	scl1-5001	-0.1116	3.214e-05			YJL203W	prp21-ts	0.1086	3.947e-05
YDR182W	cdc1-4	-0.1102	2.101e-05			YFL039C	act1-105	0.1083	0.04672
YJR139C	hom6Δ	-0.1098	0.02919			YPL240C	hsp82Δ	0.1083	8.388e-05
YFL007W	blm10Δ	-0.1097	2.321e-08			YDL236W	pho13Δ	0.1078	0.002198
YNR007C	atg3Δ	-0.1095	3.921e-22			YLR414C	pun1Δ	0.1076	0.0002229
YOR184W	ser1Δ	-0.1093	0.02001			YAR007C	rfa1-m2	0.1073	0.01369
YJL116C	nca3Δ	-0.1081	1.298e-05			YGL137W	sec27-1	0.1071	2.266e-12
YOL071W	sdh5Δ	-0.108	4.502e-06			YGL174W	bud13Δ	0.1063	2.22e-06
YHR024C	mas2-10	-0.1079	0.007815			YLR347C	kap95-l63a	0.1063	0.01893
YNL153C	gim3Δ	-0.1073	0.01849			YLR191W	pex13Δ	0.1063	0.0004086
YPL157W	tgs1Δ	-0.1063	2.587e-05			YNL002C	rlp7-5001	0.1062	0.009201
YPR043W	rpl43aΔ	-0.1058	0.001822			YGR196C	fyv8Δ	0.106	4.85e-27
YPL244C	hut1Δ	-0.1055	1.458e-29			YFL020C	pau5Δ	0.1057	0.0003468
YOR168W	gln4-5001	-0.1051	0.03091			YJR020W	yjr020wΔ	0.1048	1.056e-10	Dubious
YHR067W	htd2Δ	-0.1048	0.01245			YML020W	yml020wΔ	0.1047	0.02638
YER049W	tpa1Δ	-0.1048	9.693e-07			YIL044C	age2Δ	0.1046	7.953e-05
YHR132W-A	igo2Δ	-0.1036	0.02315			YPL152W	rrd2Δ	0.1045	0.001339
YHR142W	chs7Δ	-0.1031	0.001346			YDR062W	lcb2-2	0.1045	0.01143
YGR092W	dbf2Δ	-0.1024	4.077e-05			YNL044W	yip3Δ	0.1029	0.002033
YJL133W	mrs3Δ	-0.1023	2.51e-80			YGR091W	prp31-ts	0.1027	2.746e-11
YLR268W	sec22-supp1Δ	-0.1023	0.005274	Carries Suppressor Mutation		YDR068W	dos2Δ	0.1017	0.001449
YDR356W	spc110-220	-0.1012	5.134e-44			YPL102C	ypl102cΔ	0.1016	0.002232	Dubious
YOR270C	vph1-supp1Δ	-0.1011	4.932e-20	Carries Suppressor Mutation		YDL102W	cdc2-1	0.1012	0.001189
YPR083W	mdm36Δ	-0.1008	0.02262			YPR078C	ypr078cΔ	0.1007	0.02094
YHR135C	yck1Δ	-0.1005	3.933e-06			YJL047C	rtt101Δ	0.1003	4.281e-06
YLR138W	nha1Δ	-0.0998	5.712e-15			YMR107W	spg4Δ	0.1001	0.0297
YGL007W	brp1Δ	-0.0996	0.02647			YJR068W	rfc2-1	0.1	6.079e-17
YLR199C	pba1Δ	-0.0996	1.911e-12			YNR025C	ynr025cΔ	0.0998	0.03408	Dubious
YPR108W	rpn7-3	-0.0992	0.04581			YGR040W	kss1Δ	0.0994	7.088e-27
YPL001W	hat1Δ	-0.099	0.001585			YJR141W	ipa1-5001	0.099	8.897e-06
YGL066W	sgf73Δ	-0.0987	0.009645			YOR348C	put4Δ	0.099	1.777e-09
YMR100W	mub1Δ	-0.0982	0.0003503			YER188W	yer188wΔ	0.0987	0.000446	Dubious
YLR100W	erg27-5001	-0.098	0.01224			YDL105W	nse4-ts2	0.0985	5.868e-18
YIL098C	fmc1Δ	-0.0976	0.01103			YNR031C	ssk2Δ	0.0979	9.001e-08
YDL028C	mps1-417	-0.0971	0.03471			YNL072W	rnh201Δ	0.0979	1.922e-06
YJL050W	mtr4-1	-0.097	0.005046			YPL162C	ypl162cΔ	0.0974	0.04877
YCL059C	krr1-18	-0.0965	0.001887			YCR031C	rps14aΔ	0.0963	3.531e-11
YMR296C	lcb1-5	-0.0964	0.001124			YDL105W	nse4-ts1	0.0962	0.0008058
YPL009C	rqc2Δ	-0.0963	9.972e-62			YHR199C	aim46Δ	0.0962	0.04683
YPL250C	atg41Δ	-0.0957	5.898e-09			YMR070W	mot3Δ	0.0953	4.508e-05
YLR149C	ylr149cΔ	-0.0957	0.04128			YGR109C	clb6Δ	0.095	3.597e-12
YMR147W	ymr147wΔ	-0.095	0.02886			YDL148C	nop14-5001	0.095	0.005025
YGR099W	tel2-7	-0.0946	0.03254			YOR023C	ahc1Δ	0.0943	0.00468
YMR268C	prp24-ts	-0.0944	6.581e-55			YHR118C	orc6-5001	0.0941	0.02661
YDR126W	swf1Δ	-0.0938	0.01909			YDL013W	slx5Δ	0.0939	0.002774
YDR145W	taf12-l446a	-0.0938	0.001692			YGL149W	ygl149wΔ	0.0939	0.02217
YFL039C	act1-125	-0.0937	0.001118			YKR106W	gex2Δ	0.0934	1.259e-07
YJL091C	gwt1-20	-0.0935	0.002225			YCR102W-A	ycr102w-aΔ	0.0926	6.821e-12	Dubious
YHR107C	cdc12-td	-0.0932	0.000571			YDR183W	plp1Δ	0.0926	0.04461
YGR105W	vma21Δ	-0.0929	0.01106			YKL177W	ykl177wΔ	0.0925	0.0002309	Dubious
YDR331W	gpi8-ts	-0.0925	0.0007557			YOR249C	apc5-ca-paps	0.0916	1.832e-05
YBR289W	snf5Δ	-0.0923	0.001353			YJL039C	nup192-15	0.0911	0.001496
YLR368W	mdm30Δ	-0.0915	0.004896			YMR312W	elp6Δ	0.0908	0.007209
YGR211W	zpr1-1	-0.0914	0.006205			YPL061W	ald6Δ	0.0906	0.024
YMR207C	hfa1Δ	-0.0908	0.04651			YHR166C	cdc23-1	0.0905	0.004727
YJR100C	aim25Δ	-0.0902	0.04125			YLR195C	nmt1-181	0.0905	0.03011
YJL110C	gzf3Δ	-0.0901	0.04456			YDR434W	gpi17-5001	0.09	0.002229
YMR111C	ymr111cΔ	-0.09	0.003386			YKL044W	mmo1Δ	0.0899	0.001421
YDR270W	ccc2Δ	-0.0899	0.001107			YBR110W	alg1-1	0.0891	0.01465
YJR033C	rav1Δ	-0.0897	0.02158			YOR018W	rod1Δ	0.0889	0.002232
YFL039C	act1-4	-0.0887	7.892e-08			YDR210W	ydr210wΔ	0.0888	0.0004785
YOR293W	rps10aΔ	-0.0886	0.0002665			YPL239W	yar1Δ	0.0885	3.681e-10
YHR191C	ctf8-162	-0.0886	0.02203			YDR064W	rps13-5001	0.0885	0.005115
YFL039C	act1-122	-0.0878	0.03193			YFL005W	sec4-8	0.0875	5.641e-05
YIL047C	syg1Δ	-0.0876	0.01849			YHR158C	kel1Δ	0.0873	0.03262
YPL082C	mot1-1033	-0.087	0.0002546			YHR154W	rtt107Δ	0.0866	0.005502
YGR066C	ygr066cΔ	-0.0868	0.01963			YOL043C	ntg2Δ	0.0857	0.01092
YPL085W	sec16-2	-0.0868	0.002703			YKL109W	hap4Δ	0.0856	0.004843
YFL008W	smc1-2	-0.0868	5.218e-05			YOR139C	yor139cΔ	0.0855	0.002025	Dubious
YOR122C	pfy1-14	-0.0866	0.001066			YMR290C	has1-5001	0.0855	0.03917
YHR204W	mnl1Δ	-0.0864	2.098e-06			YNL061W	nop2-3	0.0851	0.008047
YIL017C	vid28Δ	-0.0863	0.03255			YOR214C	spr2Δ	0.0847	8.533e-05
YDR032C	pst2Δ	-0.0863	0.01349			YOR034C	akr2Δ	0.0847	0.01536
YOR016C	erp4Δ	-0.0862	0.01366			YGL120C	prp43-ts2	0.0846	0.04273
YPL017C	irc15Δ	-0.086	3.753e-14			YNR053C	nog2-1	0.0835	1.96e-06
YDL147W	rpn5-1	-0.0856	0.0008066			YOR370C	mrs6-2	0.0832	2.403e-05
YLR283W	ylr283wΔ	-0.0854	0.01197			YIL034C	cap2Δ	0.0829	0.0125
YCR065W	hcm1Δ	-0.0854	1.225e-14			YHR007C	erg11-td	0.0826	0.0494
YDR491C	ydr491cΔ	-0.0852	0.005602	Dubious		YLR193C	ups1-supp1Δ	0.0826	0.0224	Carries Suppressor Mutation
YJL151C	sna3Δ	-0.0846	0			YOR123C	leo1Δ	0.0824	2.069e-08
YDR348C	pal1Δ	-0.0845	0.03045			YNL061W	nop2-9	0.0822	8.416e-07
YOR053W	yor053wΔ	-0.0845	0.03718	Dubious		YJR043C	pol32Δ	0.0822	0.005522
YBR109C	cmd1-8	-0.0845	0.0005037			YGR172C	yip1-5001	0.0822	6.905e-17
YNL004W	hrb1Δ	-0.0843	0.03912			YDR449C	utp6-5001	0.0816	0.0142
YMR256C	cox7Δ	-0.0837	1.38e-06			YGR157W	cho2Δ	0.0815	0.01737
YMR003W	aim34Δ	-0.0836	0.001128			YPL236C	env7Δ	0.0812	0.0001966
YPL074W	yta6Δ	-0.0829	0.004918			YJR057W	cdc8-2	0.0812	0.03051
YGL005C	cog7Δ	-0.0827	0.0152			YLR125W	ylr125wΔ	0.081	5.091e-05
YGR184C	ubr1Δ	-0.0821	0.02047			YOR140W	sfl1Δ	0.0807	0.04056
YPR168W	nut2-ts	-0.082	0.02262			YGR254W	eno1Δ	0.0805	3.223e-05
YDL030W	prp9-ts	-0.0819	0.006069			YKL021C	mak11-2	0.0803	4.278e-05
YNL116W	dma2Δ	-0.0818	6.871e-06			YOR341W	rpa190-1	0.0803	0.04815
YAR031W	prm9Δ	-0.081	0.01408			YOL119C	mch4Δ	0.0802	0.01043
YER149C	pea2Δ	-0.0808	1.72e-17			YLR386W	vac14Δ	0.0798	1.906e-05
YJL090C	dpb11-1-supp1	-0.0805	0.03241	Carries Suppressor Mutation		YOR250C	clp1-5001	0.0794	0.01123
YPL052W	oaz1Δ	-0.0804	4.174e-14			YPL106C	sse1Δ	0.0793	0.02013
YGR143W	skn1Δ	-0.08	0.01465			YJR006W	pol31-5001-supp1	0.079	0.04582	Carries Suppressor Mutation
YOL064C	met22Δ	-0.0798	0.001684			YKR098C	ubp11Δ	0.079	0.01017
YER052C	hom3Δ	-0.0794	0.01849			YLR287C	ylr287cΔ	0.0786	0.02266
YLR182W	swi6Δ	-0.0794	0.0005666			YNR026C	sec12-1	0.0786	0.04149
YLR171W	ylr171wΔ	-0.0792	0.009059	Dubious		YLR234W	top3-supp1Δ	0.0785	6.286e-05	Carries Suppressor Mutation
YOR092W	ecm3Δ	-0.0791	0.01304			YDR184C	atc1Δ	0.0783	0.007302
YGR247W	cpd1Δ	-0.079	0.0003275			YMR222C	fsh2Δ	0.0783	0.0004264
YPL064C	cwc27Δ	-0.079	0.001574			YMR250W	gad1Δ	0.0779	0.0423
YGR140W	cbf2-1	-0.0785	0.04915			YOL028C	yap7Δ	0.0776	0.0006951
YDR440W	dot1Δ	-0.0777	0.0109			YIL027C	emc5Δ	0.0776	2.116e-05
YGL213C	ski8Δ	-0.0776	0.006796			YLR317W	ylr317w-5001	0.0775	6.448e-05	Dubious
YKL106W	aat1Δ	-0.0775	0.03785			YER125W	rsp5-1	0.0774	0.03436
YJL136C	rps21bΔ	-0.0774	6.169e-09			YJL020C	bbc1Δ	0.0773	4.539e-07
YLR130C	zrt2Δ	-0.0774	5.137e-07			YGL001C	erg26-1	0.0773	0.04527
YDR010C	ydr010cΔ	-0.0768	4.251e-05	Dubious		YHL016C	dur3Δ	0.0772	3.901e-07
YPR085C	asa1-5001	-0.0762	0.02772			YML059C	nte1Δ	0.0769	0.01348
YOR001W	rrp6-supp1Δ	-0.076	0.02837	Carries Suppressor Mutation		YLR289W	guf1Δ	0.0766	0.0316
YDL172C	ydl172cΔ	-0.0758	0.03226	Dubious		YIL064W	efm4Δ	0.0765	0.01411
YOL018C	tlg2Δ	-0.0754	0.01374			YPL076W	gpi2-774	0.0763	0.03356
YPR134W	mss18Δ	-0.0752	0.0005848			YLR053C	ylr053cΔ	0.0762	0.0003985
YJR066W	tor1Δ	-0.0749	0.0115			YMR075C-A	ymr075c-aΔ	0.076	0.0008503	Dubious
YDR541C	ydr541cΔ	-0.0743	0.01923			YOR243C	pus7Δ	0.076	3.941e-08
YDL103C	qri1-ts6	-0.0743	9.044e-10			YKL110C	kti12Δ	0.0757	0.0417
YGL256W	adh4Δ	-0.0741	8.206e-31			YGL142C	gpi10-5001	0.0753	1.481e-15
YDR274C	ydr274cΔ	-0.0733	0.01555			YDR119W	vba4Δ	0.0753	0.00464
YGR229C	smi1Δ	-0.0732	0.0003962			YCR075C	ers1Δ	0.0752	0.02894
YGL065C	alg2-1	-0.0731	0.0001158			YGR277C	cab4-5001	0.0752	2.596e-07
YPR092W	ypr092wΔ	-0.073	0.009951	Dubious		YKR058W	glg1Δ	0.0749	0
YBR109C	cmd1-1	-0.073	0.005642			YNL050C	ynl050cΔ	0.0749	0.01188
YDR398W	utp5-5001	-0.0729	0.0194			YPL179W	ppq1Δ	0.0748	0.0007598
YDL190C	ufd2Δ	-0.0727	0.02545			YPR160W	gph1Δ	0.0746	0.01168
YER155C	bem2Δ	-0.0724	0.0004544			YML127W	rsc9-5001	0.0746	0.00461
YDR352W	ypq2Δ	-0.0717	0.005693			YLR274W	cdc46-1	0.0745	0.0166
YGR208W	ser2Δ	-0.0715	0.0001306			YJR075W	hoc1Δ	0.0743	0.04479
YPL094C	sec62-ts	-0.0713	0.0007862			YLR235C	ylr235c-supp1Δ	0.0742	0.002903	Dubious,Carries Suppressor Mutation
YPR103W	pre2-2	-0.0713	0.000652			YFR028C	cdc14-2	0.0741	0.01223
YLR378C	sec61-2	-0.0705	0.03011			YPR161C	sgv1-35	0.0739	0.006529
YLR314C	cdc3-1	-0.0705	0.01964			YDL108W	kin28-ts	0.0738	0.02049
YFL034C-B	mob2-24	-0.0704	0.03571			YDR485C	vps72Δ	0.0737	0.04621
YBR193C	med8-39	-0.0703	0.02985			YGR113W	dam1-9	0.0736	0.01339
YJL105W	set4Δ	-0.0703	0.02357			YML100W-A	yml100w-aΔ	0.0735	0.008084
YOL151W	gre2Δ	-0.0701	0.009713			YDR437W	gpi19-2xh	0.0733	0.006268
YGL165C	ygl165cΔ	-0.0699	0.04373	Dubious		YIL072W	hop1Δ	0.0729	0.01585
YGR135W	pre9Δ	-0.0698	0.04795			YOL021C	dis3-1	0.0721	4.306e-10
YJL067W	yjl067wΔ	-0.0692	0.002438	Dubious		YMR153C-A	ymr153c-aΔ	0.072	0.02162	Dubious
YBR145W	adh5Δ	-0.0688	0.003491			YPL076W	gpi2-1-7b	0.0719	0.000419
YDR474C	ydr474cΔ	-0.0683	0.0001394			YFL034C-B	mob2-38	0.0716	0.007725
YGR092W	dbf2-3	-0.0683	0.000549			YJL057C	iks1Δ	0.0712	0.02651
YHR034C	pih1Δ	-0.0683	0.03226			YGL093W	spc105-15	0.071	0.04407
YLR298C	yhc1-8	-0.0676	0.03833			YFL042C	lam5Δ	0.0704	0.03868
YMR143W	rps16aΔ	-0.0676	0.024			YIL101C	xbp1Δ	0.0702	0.03996
YKL196C	ykt6-5001	-0.0673	0.02899			YGL060W	ybp2Δ	0.0699	0.03814
YLR307W	cda1Δ	-0.0673	9.29e-07			YDR481C	pho8Δ	0.0698	1.297e-150
YJL053W	pep8Δ	-0.0672	0.0001747			YPL174C	nip100Δ	0.0695	0.009129
YLR330W	chs5Δ	-0.0668	0.02347			YJL078C	pry3Δ	0.0694	0.02385
YOR325W	yor325wΔ	-0.0668	8.799e-08	Dubious		YPR154W	pin3Δ	0.0691	0.0191
YDR146C	swi5Δ	-0.0665	0.006494			YJL213W	yjl213wΔ	0.0691	0.000432
YBR108W	aim3Δ	-0.0665	0.04926			YGL156W	ams1Δ	0.069	0.02224
YIL084C	sds3Δ	-0.0661	0.03959			YFR026C	uli1Δ	0.0688	0.04737
YBR201W	der1Δ	-0.0655	2.38e-08			YGL028C	scw11Δ	0.0687	0.03338
YGL203C	kex1Δ	-0.0655	0.04972			YOR025W	hst3Δ	0.0686	0.004919
YDR182W	cdc1-6	-0.0654	0.01329			YCL064C	cha1Δ	0.0685	1.193e-10
YMR063W	rim9Δ	-0.0645	0.0333			YPL101W	elp4Δ	0.0684	0.00249
YJL106W	ime2Δ	-0.064	0.0126			YLR238W	far10Δ	0.0683	0.0004903
YDR383C	nkp1Δ	-0.0637	2.909e-09			YIL041W	gvp36Δ	0.0682	4.313e-14
YFL039C	act1-111	-0.0635	0.0004881			YLR381W	ctf3Δ	0.0681	2.519e-14
YDR072C	ipt1Δ	-0.0629	4.962e-11			YNR004W	swm2Δ	0.068	0.01353
YDL012C	ydl012cΔ	-0.0629	0.00171			YPR201W	arr3Δ	0.0678	0.01787
YJL153C	ino1Δ	-0.0623	0.02792			YLR186W	emg1-5001	0.0677	0.04036
YER111C	swi4Δ	-0.0623	0.02573			YDL008W	apc11-13	0.0677	0.04973
YMR296C	lcb1-2	-0.062	0.008871			YHL023C	npr3Δ	0.0676	0.000529
YDL124W	ydl124wΔ	-0.0615	0.000974			YDL209C	cwc2-1	0.0675	0.03009
YDR478W	snm1-5001	-0.0613	0.02084			YNL027W	crz1Δ	0.0671	2.035e-05
YML048W	gsf2Δ	-0.0613	0.003372			YLL004W	orc3-70	0.0666	0.001317
YPL225W	ypl225wΔ	-0.0611	0.02807			YMR164C	mss11Δ	0.0666	0.04252
YJL101C	gsh1Δ	-0.0604	0.002951			YGR146C	ecl1Δ	0.0662	0.03055
YDL043C	prp11-ts	-0.0603	0.01729			YBR079C	rpg1-1	0.066	0.01971
YGL104C	vps73Δ	-0.0602	1.803e-05			YGR217W	cch1Δ	0.0654	0.0386
YFR009W	gcn20Δ	-0.0602	0.01095			YPL020C	ulp1-333	0.0654	0.002831
YLR345W	ylr345wΔ	-0.06	2.71e-05			YNR043W	mvd1-1296	0.0652	0.004384
YJL055W	yjl055wΔ	-0.0592	0.007699			YGR172C	yip1-4	0.065	0.0185
YJL058C	bit61Δ	-0.0587	0.000512			YNR051C	bre5Δ	0.065	0.002867
YOL111C	mdy2Δ	-0.0586	0.01898			YER185W	pug1Δ	0.0648	0.03207
YJR126C	vps70Δ	-0.0585	0.009226			YOR233W	kin4Δ	0.0646	6.587e-06
YLR241W	csc1Δ	-0.0583	3.665e-08			YGR172C	yip1-40	0.0645	0.017
YMR127C	sas2Δ	-0.0582	0.03904			YBR291C	ctp1Δ	0.0639	0.04643
YIR006C	pan1-4	-0.0582	0.03395			YMR008C	plb1Δ	0.0639	7.802e-12
YOR204W	ded1-199	-0.0579	2.124e-07			YDR369C	xrs2Δ	0.0635	0.0001095
YOL092W	ypq1Δ	-0.0578	0.0004588			YJL034W	kar2-159	0.0635	2.551e-06
YLL047W	yll047wΔ	-0.0577	0.0003436	Dubious		YDR243C	prp28-101	0.063	0.001927
YDR005C	maf1Δ	-0.0577	0.01815			YOR321W	pmt3Δ	0.0625	7.188e-05
YGL087C	mms2Δ	-0.0575	8.888e-16			YPR057W	brr1Δ	0.0623	0.000371
YOL132W	gas4Δ	-0.0573	0.001826			YLR099C	ict1Δ	0.0622	2.382e-10
YJL099W	chs6Δ	-0.0572	1.091e-05			YMR281W	gpi12-5001	0.0621	1.527e-10
YGR026W	ygr026wΔ	-0.0572	0.03984			YML069W	pob3-7	0.0621	1.063e-07
YKL203C	tor2-21	-0.0571	1.234e-15			YGL194C	hos2Δ	0.062	0.001606
YPL023C	met12Δ	-0.0568	3.912e-05			YPR200C	arr2Δ	0.0615	0.02204
YJL112W	mdv1Δ	-0.0568	0.006875			YKR042W	uth1Δ	0.0614	8.981e-05
YLL032C	yll032cΔ	-0.0567	0.001786			YOR335C	ala1-1	0.0612	0.02889
YLR294C	ylr294cΔ	-0.0566	0.002394	Dubious		YHR191C	ctf8-9	0.0611	0.0001241
YGR023W	mtl1Δ	-0.0565	0.0233			YKL039W	ptm1Δ	0.061	0.04245
YDR469W	sdc1Δ	-0.0562	0.02095			YJL072C	psf2-5001	0.0609	3.178e-39
YGL133W	itc1Δ	-0.0561	0.006887			YER098W	ubp9Δ	0.0608	0.02054
YCL025C	agp1Δ	-0.056	0.02375			YGL081W	ygl081wΔ	0.0608	0.006678
YDR021W	fal1-1	-0.0558	0.02565			YJR140C	hir3Δ	0.0607	0.01652
YDR363W-A	sem1Δ	-0.0552	0.02787			YLR335W	nup2Δ	0.0607	0.004472
YKL149C	dbr1Δ	-0.0546	0.03914			YJR078W	bna2Δ	0.0604	0.0362
YAR015W	ade1Δ	-0.0545	5.78e-08			YGR169C	pus6Δ	0.0601	0.01701
YJR152W	dal5Δ	-0.0544	0.0001626			YCL044C	mgr1Δ	0.06	0.03304
YHR044C	dog1Δ	-0.0543	0.02367			YOR103C	ost2-5001	0.06	0.0208
YLR224W	ucc1Δ	-0.0542	0.02196			YLR373C	vid22Δ	0.0599	0.004965
YAL008W	fun14Δ	-0.0538	0.004656			YPR069C	spe3Δ	0.0597	0.0206
YGR148C	rpl24bΔ	-0.0538	5.573e-07			YER095W	rad51Δ	0.0595	0.03312
YDR501W	plm2Δ	-0.0538	0.0002106			YIL118W	rho3-ser228	0.0591	0.02195
YFL034C-B	mob2-34	-0.0535	2.25e-07			YDR238C	sec26-11d26	0.059	0.01247
YGR279C	scw4Δ	-0.0534	0.04161			YJL148W	rpa34Δ	0.0589	0.01267
YNR015W	smm1Δ	-0.0532	0.01426			YFR028C	cdc14-1	0.0586	0.01416
YMR225C	mrpl44Δ	-0.0531	0.02328			YGR003W	cul3Δ	0.058	1.735e-06
YIL168W	yil168wΔ	-0.0529	0.0003445			YDR221W	gtb1Δ	0.0578	0.04762
YMR296C	lcb1-10	-0.0529	0.02719			YNL107W	yaf9Δ	0.0575	2.946e-05
YHR088W	rpf1-5001	-0.0529	0.02947			YPL214C	thi6Δ	0.0573	2.831e-05
YIL163C	yil163cΔ	-0.0527	9.905e-07			YDR447C	rps17bΔ	0.0567	0.03135
YCL059C	krr1-17	-0.0527	0.02827			YPL263C	kel3Δ	0.0567	0.03912
YPR073C	ltp1Δ	-0.0524	0.01106			YCR073C	ssk22Δ	0.0567	0.03338
YFR046C	cnn1Δ	-0.0523	3.468e-09			YNR057C	bio4Δ	0.0566	9.962e-29
YGL116W	cdc20-3	-0.0522	4.363e-08			YLR394W	cst9Δ	0.0565	0.0192
YKR030W	gmh1Δ	-0.0518	1.984e-16			YPR133C	spn1-k192n	0.0564	0.02171
YDL121C	ydl121cΔ	-0.0516	0.00147			YOR031W	crs5Δ	0.0561	0.002311
YIL105C	slm1Δ	-0.0514	0.0129			YBR160W	cdc28-1	0.0558	0.02422
YOR275C	rim20Δ	-0.0513	2.7e-05			YIL085C	ktr7Δ	0.0558	0.03586
YPL046C	elc1Δ	-0.0513	0.0001605			YBR078W	ecm33Δ	0.0555	3.133e-05
YOR051C	ett1Δ	-0.0512	0.02892			YDR363W	esc2Δ	0.0555	4.817e-22
YBR129C	opy1Δ	-0.0512	1.075e-10			YPL149W	atg5Δ	0.0554	4.254e-13
YHL025W	snf6Δ	-0.0511	0.02679			YIL087C	aim19Δ	0.0554	0.004057
YER137C	yer137cΔ	-0.051	0.005834			YOL060C	mam3Δ	0.0552	0.02494
YDR319C	yft2Δ	-0.0508	0.01654			YOL099C	yol099cΔ	0.0552	0.005843	Dubious
YOR334W	mrs2Δ	-0.0506	0.04698			YLR366W	ylr366wΔ	0.0551	0.005847	Dubious
YML121W	gtr1Δ	-0.0505	0.03019			YDR247W	vhs1Δ	0.0547	0.03958
YPR045C	thp3Δ	-0.0503	0.002256			YOL118C	yol118cΔ	0.0547	0.01047	Dubious
YER066W	rrt13Δ	-0.0498	0.004439			YPL266W	dim1-2	0.0546	0.02044
YMR280C	cat8Δ	-0.0497	1.015e-88			YGL148W	aro2Δ	0.0544	2.575e-06
YMR241W	yhm2Δ	-0.0495	0.0007579			YDR435C	ppm1Δ	0.0543	0.01612
YPR063C	ypr063cΔ	-0.0494	0.01399			YGR039W	ygr039wΔ	0.0541	0.02274
YDL218W	ydl218wΔ	-0.0492	0.0119			YDR052C	dbf4-1	0.0539	0.001093
YCR017C	cwh43Δ	-0.0491	4.01e-06			YNL138W	srv2-ts	0.0537	0.01251
YPR016C	tif6-ts4	-0.0491	2.772e-06			YHR076W	ptc7Δ	0.0536	0.03552
YPR096C	ypr096cΔ	-0.0489	0.0001535			YFR032C-A	rpl29Δ	0.0534	3.539e-08
YML016C	ppz1Δ	-0.0487	0.04322			YGL216W	kip3Δ	0.0526	0.01745
YLR170C	aps1Δ	-0.0486	4.04e-05			YLR207W	hrd3Δ	0.0524	3.892e-05
YBR212W	ngr1Δ	-0.0486	0.01774			YNL063W	mtq1Δ	0.0518	0.007262
YHR016C	ysc84Δ	-0.0485	0.02384			YDR082W	stn1-13	0.0514	1.018e-05
YOR221C	mct1Δ	-0.048	1.088e-05			YDR130C	fin1Δ	0.0514	6.191e-18
YFL039C	act1-108	-0.0479	0.03114			YDL104C	qri7Δ	0.0512	0.001875
YKL125W	rrn3-s213p	-0.0479	0.01815			YDR003W	rcr2Δ	0.0512	1.655e-52
YML053C	yml053cΔ	-0.0477	0.01156			YFR052W	rpn12-1	0.0512	3.526e-05
YMR031C	eis1Δ	-0.0474	0.04852			YKL140W	tgl1Δ	0.0511	0.007861
YML056C	imd4Δ	-0.0474	0.04421			YDL027C	mrx9Δ	0.0511	0.00681
YML005W	trm12Δ	-0.0473	0.002897			YKL200C	ykl200cΔ	0.051	5.294e-15
YPR183W	dpm1-6	-0.0472	0.0107			YLR006C	ssk1Δ	0.051	0.01914
YBR215W	hpc2Δ	-0.0472	0.02605			YKL047W	anr2Δ	0.0509	0.009121
YFL044C	otu1Δ	-0.0469	0.02588			YDR116C	mrpl1Δ	0.0509	0.004287
YKL068W	nup100Δ	-0.0467	0.03334			YHR196W	utp9-5001	0.0508	0.03599
YCR026C	npp1Δ	-0.0465	5.632e-05			YOR069W	vps5Δ	0.0506	0.003531
YAL061W	bdh2Δ	-0.0464	0.0005828			YMR157C	aim36Δ	0.0505	0.004101
YML108W	yml108wΔ	-0.0462	0.00199			YPR119W	clb2Δ	0.0501	0.04671
YML023C	nse5-ts4	-0.0457	0.0349			YMR096W	snz1Δ	0.05	0.02903
YLR233C	est1Δ	-0.0455	0.02631			YBR272C	hsm3Δ	0.05	0.02741
YOR361C	prt1-1	-0.0454	0.0004257			YJL089W	sip4Δ	0.0499	3.952e-06
YKL107W	ykl107wΔ	-0.0453	0.04992			YJL024C	aps3Δ	0.0495	1.829e-24
YLL041C	sdh2Δ	-0.045	0.001557			YMR190C	sgs1Δ	0.0495	0.03711
YCL049C	ycl049cΔ	-0.0448	6.276e-05			YOR080W	dia2Δ	0.0495	0.005219
YLR192C	hcr1Δ	-0.0442	0.01693			YFR028C	cdc14-8	0.0493	0.01599
YOR385W	yor385wΔ	-0.0441	0.0413			YDL066W	idp1Δ	0.049	0.009138
YNL138W	srv2-2	-0.0439	0.001718			YHR164C	dna2-2	0.0489	1.785e-32
YDR333C	rqc1Δ	-0.0438	8.433e-08			YMR294W	jnm1Δ	0.0482	1.201e-16
YPL228W	cet1-15	-0.0433	0.01408			YKL199C	ykl199cΔ	0.0481	0.008409
YMR073C	irc21Δ	-0.0432	0.0232			YLR128W	dcn1Δ	0.0478	0.009577
YIL010W	dot5Δ	-0.043	0.0003916			YDR239C	ydr239cΔ	0.0469	0.002493
YCR052W	rsc6-5001	-0.0429	4.209e-05			YOR020C	hsp10-ts	0.0465	5.659e-07
YDR340W	ydr340wΔ	-0.0427	5.912e-06	Dubious		YDR315C	ipk1Δ	0.0464	0.02128
YGL091C	nbp35-5001	-0.0425	0.02332			YDR514C	ydr514cΔ	0.046	2.088e-06
YIL054W	yil054wΔ	-0.0424	0.01883			YLR032W	rad5Δ	0.0459	1.404e-05
YBR278W	dpb3Δ	-0.0421	0.001304			YOL053W	aim39Δ	0.0458	0.02348
YOL068C	hst1Δ	-0.0419	0.009324			YKL190W	cnb1Δ	0.0453	0.03032
YJL159W	hsp150Δ	-0.0419	0.0257			YLR389C	ste23Δ	0.0446	1.986e-08
YNL089C	ynl089cΔ	-0.0417	0.0006487	Dubious		YMR278W	prm15Δ	0.0442	0.01465
YLR208W	sec13-1	-0.0416	0.02208			YGR092W	dbf2-2	0.0441	5.603e-06
YIL024C	yil024cΔ	-0.0415	0.007227			YIL066C	rnr3Δ	0.0438	4.518e-05
YFR047C	bna6Δ	-0.0409	0.03686			YHL017W	yhl017wΔ	0.0433	0.03349
YMR319C	fet4Δ	-0.0407	0.005821			YDR050C	tpi1-1670	0.043	0.0354
YGL254W	fzf1Δ	-0.0403	0.02923			YPR016C	tif6-ts1	0.043	1.191e-05
YMR261C	tps3Δ	-0.0401	1.731e-06			YGR156W	pti1-ts7-supp1	0.0429	0.03214	Carries Suppressor Mutation
YJR038C	yjr038cΔ	-0.04	0.01905	Dubious		YGL126W	scs3Δ	0.0428	0.006431
YMR291W	tda1Δ	-0.0399	0.001603			YER173W	rad24Δ	0.0428	2.006e-06
YDR508C	gnp1Δ	-0.0397	0.02247			YAL024C	lte1-supp1Δ	0.0426	8.12e-06	Carries Suppressor Mutation
YFR016C	yfr016cΔ	-0.0396	0.04895			YPR162C	orc4-5001	0.0423	1.804e-111
YGL116W	cdc20-1	-0.039	7.018e-06			YPR086W	sua7-5001	0.0423	0.00622
YGR226C	ygr226cΔ	-0.0388	0.04317	Dubious		YGL057C	gep7Δ	0.0419	0.004063
YNR011C	prp2-1	-0.0387	0.0006028			YOR057W	sgt1-5	0.0416	2.296e-15
YOL009C	mdm12Δ	-0.0382	0.008752			YPR005C	hal1Δ	0.0411	0.02878
YNL087W	tcb2Δ	-0.0378	0.03073			YLR346C	cis1Δ	0.041	0.005608
YGR010W	nma2Δ	-0.0373	0.03147			YPR053C	ypr053cΔ	0.0409	0.007965
YMR035W	imp2Δ	-0.0373	0.006065			YCR093W	cdc39-1	0.0409	0.025
YOL150C	yol150cΔ	-0.0372	5.324e-16	Dubious		YGR113W	dam1-1	0.0408	0.04274
YHR036W	brl1-2221	-0.0371	0.005481			YDL038C	ydl038cΔ	0.0408	0.04047
YFL013C	ies1Δ	-0.037	0.0001659			YDL181W	inh1Δ	0.0408	0.006422
YPR140W	taz1Δ	-0.0368	0.01582			YMR238W	dfg5Δ	0.0404	6.998e-06
YJR044C	vps55Δ	-0.0367	0.03273			YPR094W	rds3-1	0.0401	8.972e-05
YLR401C	dus3Δ	-0.0365	7.958e-05			YMR011W	hxt2Δ	0.0395	4.219e-05
YOL007C	csi2Δ	-0.0362	0.0403			YNL121C	tom70Δ	0.0394	0.0194
YOR175C	ale1Δ	-0.0361	0.03653			YLR060W	frs1-5001	0.0393	0.03007
YER091C	met6Δ	-0.0361	0.01653			YIR010W	dsn1-8	0.0391	0.0001768
YOL038W	pre6-5001	-0.0357	0.03046			YDR345C	hxt3Δ	0.0388	0.03547
YDR152W	gir2Δ	-0.0357	0.02654			YOR033C	exo1Δ	0.0384	0
YOL085C	yol085cΔ	-0.0357	0.01692			YLL038C	ent4Δ	0.0381	0.03859
YAL041W	cdc24-4	-0.0356	0.0002596			YMR299C	dyn3Δ	0.0379	0.0161
YGR100W	mdr1Δ	-0.0356	4.246e-06			YOR209C	npt1Δ	0.0375	0.04702
YOR186W	yor186wΔ	-0.0354	2.807e-05			YIL120W	qdr1Δ	0.0373	1.623e-07
YDL232W	ost4-supp2Δ	-0.0354	3.554e-10	Carries Suppressor Mutation		YDR531W	cab1-5001	0.0367	0.007518
YDR419W	rad30Δ	-0.0353	0.0003553			YOR074C	cdc21-ts	0.0366	0.03046
YFR041C	erj5Δ	-0.035	0.03312			YDR408C	ade8Δ	0.0363	5.283e-10
YDL144C	ydl144cΔ	-0.035	0.03381			YDR219C	mfb1Δ	0.036	0.007414
YNL015W	pbi2Δ	-0.0347	0.001924			YKL208W	cbt1Δ	0.0359	0.0111
YAL019W	fun30Δ	-0.0346	0.03768			YDL105W	nse4-5001	0.0357	0.0003755
YDR107C	tmn2Δ	-0.0335	0.01054			YIL166C	yil166cΔ	0.0354	0.02262
YPL273W	sam4Δ	-0.0334	0.04528			YJL141C	yak1Δ	0.0352	0.0006371
YMR251W-A	hor7Δ	-0.0334	0.0003462			YDL184C	rpl41aΔ	0.035	0.01135
YFL049W	swp82Δ	-0.0333	0.02282			YOR013W	irc11Δ	0.0349	0.00878	Dubious
YLR453C	rif2Δ	-0.0333	0.04647			YGR237C	ygr237cΔ	0.0347	0.01776
YDR498C	sec20-1	-0.0329	0.01696			YPL007C	tfc8-5001	0.0346	0.02416
YPL219W	pcl8Δ	-0.0328	0.04082			YDR062W	lcb2-16	0.0341	0.02207
YPR084W	ypr084wΔ	-0.0328	0.02099			YMR056C	aac1Δ	0.033	0.03995
YDL134C	pph21Δ	-0.0326	0.02112			YIR042C	yir042cΔ	0.0328	0.0005006
YGR014W	msb2Δ	-0.0326	0.02097			YOL082W	atg19Δ	0.0328	0.04377
YIL130W	asg1Δ	-0.0322	0.007881			YOR284W	hua2Δ	0.0328	0.03118
YDL094C	ydl094cΔ	-0.0322	0.0007368	Dubious		YDL050C	ydl050cΔ	0.0327	0.0366	Dubious
YKR039W	gap1Δ	-0.0321	0.001712			YDR262W	ydr262wΔ	0.0321	0.03743
YBR084W	mis1Δ	-0.032	0.04853			YPL112C	pex25Δ	0.0317	1.894e-19
YLR400W	ylr400wΔ	-0.032	0.004892	Dubious		YIL173W	vth1Δ	0.0317	0.02828
YPL015C	hst2Δ	-0.0317	0.04699			YMR206W	ymr206wΔ	0.0317	0.03168
YOR044W	irc23Δ	-0.0314	1.677e-09			YOR076C	ski7Δ	0.0314	0.0007145
YIL009C-A	est3Δ	-0.0313	0.006374			YGR166W	trs65Δ	0.0312	0.03757
YLL062C	mht1Δ	-0.0311	0.003041			YBR253W	srb6-5001	0.0309	0.04646
YDR102C	ydr102cΔ	-0.0311	0.02642			YBR301W	pau24Δ	0.0308	2.426e-34
YGL024W	ygl024wΔ	-0.0309	0.00513	Dubious		YFL015C	yfl015cΔ	0.0299	0.001905
YPL123C	rny1Δ	-0.0308	0.011			YJL122W	alb1Δ	0.0298	0.04347
YNL016W	pub1Δ	-0.0308	0.0002277			YGL067W	npy1Δ	0.0292	0.01557
YBR104W	ymc2Δ	-0.0307	0.01274			YLR031W	ylr031wΔ	0.0291	4.033e-139
YLL021W	spa2Δ	-0.0305	0.03877			YOL017W	esc8Δ	0.0289	0.0328
YPL107W	ypl107wΔ	-0.0305	0.01445			YLR152C	ylr152cΔ	0.0281	1.197e-06
YDR091C	rli1-5001	-0.0301	0.04951			YLR407W	ylr407wΔ	0.0278	0.02562
YMR026C	pex12Δ	-0.0299	0.009202			YLR016C	pml1Δ	0.027	0.02494
YOR171C	lcb4Δ	-0.0297	4.739e-06			YIL139C	rev7Δ	0.0265	7.031e-17
YER157W	cog3-2	-0.0295	1.748e-06			YKL102C	ykl102cΔ	0.0264	0.003752
YOR291W	ypk9Δ	-0.0294	0.01756			YOR153W	pdr5Δ	0.0264	0.04334
YAL040C	cln3Δ	-0.0291	0.04336			YMR033W	arp9-1	0.026	1.581e-10
YCL069W	vba3Δ	-0.029	0.0001381			YLL054C	yll054cΔ	0.026	0.001489
YFL019C	yfl019cΔ	-0.0276	0.03068	Dubious		YBR154C	rpb5-5001	0.0259	4.286e-07
YNL028W	ynl028wΔ	-0.0275	0.01316	Dubious		YJR133W	xpt1Δ	0.0258	0.01854
YJL214W	hxt8Δ	-0.027	0.006284			YMR093W	utp15-5001	0.0248	0.03368
YJR070C	lia1Δ	-0.0263	0.006619			YLR089C	alt1Δ	0.0247	0.01756
YBR184W	ybr184wΔ	-0.0259	0.04559			YMR182C	rgm1Δ	0.0243	0.03615
YDR015C	ydr015cΔ	-0.0258	0.02515	Dubious		YOR047C	std1Δ	0.0237	0.03251
YPR061C	jid1Δ	-0.0258	0.04075			YOL052C-A	ddr2Δ	0.0237	0.02293
YHR077C	nmd2Δ	-0.0256	1.615e-58			YMR105C	pgm2Δ	0.0236	0.04798
YDL102W	cdc2-2	-0.0256	0.0002459			YLR221C	rsa3Δ	0.0235	0.04351
YJL137C	glg2Δ	-0.0255	0.02741			YLL053C	yll053cΔ	0.0235	0.002488
YBR286W	ape3Δ	-0.0253	0.01461			YGR203W	ych1Δ	0.0232	0.0377
YBR198C	taf5-20	-0.0249	0.04215			YIR037W	hyr1Δ	0.0231	0.003334
YKL017C	hcs1Δ	-0.0245	0.0001816			YDR467C	ydr467cΔ	0.023	0.03992	Dubious
YLR420W	ura4Δ	-0.0245	0.0007325			YPL133C	rds2Δ	0.0228	0.004764
YGL002W	erp6Δ	-0.0243	0.003293			YOL079W	yol079wΔ	0.0225	0.03558	Dubious
YNR026C	sec12-4	-0.024	0.01394			YPL249C	gyp5Δ	0.0222	0.0194
YLR421C	rpn13Δ	-0.0239	0.004482			YDR132C	ydr132cΔ	0.0221	0.02046
YGL053W	prm8Δ	-0.0236	0.003936			YLR390W	ecm19Δ	0.0217	0.006904
YBR116C	ybr116cΔ	-0.0234	0.02696	Dubious		YKR017C	hel1Δ	0.0213	0.003703
YGL197W	mds3Δ	-0.023	0.04176			YOR226C	isu2Δ	0.0211	0.02122
YOR021C	sfm1Δ	-0.0229	0.04101			YNL030W	hhf2Δ	0.021	0.002278
YGL179C	tos3Δ	-0.0224	0.01352			YOR344C	tye7Δ	0.0209	0.001184
YIL093C	rsm25Δ	-0.0223	0.007883			YGR170W	psd2Δ	0.0202	0.005729
YHR125W	yhr125wΔ	-0.0223	0.008702			YIR033W	mga2Δ	0.0201	0.01536
YMR055C	bub2Δ	-0.0223	0.02388			YDL229W	ssb1Δ	0.0196	0.001109
YLR011W	lot6Δ	-0.0221	0.005746			YOR308C	snu66Δ	0.0189	0.03698
YOR121C	yor121cΔ	-0.0221	0.02488	Dubious		YPL111W	car1Δ	0.0186	0.0004401
YCR005C	cit2Δ	-0.0214	0.0436			YJR036C	hul4Δ	0.0184	3.144e-10
YPL095C	eeb1Δ	-0.0211	0.01231			YNL049C	sfb2Δ	0.0184	6.526e-07
YDR459C	pfa5Δ	-0.0206	0.01446			YGL054C	erv14Δ	0.0183	0.02625
YMR239C	rnt1-ts	-0.0205	0.006482			YER097W	yer097wΔ	0.017	0.0009343	Dubious
YLR136C	tis11Δ	-0.0193	0.03281			YNL057W	ynl057wΔ	0.0166	3.709e-19	Dubious
YHR014W	spo13Δ	-0.0189	0.04286			YPL197C	ypl197cΔ	0.0159	0.03686	Dubious
YDL111C	rrp42-5001	-0.0188	4.127e-76			YGL139W	flc3Δ	0.0138	2.054e-07
YNL078W	nis1Δ	-0.0182	0.02121			YCL057W	prd1Δ	0.0138	0.02093
YBR137W	ybr137wΔ	-0.0174	0.0002027			YML107C	pml39Δ	0.0127	0.02116
YIL043C	cbr1Δ	-0.0171	1.091e-11			YGR139W	ygr139wΔ	0.012	3.219e-06	Dubious
YBR105C	vid24Δ	-0.0156	0.001335			YDR288W	nse3-ts3	0.0119	0.01481
YJL193W	yjl193wΔ	-0.0152	0.04848			YPR003C	ypr003cΔ	0.0083	0.00277
YLL052C	aqy2Δ	-0.0139	2.667e-09			YFR030W	met10Δ	0.0081	3.05e-08
YJL046W	aim22Δ	-0.0136	0.02228			YLR265C	nej1Δ	0.0076	0.03277
YLR042C	ylr042cΔ	-0.0125	0.04729
YLR298C	yhc1-3	-0.0114	0.004839
YDR112W	irc2Δ	-0.0112	0.008146	Dubious
YDR465C	rmt2Δ	-0.011	1.274e-06
YDR009W	gal3Δ	-0.0084	0.03587
YLR436C	ecm30Δ	-0.0072	0.03034
YOR135C	irc14Δ	-0.0037	0.0202	Dubious
YJL002C	ost1-6	-0.0036	0.03453
YBR164C	arl1Δ	-0.0023	0.02526

## Sheet: JJJ3 GI profile sim.
ORF	Allele	Correlation	Annotations
YLR143W	dph6Δ	0.27564
YIL103W	dph1Δ	0.26667
YER035W	edc2Δ	0.22723
YKL191W	dph2Δ	0.21352
YMR122W-A	ymr122w-aΔ	0.20927
YDL014W	nop1-3	0.20523
YLR172C	dph5Δ	0.19839
YDL209C	cwc2-1	0.18279
YBR246W	rrt2Δ	0.17211
YML062C	mft1Δ	0.15086
YBL071W-A	kti11Δ	0.14577
YFL017C	gna1-5001	0.1457
YPR028W	yop1Δ	0.14445
YPR103W	pre2-1-supp1	0.14378	Carries Suppressor Mutation
YKL112W	abf1-102	0.14301
YPL060C-A	ypl060c-aΔ	0.13869
YGL109W	ygl109wΔ	0.13865	Dubious
YHR121W	lsm12Δ	0.138
YHR065C	rrp3-5001	0.13392
YDL049C	knh1Δ	0.13137
YPR189W	ski3Δ	0.1278
YOL159C-A	yol159c-aΔ	0.12612
YHL048W	cos8Δ	0.12595
YGR178C	pbp1Δ	0.12586
YPR103W	pre2-2	0.12392
YOR270C	vph1-supp2Δ	0.12148	Carries Suppressor Mutation
YER007C-A	tma20Δ	0.12019
YMR107W	spg4Δ	0.12011
YNL173C	mdg1Δ	0.12007
YOR074C	cdc21-ts	0.11916
YOR243C	pus7Δ	0.11851
YPR081C	grs2Δ	0.11833
YER135C	yer135cΔ	0.1178
YBL071C	ybl071cΔ	0.11761
YBR111W-A	sus1Δ	0.1176
YPL276W	ypl276wΔ	0.11529
YML099C	arg81Δ	0.1143
YIL175W	yil175wΔ	0.11379
YDL148C	nop14-5001	0.1123
YLR347C	kap95-l63a	0.1106
YFL006W	yfl006wΔ	0.11023
YNL096C	rps7bΔ	0.1074
YDR078C	shu2Δ	0.10714
YML058W-A	hug1Δ	0.10613
YPR103W	pre2-127	0.10546
YLR157C	asp3-2Δ	0.10521
YOR076C	ski7Δ	0.10318
YNL288W	caf40Δ	0.10276
YML081W	tda9Δ	0.10263
YAR075W	yar075wΔ	0.10213	Dubious
YJR065C	arp3-f306g-supp2Δ	0.10202	Carries Suppressor Mutation
YPR103W	pre2-75	0.10094
YLR425W	tus1Δ	0.10089
YOL104C	ndj1Δ	0.10087
YOR011W-A	yor011w-aΔ	0.09996
YBR045C	gip1Δ	0.09956
YNL090W	rho2Δ	0.09947
YOL086W-A	mhf1Δ	0.09931
YJR065C	arp3-f306g-supp1	0.0991	Carries Suppressor Mutation
YJR014W	tma22Δ	0.09832
YKL056C	tma19Δ	0.09787
YLR249W	yef3-f650s	0.09766
YDR395W	sxm1Δ	0.09614
YHR167W	thp2Δ	0.09566
YER188C-A	yer188c-aΔ	0.09535
YIR041W	pau15Δ	0.09457
YOR197W	mca1Δ	0.0944
YJR099W	yuh1Δ	0.09421
YJL180C	atp12Δ	0.09414
YMR125W	sto1Δ	0.09405
YKL203C	tor2-29	0.09352
YPL123C	rny1Δ	0.09327
YMR315W-A	ymr315w-aΔ	0.09305
YKL159C	rcn1Δ	0.09305
YDR516C	emi2Δ	0.09247
YML021C	ung1Δ	0.09235
YJR121W	atp2Δ	0.09217
YJR068W	rfc2-1	0.09216
YPL153C	rad53-5001	0.09176
YNR028W	cpr8Δ	0.09175
YJL022W	yjl022wΔ	0.0917	Dubious
YLL022C	hif1Δ	0.09136
YPR161C	sgv1-5001	0.09134
YML079W	yml079wΔ	0.09124
YBR072C-A	ybr072c-aΔ	0.09101
YJR042W	nup85-5001	0.09084
YDR545W	yrf1-1Δ	0.09056
YBL031W	she1Δ	0.09048
YOR122C	pfy1-14	0.08928
YAL020C	ats1Δ	0.089
YER175W-A	yer175w-aΔ	0.08875
YDR209C	ydr209cΔ	0.0886
YMR254C	ymr254cΔ	0.0885	Dubious
YLR153C	acs2-5002	0.08745
YLR254C	ndl1Δ	0.08732
YGR146C-A	ygr146c-a-supp1Δ	0.08692	Carries Suppressor Mutation
YNL001W	dom34Δ	0.08678
YJR025C	bna1Δ	0.08637
YHR179W	oye2Δ	0.08626
YMR136W	gat2Δ	0.08623
YBL086C	ybl086cΔ	0.08582
YIL119C	rpi1Δ	0.08511
YGR094W	vas1-5001	0.08495
YER093C	tsc11-7	0.08486
YHR165C	prp8Δ	0.08471
YDL011C	ydl011cΔ	0.08463	Dubious
YDL168W	sfa1Δ	0.08456
YDR385W	eft2Δ	0.0843
YER093C-A	aim11Δ	0.0842
YFL039C	act1-122	0.08415
YMR310C	ymr310cΔ	0.08401
YGR102C	gtf1Δ	0.08369
YGL048C	rpt6-1	0.08356
YPL038W-A	ypl038w-aΔ	0.08353
YCR077C	pat1Δ	0.08307
YKR084C	hbs1Δ	0.08295
YHR096C	hxt5Δ	0.08261
YPL207W	tyw1Δ	0.08251
YCR093W	cdc39-1	0.08212
YFL034C-A	rpl22bΔ	0.08197
YOR013W	irc11Δ	0.08194	Dubious
YKL178C	ste3Δ	0.08176
YMR163C	inp2Δ	0.08168
YDR125C	ecm18Δ	0.08139
YER066C-A	yer066c-aΔ	0.08135	Dubious
YPL231W	fas2-5008	0.08118
YBR055C	prp6-ts	0.08095
YMR023C	mss1Δ	0.08089
YDR174W	hmo1Δ	0.08067
YNL253W	tex1Δ	0.08042
YBL041W	pre7-5001	0.08033
YMR158W	mrps8-supp1Δ	0.0803	Carries Suppressor Mutation
YKL163W	pir3Δ	0.08009
YNL018C	ynl018cΔ	0.07974
YDR167W	taf10-5002	0.07964
YBR185C	mba1Δ	0.07962
YLR154C-H	ylr154c-hΔ	0.07945
YOR293C-A	yor293c-aΔ	0.07915
YPR085C	asa1-5001	0.07908
YGR096W	tpc1Δ	0.07908
YIL033C	bcy1Δ	0.07895
YGR135W	pre9Δ	0.07874
YPL106C	sse1Δ	0.07868
YMR208W	erg12-5001	0.07866
YPL130W	spo19Δ	0.07849
YOR387C	yor387cΔ	0.07824
YER110C	kap123Δ	0.07818
YML046W	prp39-1	0.07813
YIL003W	cfd1-5002	0.07783
YAL031C	gip4Δ	0.07772
YKR095W	mlp1Δ	0.07767
YPR178W	prp4-1	0.07762
YOR157C	pup1-1	0.07761
YHR149C	skg6Δ	0.0776
YNL064C	ydj1Δ	0.07743
YMR085W	ymr085wΔ	0.07725
YMR247W-A	ymr247w-aΔ	0.07708
YLR370C	arc18Δ	0.07706
YAL054C	acs1Δ	0.07656
YJL097W	phs1-1	0.07643
YLR457C	nbp1-1	0.07638
YDR009W	gal3Δ	0.07583
YML080W	dus1Δ	0.07564
YGL073W	hsf1-848	0.07548
YLR419W	ylr419wΔ	0.07547
YNL115C	ynl115cΔ	0.07544
YBR075W	ybr075wΔ	0.07544
YDR502C	sam2Δ	0.0754
YPL073C	ypl073cΔ	0.07494	Dubious
YGL191W	cox13Δ	0.07485
YJL059W	yhc3Δ	0.07481
YNR009W	nrm1Δ	0.07465
YGL014W	puf4Δ	0.07461
YDR110W	fob1Δ	0.07442
YOL002C	izh2Δ	0.07437
YPR133W-A	tom5Δ	0.07431
YFR010W	ubp6Δ	0.07417
YPR131C	nat3Δ	0.07414
YNL052W	cox5aΔ	0.07413
YOL038W	pre6-5001	0.07407
YIL042C	pkp1Δ	0.07404
YLR398C	ski2Δ	0.074
YNR014W	ynr014wΔ	0.07396
YDL008W	apc11-13	0.07383
YDR324C	utp4-5003	0.07378
YKL224C	pau16Δ	0.07375
YCR035C	rrp43-5001	0.07371
YOR386W	phr1Δ	0.0737
YNL186W	ubp10-supp1Δ	0.07363	Carries Suppressor Mutation
YER094C	pup3-5001	0.07359
YLR412W	ber1Δ	0.07357
YJL057C	iks1Δ	0.07348
YLL001W	dnm1Δ	0.07343
YNL165W	ynl165wΔ	0.07336
YGR106C	voa1Δ	0.07333
YHR175W	ctr2Δ	0.07331
YJR142W	yjr142wΔ	0.07311
YHR175W-A	yhr175w-aΔ	0.0727
YKL092C	bud2Δ	0.07252
YJL141C	yak1Δ	0.07248
YPL016W	swi1-5004	0.07247
YDR073W	snf11Δ	0.07241
YNL135C	fpr1Δ	0.07217
YBR082C	ubc4Δ	0.07216
YKR010C	tof2Δ	0.07198
YMR311C	glc8Δ	0.07193
YCL001W-A	ycl001w-aΔ	0.07165
YHR104W	gre3Δ	0.07162
YKL130C	she2Δ	0.07142
YFR021W	atg18Δ	0.07137
YJR051W	osm1Δ	0.07126
YGR137W	ygr137wΔ	0.07085	Dubious
YER031C	ypt31Δ	0.07077
YBR042C	cst26Δ	0.07071
YDR206W	ebs1Δ	0.07069
YGR171C	msm1Δ	0.0706
YIR024C	ina22Δ	0.07049
YIL052C	rpl34bΔ	0.07049
YBR039W	atp3Δ	0.07045
YKL210W	uba1-1	0.07039
YGL046W	ygl046wΔ	0.07029
YOR291W	ypk9Δ	0.07026
YKL062W	msn4Δ	0.07017
YPL013C	mrps16-supp1Δ	0.07017	Carries Suppressor Mutation
YOR298C-A	mbf1Δ	0.07012
YIL012W	yil012wΔ	0.07002	Dubious
YDL001W	rmd1Δ	0.07
YMR294W-A	ymr294w-aΔ	0.07	Dubious
YIL014W	mnt3Δ	0.06994
YER019C-A	sbh2Δ	0.06987
YPL117C	idi1-5005	0.06978
YGR274C	taf1-2	0.06974
YIL058W	yil058wΔ	0.06972	Dubious
YLR361C-A	ylr361c-aΔ	0.06972
YNL080C	eos1-supp1Δ	0.06942	Carries Suppressor Mutation
YLL015W	bpt1Δ	0.06931
YCR039C	matalpha2Δ	0.06918
YLR340W	rpp0-5001	0.06904
YER019W	isc1-supp1Δ	0.06904	Carries Suppressor Mutation
YJR151C	dan4Δ	0.06891
YKL001C	met14Δ	0.06877
YGL236C	mto1Δ	0.06867
YDR301W	cft1-5003	0.06862
YDR102C	ydr102cΔ	0.06862
YNR036C	mrps12-supp1Δ	0.06852	Carries Suppressor Mutation
YIL138C	tpm2Δ	0.06843
YNR063W	ynr063wΔ	0.0684
YDR480W	dig2Δ	0.06835
YBR093C	pho5Δ	0.06806
YDR020C	das2Δ	0.06801
YEL025C	yel025cΔ	0.0678
YBL013W	fmt1Δ	0.06768
YNL101W	avt4Δ	0.06767
YKL142W	mrp8Δ	0.06763
YKL203C	tor2-21	0.06758
YOR154W	slp1Δ	0.06757
YPL210C	srp72-5003	0.06757
YML016C	ppz1Δ	0.06748
YOR082C	yor082cΔ	0.06735	Dubious
YGL221C	nif3Δ	0.06727
YKR066C	ccp1Δ	0.06725
YLR264C-A	ylr264c-aΔ	0.0672
YKL018C-A	ykl018c-aΔ	0.06716
YDL084W	sub2-1	0.06711
YJL068C	yjl068cΔ	0.0671
YDR115W	mrx14-supp1Δ	0.06708	Carries Suppressor Mutation
YOL097C	wrs1-5008	0.06664
YKR090W	pxl1Δ	0.06663
YJR056C	yjr056cΔ	0.06652
YFR049W	ymr31Δ	0.06633
YOR286W	rdl2Δ	0.06615
YMR119W-A	ymr119w-aΔ	0.06613	Dubious
YDR398W	utp5-5001	0.06602
YGL211W	ncs6Δ	0.06597
YIL089W	yil089wΔ	0.06596
YDR446W	ecm11Δ	0.06595
YBR034C	hmt1Δ	0.06585
YAR019C	cdc15-2	0.06577
YBR199W	ktr4Δ	0.06571
YPR101W	snt309Δ	0.06559
YDL081C	rpp1a-supp1Δ	0.06558	Carries Suppressor Mutation
YGR075C	prp38-1	0.06557
YPL198W	rpl7bΔ	0.0655
YOR360C	pde2Δ	0.06549
YBR030W	rkm3Δ	0.06529
YPL258C	thi21Δ	0.06523
YJL205C	nce101Δ	0.06515
YBR260C	rgd1Δ	0.06512
YJL124C	lsm1Δ	0.0651
YKL094W	yju3Δ	0.06502
YDR321W	asp1Δ	0.0649
YLR285C-A	ylr285c-aΔ	0.06486
YDR170C	sec7-1-supp1	0.06475	Carries Suppressor Mutation
YLR180W	sam1Δ	0.06457
YLR257W	ylr257wΔ	0.0643
YER185W	pug1Δ	0.06425
YHR152W	spo12Δ	0.06422
YNL112W	dbp2-5004	0.06421
YGR282C	bgl2Δ	0.0642
YAR044W	yar044wΔ	0.06415
YBL096C	ybl096cΔ	0.06413	Dubious
YGR058W	pef1Δ	0.06397
YGL256W	adh4Δ	0.06389
YLR224W	ucc1Δ	0.06387
YDR229W	ivy1Δ	0.06385
YNL211C	mrx7Δ	0.06382
YDL053C	pbp4Δ	0.06371
YDR352W	ypq2Δ	0.0637
YER100W	ubc6Δ	0.06369
YJR096W	yjr096wΔ	0.06353	Neighbor
YMR243C	zrc1Δ	0.06351
YNL305C	bxi1Δ	0.06347
YGR295C	cos6Δ	0.06333
YMR178W	ymr178wΔ	0.06333
YDR381C-A	ydr381c-aΔ	0.06332
YIR014W	yir014wΔ	0.06331
YLR082C	srl2Δ	0.06328
YDR037W	krs1-5004	0.06318
YCR026C	npp1Δ	0.06316
YDL232W	ost4-supp2Δ	0.06289	Carries Suppressor Mutation
YMR317W	ymr317wΔ	0.06283
YKR089C	tgl4Δ	0.06283
YDL107W	mss2Δ	0.06282
YIL141W	yil141wΔ	0.06279	Dubious
YJL112W	mdv1Δ	0.06273
YPR065W	rox1Δ	0.06271
YCR024C	slm5Δ	0.06267
YPR042C	puf2Δ	0.06262
YJL001W	pre3-2	0.0626
YOL057W	yol057wΔ	0.06254
YHR016C	ysc84Δ	0.06246
YCR049C	ycr049cΔ	0.06246	Dubious
YGR048W	ufd1-2	0.06241
YLR156W	ylr156wΔ	0.06237
YPL153C	rad53-5002-supp1Δ	0.06228	Carries Suppressor Mutation
YOR005C	dnl4Δ	0.06226
YDL124W	ydl124wΔ	0.06224
YCL028W	rnq1Δ	0.06209
YDL122W	ubp1Δ	0.06207
YPL270W	mdl2Δ	0.06182
YGR218W	crm1-1	0.06173
YDL036C	pus9Δ	0.06172
YNR068C	ynr068cΔ	0.06171
YKL185W	ash1Δ	0.06167
YHR097C	yhr097cΔ	0.06164
YLR186W	emg1-1-supp1	0.06162	Carries Suppressor Mutation
YOL071W	sdh5Δ	0.06156
YFR053C	hxk1Δ	0.06152
YJR004C	sag1Δ	0.06141
YDL186W	ydl186wΔ	0.0614
YER164W	chd1Δ	0.06138
YPR008W	haa1Δ	0.06136
YDR052C	dbf4-2	0.06133
YKL201C	mnn4Δ	0.06121
YPL117C	idi1-5001	0.06113
YDL097C	rpn6-1	0.06102
YNR048W	ynr048wΔ	0.06099
YOR362C	pre10-5001	0.06093
YGR092W	dbf2-3	0.06091
YML096W	yml096wΔ	0.0609
YJR010C-A	spc1Δ	0.06084
YIL053W	gpp1Δ	0.06083
YJL085W	exo70-29/37-supp1Δ	0.06077	Carries Suppressor Mutation
YNL167C	sko1Δ	0.06069
YER123W	yck3Δ	0.06068
YKL080W	vma5Δ	0.06066
YFL039C	act1-101	0.06065
YGL042C	ygl042cΔ	0.06058	Dubious
YML133C	yml133cΔ	0.06049
YOR348C	put4Δ	0.06044
YPR098C	ypr098cΔ	0.06041
YBR208C	dur1,2Δ	0.06038
YMR057C	ymr057cΔ	0.06037	Dubious
YDR401W	ydr401wΔ	0.06029	Dubious
YDR118W	apc4-5001	0.06026
YPR036W-A	spo24Δ	0.0602
YLR233C	est1Δ	0.06013
YIL030C	ssm4Δ	0.06011
YJL058C	bit61Δ	0.05997
YLR421C	rpn13Δ	0.05991
YLR432W	imd3Δ	0.05962
YJR120W	yjr120wΔ	0.05955
YIL001W	yil001wΔ	0.05953
YGR217W	cch1Δ	0.05948
YNL172W	apc1-5004	0.05934
YNL334C	sno2Δ	0.05928
YBR126C	tps1Δ	0.05927
YLR106C	mdn1-5011	0.05925
YML054C	cyb2Δ	0.05921
YCR079W	ptc6Δ	0.05919
YPL231W	fas2-5012	0.05918
YFL045C	sec53-6	0.05913
YLR443W	ecm7Δ	0.05913
YKR042W	uth1Δ	0.05911
YOR379C	yor379cΔ	0.05907	Dubious
YHR139C	sps100Δ	0.05902
YMR127C	sas2Δ	0.05901
YDR453C	tsa2Δ	0.05901
YJR108W	abm1Δ	0.05901
YIL104C	shq1-5001	0.05888
YJR105W	ado1Δ	0.05886
YHR157W	rec104Δ	0.05878
YPL007C	tfc8-5001	0.05878
YIL160C	pot1Δ	0.05876
YJR006W	hys2-ts	0.05875
YER056C-A	rpl34aΔ	0.05856
YKL084W	hot13Δ	0.05856
YKR056W	trm2Δ	0.05854
YGR242W	ygr242wΔ	0.05847	Dubious
YGL066W	sgf73Δ	0.0584
YLR447C	vma6Δ	0.05836
YFL048C	emp47Δ	0.05835
YDR048C	ydr048c-supp1Δ	0.05834	Dubious,Carries Suppressor Mutation
YLR310C	cdc25-1-supp1Δ	0.05821	Carries Suppressor Mutation
YIL150C	mcm10-43	0.05818
YEL030W	ecm10Δ	0.05814
YMR247C	rkr1Δ	0.0581
YMR201C	rad14Δ	0.05802
YKL052C	ask1-2	0.05796
YPL011C	taf3-5002	0.05795
YNR026C	sec12-4	0.05794
YGL213C	ski8Δ	0.05794
YDR161W	acl4Δ	0.05791
YBR050C	reg2Δ	0.05786
YDL103C	qri1-ts1	0.05786
YGL155W	cdc43-2	0.05781
YGL178W	mpt5Δ	0.05753
YCR037C	pho87Δ	0.05742
YJR024C	mde1Δ	0.05742
YIL038C	not3Δ	0.05737
YJR080C	aim24Δ	0.05733
YOL009C	mdm12Δ	0.05728
YJR155W	aad10Δ	0.05724
YGL157W	ari1Δ	0.0572
YLR363C	nmd4Δ	0.05714
YGL159W	ygl159wΔ	0.0571
YFL030W	agx1Δ	0.0571
YGL173C	xrn1Δ	0.05703
YOL027C	mdm38Δ	0.057
YLR370C	arc18-supp1Δ	0.05693	Carries Suppressor Mutation
YCR024C-B	ycr024c-bΔ	0.05693
YJR010W	met3Δ	0.05688
YFL039C	act1-155	0.05666
YJL069C	utp18-5002	0.05653
YKR070W	ykr070wΔ	0.0564
YNL061W	nop2-6	0.05637
YDR261C	exg2Δ	0.05635
YDR260C	swm1Δ	0.05634
YBR153W	rib7-5001	0.05626
YOR133W	eft1Δ	0.05618
YGR216C	gpi1-1	0.05616
YDR302W	gpi11-5001	0.05615
YBR205W	ktr3Δ	0.05606
YKL022C	cdc16-1	0.05606
YFL022C	frs2-5001	0.05604
YDL119C	hem25Δ	0.05599
YDR242W	amd2Δ	0.05597
YFR039C	osw7Δ	0.05597
YPL091W	glr1Δ	0.05592
YNR054C	esf2-5006	0.05586
YIR013C	gat4Δ	0.05586
YLL031C	gpi13-4	0.05585
YJL148W	rpa34Δ	0.05581
YBR296C-A	ybr296c-aΔ	0.05579
YNR018W	rcf2Δ	0.05577
YIR035C	yir035cΔ	0.05562
YPR126C	ypr126cΔ	0.05558	Dubious
YOR240W	yor240wΔ	0.05555
YHR156C	lin1Δ	0.05553
YBR089C-A	nhp6bΔ	0.05545
YLR183C	tos4Δ	0.05541
YDL203C	ack1Δ	0.05539
YKL161C	kdx1Δ	0.05534
YJR021C	rec107Δ	0.05533
YGL094C	pan2Δ	0.05528
YPL201C	yig1Δ	0.05519
YPL209C	ipl1-1	0.05519
YFR036W	cdc26Δ	0.05515
YOR181W	las17-13	0.05512
YJL096W	mrpl49-supp1Δ	0.05503	Carries Suppressor Mutation
YMR008C	plb1Δ	0.05499
YPR178W	prp4-ts	0.05498
YER189W	yer189wΔ	0.05495
YLR235C	ylr235c-supp1Δ	0.05492	Dubious,Carries Suppressor Mutation
YFR014C	cmk1Δ	0.0549
YLL050C	cof1-8	0.05482
YDL031W	dbp10-5006	0.05479
YEL018W	eaf5Δ	0.05478
YGR204W	ade3Δ	0.05478
YIL026C	irr1-1	0.05474
YLR047C	fre8Δ	0.05469
YLR245C	cdd1Δ	0.05463
YJR138W	iml1Δ	0.05429
YDL003W	mcd1-5001	0.05424
YPR015C	ypr015cΔ	0.05421
YAL044C	gcv3Δ	0.05419
YLR374C	ylr374cΔ	0.05412	Dubious
YJL136W-A	yjl136w-aΔ	0.05411
YKL065C	yet1Δ	0.0541
YLR084C	rax2Δ	0.05408
YNL270C	alp1Δ	0.05405
YBR178W	ybr178wΔ	0.0539	Dubious
YPL114W	ypl114wΔ	0.05385	Dubious
YJL184W	gon7Δ	0.05385
YCR099C	ycr099cΔ	0.05385
YER012W	pre1-1	0.05382
YLR314C	cdc3-3	0.05373
YHL034C	sbp1Δ	0.05372
YLL048C	ybt1Δ	0.0536
YLR377C	fbp1Δ	0.05355
YDR523C	sps1Δ	0.05355
YJR116W	tda4Δ	0.0535
YCR091W	kin82Δ	0.05349
YNL157W	igo1Δ	0.05348
YLR310C	cdc25-2-supp2Δ	0.05343	Carries Suppressor Mutation
YNR065C	ynr065cΔ	0.05339
YJR045C	ssc1-2	0.05338
YFL039C	act1-129	0.05333
YFR036W	cdc26-1	0.05328
YHR032W	erc1Δ	0.05319
YBL105C	pkc1-4	0.05316
YNL140C	ynl140cΔ	0.05309
YLR021W	irc25Δ	0.05308
YBR283C	ssh1Δ	0.05306
YOR034C-A	yor034c-aΔ	0.053
YOR051C	ett1Δ	0.05295
YMR312W	elp6Δ	0.0529
YNL218W	mgs1Δ	0.0529
YER176W	ecm32Δ	0.0528
YBL019W	apn2Δ	0.05277
YGR187C	hgh1Δ	0.05266
YLR406C-A	ylr406c-aΔ	0.05262
YDL157C	ydl157cΔ	0.05262
YLR415C	ylr415cΔ	0.05258
YIR023W	dal81Δ	0.05256
YLR256W	hap1Δ	0.05255
YDL114W	ydl114wΔ	0.05254
YKL156W	rps27aΔ	0.05248
YOR366W	yor366wΔ	0.05243	Dubious
YLR154W-A	ylr154w-aΔ	0.05242	Dubious
YDL147W	rpn5-1	0.05237
YGL011C	scl1-5001	0.05233
YCL035C	grx1Δ	0.05227
YLR368W	mdm30Δ	0.05223
YJL073W	jem1Δ	0.05221
YBR171W	sec66Δ	0.05219
YPR035W	gln1-5007	0.05218
YGL138C	ygl138cΔ	0.05213
YLR199C	pba1Δ	0.05206
YDL062W	ydl062wΔ	0.05202	Dubious
YKL023W	ykl023wΔ	0.052
YBR273C	ubx7Δ	0.0518
YOL016C	cmk2Δ	0.05177
YGL048C	rpt6-1-supp1	0.05169	Carries Suppressor Mutation
YGL055W	ole1-m2	0.05163
YPL212C	pus1Δ	0.05159
YNR032W	ppg1Δ	0.05157
YPL096C-A	eri1Δ	0.05154
YMR174C	pai3Δ	0.05154
YPL144W	poc4Δ	0.0515
YFL056C	aad6Δ	0.05146
YBR251W	mrps5-supp1Δ	0.05144	Carries Suppressor Mutation
YHL046C	pau13Δ	0.05143
YGL114W	ygl114wΔ	0.05142
YGL039W	ygl039wΔ	0.05141
YER093C	tsc11-1	0.0514
YHR060W	vma22Δ	0.05138
YDR525W	api2Δ	0.05128
YGL032C	aga2Δ	0.05123
YIL105C	slm1Δ	0.05117
YDL031W	dbp10-5001	0.05109
YLL051C	fre6Δ	0.05104
YMR080C	nam7Δ	0.05099
YHR199C	aim46Δ	0.05097
YBR058C-A	tsc3Δ	0.05097
YOR254C	sec63-1	0.05096
YCR059C	yih1Δ	0.05092
YJL136C	rps21bΔ	0.05092
YNL020C	ark1Δ	0.05082
YBR044C	tcm62Δ	0.05081
YER064C	vhr2Δ	0.05079
YJL188C	bud19Δ	0.05078	Dubious
YER172C	brr2-5023-supp1	0.05068	Carries Suppressor Mutation
YGL143C	mrf1-supp1Δ	0.05065	Carries Suppressor Mutation
YEL011W	glc3Δ	0.0506
YFL054C	aqy3Δ	0.05054
YBL090W	mrp21Δ	0.05052
YDR378C	lsm6Δ	0.0505
YEL051W	vma8Δ	0.05048
YLR304C	aco1Δ	0.05041
YOR172W	yrm1Δ	0.05039
YHR049W	fsh1Δ	0.05036
YOR316C-A	yor316c-aΔ	0.05035
YML009C	mrpl39Δ	0.05035
YJL198W	pho90Δ	0.05027
YJL036W	snx4Δ	0.05022
YLR044C	pdc1Δ	0.0502
YPR165W	rho1-5002	0.05016
YPL041C	mrx11Δ	0.05014
YDR508C	gnp1Δ	0.05011
YHR061C	gic1Δ	0.0501
YDR243C	prp28-101	0.05009
YKL073W	lhs1Δ	0.05007
YOR061W	cka2Δ	0.04999
YPL145C	kes1Δ	0.04997
YLR051C	fcf2-5011	0.04996
YKL218C	sry1Δ	0.04993
YMR146C	tif34-5004	0.04991
YDR182W-A	ydr182w-aΔ	0.04989
YGR105W	vma21Δ	0.04988
YMR175W-A	ymr175w-aΔ	0.04987
YHR081W	lrp1Δ	0.04985
YNL201C	psy2Δ	0.04983
YGL051W	mst27Δ	0.04982
YGL207W	spt16-ts	0.04974
YOR017W	pet127Δ	0.04973
YFL039C	act1-132	0.0497
YIL137C	tma108Δ	0.04968
YBR031W	rpl4aΔ	0.04965
YOR235W	irc13Δ	0.04961	Dubious
YML052W	sur7Δ	0.0496
YLR066W	spc3-4	0.04959
YJL091C	gwt1-20	0.04958
YIL065C	fis1Δ	0.04955
YHR043C	dog2Δ	0.04951
YOL055C	thi20Δ	0.04946
YHR144C	dcd1Δ	0.04943
YBR213W	met8Δ	0.04936
YOL038C-A	yol038c-aΔ	0.04934
YBR259W	ybr259wΔ	0.04933
YNL295W	mrx6Δ	0.04931
YOL102C	tpt1-5001	0.0493
YJL052C-A	yjl052c-aΔ	0.04921
YJL002C	ost1-6	0.0492
YDL103C	qri1-ts6	0.04918
YDR430C	cym1Δ	0.04918
YKL174C	tpo5Δ	0.04915
YDL097C	rpn6-5001	0.04908
YAR031W	prm9Δ	0.04908
YGR060W	erg25-5001	0.04905
YMR124W	epo1Δ	0.04904
YBR247C	enp1-1	0.04901
YHL039W	efm1Δ	0.04899
YGL034C	ygl034cΔ	0.04896
YLL031C	gpi13-5-supp1Δ	0.04894	Carries Suppressor Mutation
YDR188W	cct6-18	0.04894
YDR015C	ydr015cΔ	0.04887	Dubious
YDR165W	trm82Δ	0.04881
YLR175W	cbf5-5001	0.04876
YOL124C	trm11Δ	0.04875
YOL037C	yol037cΔ	0.04871	Dubious
YNL315C	atp11Δ	0.04866
YDL137W	arf2Δ	0.04865
YKL102C	ykl102cΔ	0.04863
YOR284W	hua2Δ	0.04862
YOR236W	dfr1-td	0.04854
YPR036W	vma13Δ	0.04849
YNL119W	ncs2Δ	0.04845
YMR052C-A	ymr052c-aΔ	0.04843	Dubious
YDL099W	bug1Δ	0.04832
YMR276W	dsk2Δ	0.04831
YBR285W	ybr285wΔ	0.04828
YJR107W	lih1Δ	0.04827
YPL062W	ypl062wΔ	0.04821	Dubious
YPL225W	ypl225wΔ	0.0482
YLR104W	lcl2Δ	0.04819
YBL051C	pin4Δ	0.04818
YDR360W	opi7Δ	0.04816	Dubious
YBR083W	tec1Δ	0.04814
YPL057C	sur1Δ	0.04811
YGL090W	lif1Δ	0.04809
YLR163C	mas1-1	0.04795
YOR078W	bud21Δ	0.04794
YBR189W	rps9bΔ	0.04793
YKL089W	mif2-3	0.04785
YMR022W	ubc7Δ	0.04785
YJL089W	sip4Δ	0.04785
YKL057C	nup120Δ	0.04782
YOR278W	hem4-5001	0.04781
YJL116C	nca3Δ	0.04781
YJL197W	ubp12Δ	0.04778
YOL078W	avo1-5005	0.04776
YGL219C	mdm34Δ	0.04775
YDL147W	rpn5-5001	0.04774
YOR308C	snu66Δ	0.0476
YJL212C	opt1Δ	0.04759
YKL106W	aat1Δ	0.04757
YDR363W-A	sem1Δ	0.04754
YDR326C	ysp2Δ	0.04752
YMR282C	aep2Δ	0.04747
YDL218W	ydl218wΔ	0.04742
YDL010W	grx6Δ	0.04741
YLR004C	thi73Δ	0.04739
YKL213C	doa1Δ	0.04736
YCL064C	cha1Δ	0.04733
YGL022W	stt3-7	0.0473
YOR285W	rdl1Δ	0.04729
YPL086C	elp3Δ	0.04726
YBR182C-A	ybr182c-aΔ	0.04726
YGR207C	cir1Δ	0.04726
YGR020C	vma7Δ	0.04725
YCR075W-A	ego2Δ	0.04724
YIL059C	yil059cΔ	0.04723	Dubious
YGR065C	vht1-5003	0.04723
YBR168W	pex32-supp1Δ	0.04715	Carries Suppressor Mutation
YIR043C	yir043cΔ	0.04708
YGL245W	gus1-5001	0.04706
YBL059W	ybl059wΔ	0.04703
YIR020C	yir020cΔ	0.04702
YDR338C	ydr338cΔ	0.047
YNL012W	spo1Δ	0.047
YNL069C	rpl16bΔ	0.04699
YGR117C	ygr117cΔ	0.04699
YLR232W	ylr232wΔ	0.04698	Dubious
YML086C	alo1Δ	0.04694
YDL029W	arp2-14	0.04693
YNL213C	rrg9-supp1Δ	0.04692	Carries Suppressor Mutation
YIL176C	pau14Δ	0.04686
YJR125C	ent3Δ	0.04683
YDL039C	prm7Δ	0.04682
YIL003W	cfd1-5001	0.0468
YKL066W	ykl066wΔ	0.0468	Dubious
YER166W	dnf1Δ	0.04675
YLR371W	rom2-supp2Δ	0.04652	Carries Suppressor Mutation
YBL008W-A	ybl008w-aΔ	0.04643
YOL132W	gas4Δ	0.04641
YAL010C	mdm10Δ	0.0464
YOR040W	glo4Δ	0.04638
YLR399C	bdf1Δ	0.04634
YLR428C	ylr428cΔ	0.04629	Dubious
YDR524C-B	ydr524c-bΔ	0.04628
YJR064W	cct5-5001	0.04626
YER118C	sho1Δ	0.04619
YMR268C	prp24-ts	0.04612
YNL199C	gcr2Δ	0.04609
YIL156W	ubp7Δ	0.04607
YMR165C	pah1-supp1Δ	0.04606	Carries Suppressor Mutation
YJL010C	nop9-5004	0.04605
YOR149C	smp3-1	0.04605
YIL144W	tid3-1-supp1Δ	0.04602	Carries Suppressor Mutation
YML064C	tem1-3	0.04601
YMR181C	ymr181cΔ	0.04589
YJR161C	cos5Δ	0.04587
YCL005W	ldb16Δ	0.04586
YNL036W	nce103Δ	0.04583
YIL096C	bmt5Δ	0.04579
YDL017W	cdc7-1	0.04574
YJL143W	tim17-5001	0.04562
YOL023W	ifm1Δ	0.04562
YCL068C	ycl068cΔ	0.04561
YMR302C	yme2Δ	0.04559
YNL010W	ynl010wΔ	0.04557
YIR008C	pri1-m4	0.04554
YFL039C	act1-125	0.04551
YPL227C	alg5Δ	0.04551
YJL023C	pet130-supp1Δ	0.04545	Carries Suppressor Mutation
YDR181C	sas4Δ	0.04544
YIL139C	rev7Δ	0.04541
YDL167C	nrp1Δ	0.04538
YMR033W	arp9-1	0.04535
YLR107W	rex3Δ	0.04529
YKR067W	gpt2Δ	0.04529
YDR239C	ydr239cΔ	0.04526
YHR105W	ypt35Δ	0.04514
YDR438W	thi74Δ	0.04512
YMR223W	ubp8Δ	0.04505
YKL035W	ugp1-5001	0.04503
YLL019C	kns1Δ	0.04498
YIL072W	hop1Δ	0.04496
YGR136W	lsb1Δ	0.04495
YFR038W	irc5Δ	0.04494
YPR188C	mlc2Δ	0.04494
YPL190C	nab3-11	0.04493
YPL151C	prp46-5001	0.04492
YER085C	yer085cΔ	0.04491
YDR400W	urh1Δ	0.04485
YLR449W	fpr4Δ	0.04483
YOR193W	pex27Δ	0.04478
YDR178W	sdh4Δ	0.04478
YMR146C	tif34-5003	0.04477
YJL186W	mnn5Δ	0.04474
YPL029W	suv3-supp1Δ	0.04472	Carries Suppressor Mutation
YBR033W	eds1Δ	0.0447
YEL031W	spf1Δ	0.04464
YMR259C	trm732Δ	0.04456
YMR119W	asi1Δ	0.04451
YBR269C	sdh8Δ	0.04443
YBR188C	ntc20Δ	0.04436
YBR162W-A	ysy6Δ	0.04431
YJL211C	yjl211cΔ	0.04422	Dubious
YLR258W	gsy2Δ	0.04422
YIL166C	yil166cΔ	0.0442
YOR384W	fre5Δ	0.04417
YDL040C	nat1Δ	0.04414
YOR092W	ecm3Δ	0.04409
YER027C	gal83Δ	0.04404
YMR304W	ubp15Δ	0.04401
YDL021W	gpm2Δ	0.04399
YML101C	cue4Δ	0.04396
YLR378C	sec61-2	0.04387
YDR052C	dbf4-4	0.04382
YAL021C	ccr4Δ	0.04379
YJL189W	rpl39Δ	0.04367
YOL087C	duf1Δ	0.04366
YEL027W	vma3Δ	0.04365
YIL076W	sec28Δ	0.04364
YPL084W	bro1Δ	0.04362
YOR305W	rrg7Δ	0.04361
YJR094W-A	rpl43bΔ	0.04361
YDR323C	pep7Δ	0.04358
YMR295C	ymr295cΔ	0.04357
YLR356W	atg33Δ	0.04354
YBL105C	pkc1-ts	0.04351
YLR215C	cdc123-4	0.0435
YPL147W	pxa1Δ	0.04348
YBR173C	ump1Δ	0.04345
YJL187C	swe1Δ	0.0434
YCL051W	lre1Δ	0.04338
YNL304W	ypt11Δ	0.04337
YFL001W	deg1Δ	0.04337
YDR216W	adr1Δ	0.04336
YGR101W	pcp1Δ	0.04336
YDR476C	ydr476cΔ	0.04335
YGR225W	ama1Δ	0.04329
YBR084C-A	rpl19aΔ	0.04318
YLR022C	sdo1-vma1-ts	0.04314
YBR172C	smy2Δ	0.04304
YDR294C	dpl1Δ	0.04301
YBR121C	grs1-5001	0.04299
YDR142C	pex7Δ	0.04299
YMR301C	atm1-5002	0.04298
YJL210W	pex2Δ	0.04296
YOR063W	rpl3-5002	0.04295
YMR250W	gad1Δ	0.04293
YGL112C	taf6-ts	0.04292
YHL017W	yhl017wΔ	0.04291
YDR052C	dbf4-ts	0.04291
YDL017W	cdc7-4	0.04281
YKL173W	snu114-60	0.04277
YIL150C	mcm10-1	0.04277
YJL133C-A	yjl133c-aΔ	0.04273
YGL110C	cue3Δ	0.04271
YDR062W	lcb2-19	0.04268
YGR054W	ygr054wΔ	0.04267
YDR420W	hkr1Δ	0.04256
YLR325C	rpl38Δ	0.04256
YGR019W	uga1Δ	0.04255
YKL110C	kti12Δ	0.04254
YDR025W	rps11aΔ	0.04254
YPR082C	dib1-5001	0.04253
YFL039C	act1-4	0.04253
YLR393W	atp10Δ	0.04253
YPL052W	oaz1Δ	0.0425
YFL039C	act1-119	0.04249
YBL021C	hap3Δ	0.04245
YGR253C	pup2-5001	0.04244
YDR233C	rtn1Δ	0.04243
YLR337C	vrp1-supp1Δ	0.04242	Carries Suppressor Mutation
YDR493W	mzm1Δ	0.04242
YDR240C	snu56-5001	0.04242
YDL071C	ydl071cΔ	0.0424	Dubious
YJL214W	hxt8Δ	0.04239
YDR124W	ydr124wΔ	0.04234
YLR459W	gab1-1	0.04229
YGR113W	dam1-5	0.04228
YDR470C	ugo1Δ	0.04226
YBR025C	ola1Δ	0.0422
YDL020C	rpn4Δ	0.04218
YNL055C	por1Δ	0.04217
YCR024C-A	pmp1Δ	0.04215
YAL046C	bol3Δ	0.04213
YLR255C	ylr255cΔ	0.04209	Dubious
YIL171W	yil171wΔ	0.04209
YKL155C	rsm22Δ	0.04208
YFR050C	pre4-5001	0.04206
YJR078W	bna2Δ	0.04206
YOL111C	mdy2Δ	0.04205
YDL185W	vma1Δ	0.04202
YDR500C	rpl37bΔ	0.04199
YLR055C	spt8Δ	0.04197
YHR127W	yhr127wΔ	0.04196
YML064C	tem1-3-supp1	0.04195	Carries Suppressor Mutation
YER066W	rrt13Δ	0.04194
YLR436C	ecm30Δ	0.04192
YIR026C	yvh1Δ	0.04191
YPR169W	jip5-5002	0.04188
YGR268C	hua1Δ	0.04188
YIL080W	yil080wΔ	0.04186
YDR463W	stp1Δ	0.04183
YNL076W	mks1-supp1Δ	0.04182	Carries Suppressor Mutation
YFL008W	smc1-2	0.04181
YPL223C	gre1Δ	0.0418
YDR248C	ydr248cΔ	0.04176
YPR108W	rpn7-3	0.04172
YIL130W	asg1Δ	0.04166
YEL038W	utr4Δ	0.04162
YHR215W	pho12Δ	0.0416
YDR086C	sss1-5001	0.04157
YLR366W	ylr366wΔ	0.04155	Dubious
YJR032W	cpr7Δ	0.04151
YLR299W	ecm38Δ	0.04151
YLR060W	frs1-5001	0.04149
YMR231W	pep5Δ	0.04145
YFR009W	gcn20Δ	0.04143
YPL028W	erg10-1	0.04142
YOR122C	pfy1-13	0.04139
YHR029C	yhi9Δ	0.04138
YNL046W	ynl046wΔ	0.04137
YPR091C	nvj2Δ	0.04135
YBR207W	fth1Δ	0.04132
YMR133W	rec114Δ	0.04132
YDR069C	doa4-supp1Δ	0.0413	Carries Suppressor Mutation
YDL233W	mfg1Δ	0.0413
YPR198W	sge1Δ	0.04127
YOR342C	yor342cΔ	0.04125
YGR169C-A	lso2Δ	0.04122
YER130C	com2Δ	0.04119
YPR109W	ypr109wΔ	0.04118
YDR286C	ydr286cΔ	0.04109
YGR154C	gto1Δ	0.04109
YMR116C	asc1Δ	0.04107
YNR015W	smm1Δ	0.04107
YGR255C	coq6Δ	0.04106
YML075C	hmg1Δ	0.04105
YKL090W	cue2Δ	0.04105
YJR079W	yjr079wΔ	0.04104
YBL049W	moh1Δ	0.04104
YGR185C	tys1-1	0.04099
YGR204C-A	ygr204c-aΔ	0.04098
YLR459W	gab1-2	0.04098
YNL153C	gim3Δ	0.04096
YDR349C	yps7Δ	0.04093
YDR494W	rsm28Δ	0.04088
YGL050W	tyw3Δ	0.04088
YMR031C	eis1Δ	0.04087
YML042W	cat2Δ	0.04086
YER113C	tmn3Δ	0.04081
YPL098C	mgr2Δ	0.04081
YOR075W	ufe1-1	0.0408
YMR102C	ymr102cΔ	0.04076
YFL011W	hxt10Δ	0.04073
YBR123C	tfc1-e447k	0.04072
YCL036W	gfd2Δ	0.04072
YNL329C	pex6Δ	0.04072
YGL219C	mdm34-supp2Δ	0.04071	Carries Suppressor Mutation
YPL179W	ppq1Δ	0.04069
YHR166C	cdc23-4	0.04062
YLR159C-A	ylr159c-aΔ	0.04062
YDL066W	idp1Δ	0.0406
YDR091C	rli1-5001	0.04055
YGR001C	efm5Δ	0.04051
YLR236C	ylr236cΔ	0.04049	Dubious
YJR100C	aim25Δ	0.04047
YGL122C	nab2-5007	0.04046
YLR008C	pam18-1	0.04041
YGL144C	rog1Δ	0.0404
YPR125W	ylh47Δ	0.04038
YNL323W	lem3Δ	0.04037
YDL115C	iwr1Δ	0.04037
YNR035C	arc35-5	0.04035
YML004C	glo1Δ	0.04034
YBL105C	pkc1-2	0.04029
YJR037W	yjr037wΔ	0.04027	Dubious
YIL133C	rpl16aΔ	0.04023
YLR108C	ylr108cΔ	0.04022
YPR024W	yme1Δ	0.04015
YCR021C	hsp30Δ	0.04014
YNR040W	ynr040wΔ	0.04013
YML130C	ero1-1	0.04012
YCR030C	syp1Δ	0.04012
YIR044C	yir044cΔ	0.04009
YDL093W	pmt5Δ	0.04007
YGR250C	rie1Δ	0.04003
YHR072W-A	nop10Δ	0.04003
YHR074W	qns1-5002	0.03999
YDR062W	lcb2-1	0.03998
YMR003W	aim34Δ	0.03997
YMR266W	rsn1Δ	0.03996
YHR139C-A	yhr139c-aΔ	0.03995
YFR004W	rpn11-14	0.03992
YBR055C	prp6-1	0.03989
YKL025C	pan3Δ	0.03988
YNL065W	aqr1Δ	0.03988
YJR149W	yjr149wΔ	0.03987
YIL009C-A	est3Δ	0.03984
YOR293W	rps10aΔ	0.03982
YGL208W	sip2Δ	0.03981
YHR039C-A	vma10Δ	0.0398
YMR222C	fsh2Δ	0.03979
YJL117W	pho86Δ	0.03978
YIL046W	met30-6	0.03971
YPR202W	ypr202wΔ	0.03969
YBL034C	stu1-7	0.03967
YBR018C	gal7Δ	0.03965
YDR509W	ydr509wΔ	0.03963	Dubious
YLR409C	utp21-5003	0.03962
YOR042W	cue5Δ	0.03961
YPL027W	sma1Δ	0.03959
YML131W	yml131wΔ	0.03956
YDR528W	hlr1Δ	0.03955
YPL160W	cdc60-ts	0.03952
YLR372W	elo3Δ	0.0395
YNL162W-A	ynl162w-aΔ	0.0395
YKL188C	pxa2Δ	0.0395
YIL006W	yia6Δ	0.03948
YIL008W	urm1Δ	0.03948
YHL001W	rpl14bΔ	0.03946
YKL012W	prp40-5003	0.03944
YOR274W	mod5Δ	0.03944
YLR130C	zrt2Δ	0.03941
YDR373W	frq1-1	0.03939
YGR139W	ygr139wΔ	0.03935	Dubious
YKL167C	mrp49Δ	0.03932
YMR251W-A	hor7Δ	0.03932
YJL035C	tad2-5001	0.0393
YPR004C	aim45Δ	0.03929
YIL113W	sdp1Δ	0.03928
YJL061W	nup82-5004	0.03927
YBR286W	ape3Δ	0.03923
YDR322W	mrpl35Δ	0.03922
YOR211C	mgm1Δ	0.03919
YMR309C	nip1-5001	0.03916
YML113W	dat1Δ	0.03914
YGL035C	mig1Δ	0.03913
YPL032C	svl3Δ	0.03909
YDR437W	gpi19-2	0.03896
YDR005C	maf1Δ	0.03894
YOR159C	sme1-5002	0.03893
YGR011W	ygr011wΔ	0.03893	Dubious
YOR213C	sas5Δ	0.03892
YAR035W	yat1Δ	0.03891
YDL090C	ram1-supp1Δ	0.03881	Carries Suppressor Mutation
YPL047W	sgf11Δ	0.0388
YLR097C	hrt3Δ	0.03879
YML005W	trm12Δ	0.03878
YER087W	aim10Δ	0.03877
YPL243W	srp68-5005	0.03876
YGL185C	ygl185cΔ	0.03874
YPL076W	gpi2-1-7b	0.03868
YDR213W	upc2Δ	0.03868
YLR295C	atp14Δ	0.03867
YJR101W	rsm26Δ	0.03865
YHR034C	pih1Δ	0.03862
YEL066W	hpa3Δ	0.03857
YHR046C	inm1Δ	0.03854
YPL229W	ypl229wΔ	0.03853
YOR234C	rpl33bΔ	0.03853
YMR063W	rim9Δ	0.03849
YMR309C	nip1-5010	0.03844
YNL241C	zwf1Δ	0.03844
YDL161W	ent1Δ	0.03839
YJR135C	mcm22Δ	0.03831
YNL254C	rtc4Δ	0.03825
YLL031C	gpi13-5	0.03824
YDR019C	gcv1Δ	0.03823
YDR147W	eki1Δ	0.03818
YDL051W	lhp1Δ	0.03818
YHR182W	yhr182wΔ	0.03816
YOL121C	rps19aΔ	0.03815
YGR200C	elp2Δ	0.03812
YPL060W	mfm1Δ	0.03811
YLR186W	emg1-1	0.03811
YNR011C	prp2-1	0.0381
YOR038C	hir2Δ	0.03809
YOL082W	atg19Δ	0.03804
YIL091C	utp25-5005	0.03803
YPL076W	gpi2-774	0.03803
YDR055W	pst1Δ	0.03801
YGL126W	scs3Δ	0.03798
YKR060W	utp30Δ	0.03796
YBR058C-A	tsc3-2	0.03795
YKR039W	gap1Δ	0.03793
YOL116W	msn1Δ	0.03792
YKR009C	fox2Δ	0.03787
YJL102W	mef2-supp1Δ	0.03786	Carries Suppressor Mutation
YFR024C-A	lsb3Δ	0.03784
YHR054C	yhr054cΔ	0.03782
YDR381W	yra1-5003	0.03781
YPL168W	mrx4Δ	0.03781
YHR134W	wss1Δ	0.03777
YDL215C	gdh2Δ	0.03773
YER078C	icp55Δ	0.03773
YLR100W	erg27-5001	0.03772
YLR253W	mcp2Δ	0.0377
YMR075C-A	ymr075c-aΔ	0.0377	Dubious
YOR334W	mrs2Δ	0.0377
YML037C	yml037cΔ	0.0377
YDL043C	prp11-ts	0.03768
YJL165C	hal5Δ	0.03767
YOR045W	tom6Δ	0.03759
YDR158W	hom2Δ	0.03758
YLR189C	atg26Δ	0.03757
YGL097W	srm1-ts	0.03755
YPR083W	mdm36Δ	0.03754
YBR181C	rps6bΔ	0.03753
YDL178W	dld2Δ	0.03751
YBR102C	exo84-102	0.03746
YIR021W-A	yir021w-aΔ	0.03745
YHR039C	msc7Δ	0.03744
YKL205W	los1Δ	0.03743
YDR351W	sbe2Δ	0.03736
YGL196W	dsd1Δ	0.03735
YFL060C	sno3Δ	0.03732
YGL237C	hap2Δ	0.0373
YMR012W	clu1Δ	0.03727
YGR031W	imo32Δ	0.03726
YBL010C	ybl010cΔ	0.03725
YDR182W	cdc1-1	0.03718
YPL071C	ypl071cΔ	0.03716
YOR015W	yor015wΔ	0.03711
YDR437W	gpi19-2xh	0.03709
YOR168W	gln4-5001	0.03705
YNL200C	nnr1Δ	0.03702
YJL179W	pfd1Δ	0.037
YGR099W	tel2-7	0.037
YDR431W	ydr431wΔ	0.03697	Dubious
YNL008C	asi3Δ	0.03696
YHR072W	erg7-5001	0.03696
YPR053C	ypr053cΔ	0.03696
YJR022W	lsm8-5003	0.03693
YDR223W	crf1Δ	0.03693
YLR396C	vps33Δ	0.03692
YMR196W	ymr196wΔ	0.03692
YIL054W	yil054wΔ	0.03692
YOR290C	snf2Δ	0.03691
YDR203W	ydr203wΔ	0.03688	Dubious
YGL081W	ygl081wΔ	0.03687
YPL074W	yta6Δ	0.03686
YJR073C	opi3Δ	0.03685
YJL061W	nup82-5005	0.03685
YDR169C	stb3Δ	0.03684
YLR363W-A	ylr363w-aΔ	0.03682
YGL006W-A	ygl006w-aΔ	0.03682
YMR195W	icy1Δ	0.03679
YBR258C	shg1Δ	0.03676
YHR021W-A	ecm12Δ	0.03674
YMR193C-A	ymr193c-aΔ	0.03673	Dubious
YER047C	sap1Δ	0.03672
YMR180C	ctl1Δ	0.03671
YEL040W	utr2Δ	0.03667
YLR444C	ylr444cΔ	0.03661	Dubious
YDR156W	rpa14Δ	0.03661
YLR311C	ylr311cΔ	0.03657	Dubious
YMR230W	rps10bΔ	0.03657
YDR180W	scc2-4	0.03656
YKL164C	pir1Δ	0.03653
YIR033W	mga2Δ	0.03652
YOR354C	msc6Δ	0.0365
YHR079C-A	sae3Δ	0.0365
YIL095W	prk1Δ	0.03648
YJR062C	nta1Δ	0.03648
YDR001C	nth1Δ	0.03647
YDR441C	apt2Δ	0.03646
YKR032W	ykr032wΔ	0.03646
YPL129W	taf14Δ	0.03645
YOR023C	ahc1Δ	0.03643
YDR475C	jip4Δ	0.03642
YGR113W	dam1-19	0.03639
YPR026W	ath1Δ	0.03634
YGR233C	pho81Δ	0.03627
YLR234W	top3-supp1Δ	0.03626	Carries Suppressor Mutation
YDL015C	tsc13-5001	0.03625
YNL166C	bni5Δ	0.03619
YJR065C	arp3-31	0.03619
YHR007C	erg11-td	0.03618
YIL019W	faf1-5001	0.03616
YFL039C	act1-3	0.03614
YLL039C	ubi4Δ	0.03613
YPL011C	taf3-5001	0.03612
YDR145W	taf12-l446a	0.03612
YPL066W	rgl1Δ	0.03609
YOL085C	yol085cΔ	0.03608
YHR027C	rpn1-821	0.03606
YER147C	scc4-5001	0.03599
YDL080C	thi3Δ	0.03597
YPL165C	set6Δ	0.03596
YOR341W	rpa190-1	0.03596
YOR259C	rpt4-150	0.03593
YFR004W	rpn11-8	0.03593
YIL090W	ice2Δ	0.0359
YGR066C	ygr066cΔ	0.03589
YPR003C	ypr003cΔ	0.03588
YKL031W	ykl031wΔ	0.03586	Dubious
YIL036W	cst6Δ	0.03586
YDR306C	ydr306cΔ	0.03583
YOR058C	ase1Δ	0.03583
YGR030C	pop6-5001	0.0358
YLR371W	rom2Δ	0.03578
YER099C	prs2Δ	0.03572
YDR150W	num1Δ	0.0357
YDR522C	sps2Δ	0.0357
YBL034C	stu1-12	0.0357
YIL134W	flx1Δ	0.03568
YGL250W	rmr1-supp1Δ	0.03567	Carries Suppressor Mutation
YPR201W	arr3Δ	0.03565
YBR122C	mrpl36Δ	0.03564
YFL039C	act1-159	0.03558
YDR095C	ydr095cΔ	0.03554	Dubious
YMR191W	spg5Δ	0.03553
YOR350C	mne1Δ	0.03553
YDR308C	srb7-5003	0.03552
YNL085W	mkt1Δ	0.03551
YOR118W	rtc5Δ	0.03549
YFR048W	rmd8Δ	0.03548
YNR071C	ynr071cΔ	0.03548
YDR047W	hem12-5005	0.03545
YLR193C	ups1Δ	0.03542
YLR127C	apc2-8	0.03541
YKR085C	mrpl20Δ	0.0354
YIL077C	yil077cΔ	0.03537
YDL149W	atg9Δ	0.03536
YJL085W	exo70-38	0.03534
YBL097W	brn1-16	0.03534
YOR126C	iah1Δ	0.03533
YPL054W	lee1Δ	0.03533
YFL058W	thi5Δ	0.03533
YOR351C	mek1Δ	0.03533
YDR176W	ngg1Δ	0.03533
YOR316C	cot1Δ	0.03525
YOR104W	pin2Δ	0.03521
YNR049C	mso1Δ	0.03521
YPR092W	ypr092wΔ	0.0352	Dubious
YLR083C	emp70Δ	0.0352
YDL123W	sna4Δ	0.03519
YIL037C	prm2Δ	0.03517
YGR271W	slh1Δ	0.03516
YIL050W	pcl7Δ	0.03513
YDR192C	nup42Δ	0.03513
YJR135W-A	tim8Δ	0.03511
YJR066W	tor1Δ	0.03509
YMR009W	adi1Δ	0.03507
YGL141W	hul5Δ	0.03506
YBR109C	cmd1-8	0.035
YHR038W	rrf1Δ	0.035
YIL088C	avt7Δ	0.035
YOR041C	yor041cΔ	0.03497	Dubious
YFR047C	bna6Δ	0.03492
YGR210C	ygr210cΔ	0.03489
YNL269W	bsc4Δ	0.03483
YNL147W	lsm7Δ	0.03482
YKL040C	nfu1Δ	0.0348
YNR075C-A	ynr075c-aΔ	0.03477
YIL167W	sdl1Δ	0.03477
YFL052W	znf1Δ	0.03476
YML123C	pho84Δ	0.03473
YJL106W	ime2Δ	0.03472
YLR303W	met17Δ	0.03472
YPL078C	atp4Δ	0.03471
YDR033W	mrh1Δ	0.03471
YIL048W	neo1-2	0.0347
YEL016C	npp2Δ	0.03467
YJL070C	yjl070cΔ	0.03465
YLR300W	exg1Δ	0.03463
YLR346C	cis1Δ	0.03463
YHR178W	stb5Δ	0.03459
YBR066C	nrg2Δ	0.03458
YFR015C	gsy1Δ	0.03457
YLR248W	rck2Δ	0.03453
YDR437W	gpi19-5001	0.03452
YJL065C	dls1Δ	0.03447
YDR218C	spr28Δ	0.03442
YKR052C	mrs4Δ	0.03442
YDL225W	shs1Δ	0.0344
YNL126W	spc98-5001	0.03439
YOR191W	uls1Δ	0.03439
YGL010W	mpo1Δ	0.03437
YDR343C	hxt6Δ	0.03437
YNL067W-B	ynl067w-bΔ	0.03437
YMR093W	utp15-5001	0.03435
YBR218C	pyc2Δ	0.03434
YBR296C	pho89Δ	0.03432
YPR038W	irc16Δ	0.0343	Dubious
YAL024C	lte1Δ	0.03428
YPR145W	asn1Δ	0.03427
YDR063W	aim7Δ	0.03426
YLR446W	ylr446wΔ	0.0342
YML023C	nse5-ts4	0.0342
YML059C	nte1Δ	0.03415
YGR037C	acb1Δ	0.03414
YCL013W	ycl013wΔ	0.03411
YPL024W	rmi1-supp1Δ	0.03409	Carries Suppressor Mutation
YGL186C	tpn1Δ	0.03406
YFL021W	gat1Δ	0.03405
YMR244C-A	coa6Δ	0.03404
YOL083W	atg34Δ	0.03401
YPL244C	hut1Δ	0.03398
YER121W	yer121wΔ	0.03397
YNL029C	ktr5Δ	0.03396
YCR104W	pau3Δ	0.03392
YOL095C	hmi1Δ	0.03391
YKR045C	ykr045cΔ	0.03385
YER024W	yat2Δ	0.03383
YER187W	yer187wΔ	0.03382
YBR011C	ipp1-5001	0.03381
YMR236W	taf9-ts2	0.0338
YIL093C	rsm25Δ	0.03378
YDL220C	cdc13-1	0.03374
YHR093W	aht1Δ	0.03374	Dubious
YMR095C	sno1Δ	0.03371
YGR266W	ygr266wΔ	0.03371
YIL107C	pfk26Δ	0.03369
YBR156C	sli15-3	0.03369
YDR285W	zip1Δ	0.03367
YBR130C	she3Δ	0.03364
YDR281C	phm6Δ	0.0336
YNR013C	pho91Δ	0.03357
YPL240C	hsp82Δ	0.03355
YOR155C	isn1Δ	0.03355
YLR195C	nmt1-181	0.03355
YPL213W	lea1Δ	0.03353
YNL123W	nma111Δ	0.03353
YOR383C	fit3Δ	0.03352
YGR284C	erv29Δ	0.03352
YNL314W	dal82Δ	0.03347
YER122C	glo3-supp1Δ	0.03346	Carries Suppressor Mutation
YGR121W-A	ygr121w-aΔ	0.03346
YML023C	nse5-ts1	0.03345
YHR132C	ecm14Δ	0.03343
YML104C	mdm1Δ	0.03341
YIL005W	eps1Δ	0.03339
YLR102C	apc9Δ	0.03339
YIL121W	qdr2Δ	0.03333
YDR149C	ydr149cΔ	0.03332	Dubious
YOR261C	rpn8-5007	0.03329
YGR081C	slx9Δ	0.03329
YNL120C	ynl120cΔ	0.03329	Dubious
YKL067W	ynk1Δ	0.03322
YDR444W	ydr444wΔ	0.03319
YBL105C	pkc1-1	0.03317
YPR048W	tah18-5001	0.03317
YLR088W	gaa1-ts	0.03316
YPL174C	nip100Δ	0.03315
YGL226C-A	ost5Δ	0.03315
YIL069C	rps24bΔ	0.03314
YFR005C	sad1-1	0.03309
YGL226W	mtc3Δ	0.03308
YER080W	aim9Δ	0.03307
YPR027C	ypr027cΔ	0.03306
YPL108W	ypl108wΔ	0.03306
YCR061W	ycr061wΔ	0.03304
YLR262C-A	tma7Δ	0.03303
YMR184W	add37Δ	0.03301
YGR107W	ygr107wΔ	0.03301	Dubious
YDL184C	rpl41aΔ	0.03299
YEL035C	utr5-5001	0.03298
YDR122W	kin1Δ	0.03296
YMR296C	lcb1-4	0.03293
YCR106W	rds1Δ	0.03292
YPL176C	tre1Δ	0.03291
YDL054C	mch1Δ	0.03291
YJR076C	cdc11-2	0.03289
YML126C	erg13-5001	0.03288
YIL152W	yil152wΔ	0.03286
YOR120W	gcy1Δ	0.03286
YAL056W	gpb2Δ	0.03283
YDR302W	gpi11-5001-supp1Δ	0.03281	Carries Suppressor Mutation
YOR170W	yor170wΔ	0.03271	Dubious
YAL041W	cdc24-h	0.03267
YHL036W	mup3Δ	0.03266
YMR321C	ymr321cΔ	0.03261
YOR181W	las17-14	0.0326
YGR109C	clb6Δ	0.03257
YML061C	pif1Δ	0.03254
YHR196W	utp9-5001	0.03252
YDR490C	pkh1Δ	0.0325
YBR065C	ecm2Δ	0.03241
YNL024C	efm6Δ	0.03239
YOL039W	rpp2aΔ	0.03232
YKL071W	ykl071wΔ	0.03231
YOR162C	yrr1Δ	0.03231
YPR096C	ypr096cΔ	0.0323
YGR292W	mal12Δ	0.03227
YLR030W	ylr030wΔ	0.03226
YHR128W	fur1-5002	0.03225
YBR196C-A	ybr196c-aΔ	0.03224
YDR129C	sac6Δ	0.03224
YJL099W	chs6Δ	0.03223
YLR185W	rpl37aΔ	0.03223
YNL267W	pik1-139	0.03222
YMR221C	fmp42Δ	0.03222
YOR232W	mge1-100	0.03222
YHL035C	vmr1Δ	0.0322
YCL059C	krr1-17	0.03219
YER145C	ftr1Δ	0.03219
YNL336W	cos1Δ	0.03218
YDR434W	gpi17-5001	0.03217
YML129C	cox14Δ	0.03213
YGL003C	cdh1Δ	0.03213
YJL176C	swi3Δ	0.03212
YMR280C	cat8Δ	0.03207
YOR147W	mdm32Δ	0.03205
YPL262W	fum1Δ	0.03203
YJL016W	tph3Δ	0.03198
YFL027C	gyp8Δ	0.03197
YNL054W	vac7Δ	0.03191
YCL044C	mgr1Δ	0.03191
YLR375W	stp3Δ	0.03187
YPL249C	gyp5Δ	0.03185
YAL044W-A	bol1Δ	0.03184
YIL021W	rpb3-2	0.0318
YMR242C	rpl20aΔ	0.03179
YPR093C	asr1Δ	0.03179
YBR148W	ysw1Δ	0.03178
YPL006W	ncr1Δ	0.03176
YOR365C	yor365cΔ	0.03173
YOR260W	gcd1-502	0.03171
YCL057C-A	mic10Δ	0.03171
YMR289W	abz2Δ	0.03171
YLR111W	ylr111wΔ	0.0317	Dubious
YNL277W	met2Δ	0.0317
YPR095C	syt1Δ	0.03169
YDR358W	gga1Δ	0.03168
YML098W	taf13-1	0.03168
YBL020W	rft1-5028	0.03161
YMR296C	lcb1-5	0.03161
YGR015C	ygr015cΔ	0.03159
YML125C	pga3-5001	0.03158
YML109W	zds2Δ	0.03157
YJR128W	yjr128wΔ	0.03157
YJR151W-A	yjr151w-aΔ	0.03156
YOL155C	hpf1Δ	0.03154
YJR117W	ste24Δ	0.03153
YOL048C	rrt8Δ	0.03153
YDL142C	crd1Δ	0.03147
YPR069C	spe3Δ	0.03145
YML055W	spc2Δ	0.03143
YHR124W	ndt80Δ	0.0314
YGR199W	pmt6Δ	0.0314
YBR145W	adh5Δ	0.03137
YDL052C	slc1Δ	0.03137
YMR229C	rrp5-delta6	0.03136
YPR199C	arr1Δ	0.03136
YHR033W	yhr033wΔ	0.03134
YDR372C	vps74Δ	0.03133
YPR105C	cog4-5002	0.03133
YHL022C	spo11Δ	0.03132
YDR010C	ydr010cΔ	0.03132	Dubious
YBR052C	rfs1Δ	0.03131
YMR042W	arg80Δ	0.0313
YLR105C	sen2-1	0.03127
YPL234C	vma11Δ	0.03126
YDR263C	din7Δ	0.03119
YFL039C	act1-120	0.03118
YOR131C	yor131cΔ	0.03117
YBR158W	amn1Δ	0.03116
YOR006C	tsr3Δ	0.03116
YDR141C	dop1-1	0.03116
YOR317W	faa1Δ	0.03112
YDR208W	mss4-103	0.0311
YFL012W	yfl012wΔ	0.0311
YDR189W	sly1-ts	0.03108
YOL125W	trm13Δ	0.03108
YIL151C	esl1Δ	0.03105
YOR111W	yor111wΔ	0.03102
YJR094C	ime1Δ	0.03102
YPR154W	pin3Δ	0.03101
YOR001W	rrp6-supp1Δ	0.03101	Carries Suppressor Mutation
YKL154W	srp102-510	0.03099
YBL001C	ecm15Δ	0.03096
YLR237W	thi7Δ	0.03094
YAL041W	cdc24-1	0.03092
YDR120C	trm1Δ	0.03088
YMR109W	myo5Δ	0.03083
YOR161C	pns1Δ	0.03082
YHR035W	nel1Δ	0.03082
YMR162C	dnf3Δ	0.0308
YDR077W	sed1Δ	0.03077
YJL056C	zap1Δ	0.03074
YNL237W	ytp1Δ	0.03071
YHR188C	gpi16-5001	0.0307
YBR125C	ptc4Δ	0.0307
YCL026C-A	frm2Δ	0.03065
YJL095W	bck1Δ	0.03064
YLR251W	sym1Δ	0.03061
YFR023W	pes4Δ	0.03061
YER159C	bur6-5005	0.03058
YDR291W	hrq1Δ	0.03057
YGR143W	skn1Δ	0.03057
YFR028C	cdc14-2	0.03056
YCR085W	ycr085wΔ	0.03053
YLR386W	vac14Δ	0.03051
YMR270C	rrn9-5007	0.0305
YER039C-A	yer039c-aΔ	0.03049
YBR238C	ybr238cΔ	0.03049
YMR299C	dyn3Δ	0.03043
YMR204C	inp1Δ	0.03041
YOR159C	sme1-5001	0.03038
YKL150W	mcr1Δ	0.03034
YKL020C	spt23Δ	0.03029
YKL096C-B	ykl096c-bΔ	0.03028
YPL109C	ypl109cΔ	0.03027
YMR030W-A	ymr030w-aΔ	0.03026
YLR220W	ccc1Δ	0.03025
YBL070C	ybl070cΔ	0.03025	Dubious
YLR221C	rsa3Δ	0.03025
YLR264W	rps28bΔ	0.0302
YKR049C	fmp46Δ	0.0302
YDL027C	mrx9Δ	0.03018
YLR289W	guf1Δ	0.03017
YER149C	pea2Δ	0.03016
YDL045W-A	mrp10-supp1bΔ	0.03015	Carries Suppressor Mutation
YPR020W	atp20Δ	0.03015
YGR172C	yip1-5001	0.03014
YOR188W	msb1Δ	0.03012
YGL259W	yps5Δ	0.03008
YBR049C	reb1-5001	0.03005
YGR052W	fmp48Δ	0.03005
YHR108W	gga2Δ	0.03003
YOR256C	tre2-5005	0.03
YIL157C	coa1Δ	0.02998
YKR027W	bch2Δ	0.02995
YJR069C	ham1Δ	0.0299
YGL164C	yrb30Δ	0.0299
YPR140W	taz1Δ	0.02988
YBL103C	rtg3Δ	0.02985
YPL021W	ecm23Δ	0.02984
YLR312C	atg39Δ	0.02984
YDR448W	ada2Δ	0.02984
YOR294W	rrs1-84	0.02982
YBL079W	nup170Δ	0.02981
YKR078W	ykr078wΔ	0.02979
YDL131W	lys21Δ	0.02977
YBR059C	akl1Δ	0.02973
YPL125W	kap120-supp2Δ	0.02972	Carries Suppressor Mutation
YOL068C	hst1Δ	0.02971
YPR022C	sdd4Δ	0.02971
YDR107C	tmn2Δ	0.02965
YBR085W	aac3Δ	0.02962
YLR332W	mid2Δ	0.02959
YHR004C	nem1Δ	0.02958
YGR006W	prp18-ts	0.02957
YNL252C	mrpl17Δ	0.02956
YOR085W	ost3Δ	0.0295
YDL136W	rpl35bΔ	0.02948
YMR056C	aac1Δ	0.02947
YBR114W	rad16Δ	0.02943
YOR149C	smp3-2	0.02936
YCL062W	ycl062wΔ	0.02935
YBR016W	ybr016wΔ	0.02932
YDR112W	irc2Δ	0.02931	Dubious
YFR012W	dcv1Δ	0.02929
YOL067C	rtg1Δ	0.02929
YDR190C	rvb1-5001	0.02928
YPR158W	cur1Δ	0.02928
YCR007C	ycr007cΔ	0.02928
YLR144C	acf2Δ	0.02927
YDR512C	emi1Δ	0.02927
YPR007C	rec8Δ	0.02926
YJL201W	ecm25Δ	0.02925
YOL123W	hrp1-1	0.02922
YBR160W	cdc28-1	0.0292
YLR350W	orm2-supp1Δ	0.02918	Carries Suppressor Mutation
YLR282C	ylr282cΔ	0.02918	Dubious
YGL017W	ate1Δ	0.02917
YBR245C	isw1Δ	0.02913
YBR108W	aim3Δ	0.02907
YBL067C	ubp13Δ	0.02904
YKL016C	atp7Δ	0.02904
YDR169C-A	ydr169c-aΔ	0.02903
YML027W	yox1Δ	0.02902
YOL152W	fre7Δ	0.02895
YDR365C	esf1-5007	0.02895
YOL097C	wrs1-5003	0.02894
YJL078C	pry3Δ	0.02891
YHR094C	hxt1Δ	0.02891
YCR025C	ycr025cΔ	0.02889
YOR103C	ost2-5001	0.02887
YKL112W	abf1-103	0.02885
YFL046W	fmp32Δ	0.02884
YJL162C	jjj2Δ	0.02883
YOL084W	phm7Δ	0.02881
YPR103W	pre2-v214a	0.02881
YDR295C	hda2Δ	0.02881
YGL136C	mrm2Δ	0.02879
YMR021C	mac1Δ	0.02879
YDR479C	pex29Δ	0.02879
YBR221W-A	ybr221w-aΔ	0.02877
YLR133W	cki1Δ	0.02876
YJL074C	smc3-1	0.02875
YIL115C	nup159-1	0.02874
YKL024C	ura6-6	0.0287
YPL013C	mrps16Δ	0.02867
YOR183W	fyv12Δ	0.02866
YGR046W	tam41-5001	0.02865
YER039C	hvg1Δ	0.02864
YKL028W	tfa1-5001	0.02864
YGL065C	alg2-1	0.02864
YER048C	caj1Δ	0.02861
YCR028C-A	rim1Δ	0.02861
YER091C	met6Δ	0.02859
YCL052C	pbn1-5001	0.02857
YDR380W	aro10Δ	0.02855
YBR116C	ybr116cΔ	0.0285	Dubious
YOR088W	yor088wΔ	0.02849
YDL045C	fad1-5001	0.02848
YDR037W	krs1-5001	0.02845
YCL005W-A	vma9Δ	0.02843
YGL093W	spc105-4	0.02842
YBL076C	ils1-1	0.02842
YML087C	aim33Δ	0.02839
YMR120C	ade17Δ	0.02838
YAL068C	pau8Δ	0.02836
YDL129W	ydl129wΔ	0.02833
YLR028C	ade16Δ	0.02828
YPR122W	axl1Δ	0.02827
YHR072W	erg7-5003	0.02823
YPL042C	ssn3Δ	0.02821
YOL114C	pth4Δ	0.0282
YLR218C	coa4Δ	0.02818
YIL023C	yke4Δ	0.02817
YIR030C	dcg1Δ	0.02817
YOR053W	yor053wΔ	0.02816	Dubious
YGR214W	rps0aΔ	0.02816
YHR008C	sod2Δ	0.02815
YDL202W	mrpl11-supp1Δ	0.02815	Carries Suppressor Mutation
YLR122C	ylr122cΔ	0.02812
YGL041C	ygl041cΔ	0.02809	Dubious
YOL065C	inp54Δ	0.02807
YER103W	ssa4Δ	0.02806
YJL051W	irc8Δ	0.02804
YJR082C	eaf6Δ	0.02804
YFL049W	swp82Δ	0.02801
YLR467W	yrf1-5Δ	0.028
YOL008W	coq10Δ	0.028
YCR027C	rhb1Δ	0.02799
YMR285C	ngl2Δ	0.02796
YGR072W	upf3Δ	0.02796
YBR147W	rtc2Δ	0.02794
YDR032C	pst2Δ	0.02793
YBL074C	aar2-5001	0.02793
YFL039C	act1-124	0.02788
YMR186W	hsc82Δ	0.02788
YER147C	scc4-4	0.02787
YJR145C	rps4aΔ	0.02787
YBR152W	spp381-5001	0.02782
YPR045C	thp3Δ	0.02779
YBL056W	ptc3Δ	0.02778
YFL039C	act1-121	0.02777
YGL048C	rpt6-20	0.02777
YPR046W	mcm16Δ	0.02776
YBR036C	csg2Δ	0.02774
YIR002C	mph1Δ	0.0277
YMR267W	ppa2Δ	0.02767
YJL122W	alb1Δ	0.02766
YDR205W	msc2Δ	0.02765
YMR155W	ymr155wΔ	0.02762
YNL019C	ynl019cΔ	0.02761
YMR138W	cin4Δ	0.02759
YIL142W	cct2-5002	0.02755
YMR145C	nde1Δ	0.02752
YOR266W	pnt1Δ	0.02752
YKR034W	dal80Δ	0.02752
YKL019W	ram2-5001	0.02752
YLL032C	yll032cΔ	0.02752
YKL015W	put3Δ	0.02751
YDR375C	bcs1Δ	0.02751
YDR145W	taf12-w486stop	0.0275
YKR038C	kae1-5004	0.02747
YLR423C	atg17Δ	0.02747
YLR373C	vid22Δ	0.02746
YPL282C	pau22Δ	0.02746
YIL091C	utp25-5003	0.02743
YHR132W-A	igo2Δ	0.02739
YEL070W	dsf1Δ	0.02738
YIL064W	efm4Δ	0.02736
YGR213C	rta1Δ	0.02735
YER038C	kre29-ts2	0.02735
YMR264W	cue1Δ	0.02732
YKL068W-A	ykl068w-aΔ	0.02732
YOL029C	yol029cΔ	0.02729
YJL146W	ids2Δ	0.02729
YPR137W	rrp9-5001	0.02727
YOL153C	yol153cΔ	0.02726
YDR182W	cdc1-6	0.02725
YOR326W	myo2-16	0.02724
YIR007W	egh1Δ	0.02724
YJL052W	tdh1Δ	0.02723
YER067C-A	yer067c-aΔ	0.0272	Dubious
YGR196C	fyv8Δ	0.0272
YJL168C	set2Δ	0.02718
YHR138C	yhr138cΔ	0.02716
YJL097W	phs1-5001	0.02716
YDR182W	cdc1-4	0.02715
YLR298C	yhc1-3	0.02714
YER183C	fau1Δ	0.02714
YDL007W	rpt2-rf	0.02712
YER087C-A	yer087c-aΔ	0.02708	Dubious
YOL146W	psf3-5001	0.02707
YDR220C	ydr220cΔ	0.02707	Dubious
YBR163W	exo5Δ	0.027
YLR046C	ylr046cΔ	0.02699
YGL056C	sds23Δ	0.02699
YHL006C	shu1Δ	0.02697
YPR157W	tda6Δ	0.02692
YOL098C	sdd3Δ	0.0269
YNR073C	man2Δ	0.02688
YBR112C	cyc8Δ	0.02684
YKL215C	oxp1Δ	0.02683
YLR266C	pdr8Δ	0.02683
YGR195W	ski6-5001	0.02682
YMR129W	pom152Δ	0.02681
YPL094C	sec62-ts	0.0268
YIL047C	syg1Δ	0.02676
YNL284C	mrpl10-supp1Δ	0.02673	Carries Suppressor Mutation
YBR060C	orc2-1	0.02667
YOL052C	spe2Δ	0.02665
YDR062W	lcb2-16	0.02664
YJR001W	avt1Δ	0.02662
YGR184C	ubr1Δ	0.02659
YML048W	gsf2Δ	0.02658
YDR418W	rpl12bΔ	0.02658
YJR112W	nnf1-77	0.02655
YAL030W	snc1Δ	0.02655
YJL005W	cdc35-1	0.02652
YFR056C	yfr056cΔ	0.02651	Dubious
YHR117W	tom71Δ	0.0265
YPR064W	ypr064wΔ	0.02649
YLR459W	gab1-3	0.02649
YBR149W	ara1Δ	0.02648
YHL015W-A	yhl015w-aΔ	0.02648
YBR057C	mum2Δ	0.02647
YOR377W	atf1Δ	0.02647
YPR128C	ant1Δ	0.02644
YDR382W	rpp2bΔ	0.02643
YDR052C	dbf4-3	0.02643
YIL029C	yil029cΔ	0.02642
YGR275W	rtt102Δ	0.02641
YDR422C	sip1Δ	0.02641
YAR033W	mst28Δ	0.0264
YDR392W	spt3Δ	0.0264
YLR017W	meu1Δ	0.02638
YMR176W	ecm5Δ	0.02637
YOR128C	ade2Δ	0.02634
YOR144C	elg1Δ	0.02633
YJR033C	rav1Δ	0.02633
YIL025C	yil025cΔ	0.02632	Dubious
YGL181W	gts1Δ	0.0263
YAR027W	uip3Δ	0.0263
YOL063C	crt10Δ	0.02625
YGL045W	rim8Δ	0.02625
YKL106C-A	ykl106c-aΔ	0.02622
YBR198C	taf5-3	0.02621
YBR012C	ybr012cΔ	0.02621	Dubious
YLR350W	orm2Δ	0.0262
YKL053W	ykl053wΔ	0.02619	Dubious
YPR055W	sec8-9	0.02619
YMR283C	rit1Δ	0.02617
YHL030W	ecm29Δ	0.02616
YDL153C	sas10-5002	0.02615
YLL011W	sof1-5001	0.02614
YDR331W	gpi8-ts	0.02614
YBL107C	mix23Δ	0.02614
YNL111C	cyb5Δ	0.02611
YBR157C	ics2Δ	0.02611
YNL300W	tos6Δ	0.02608
YLR079W	sic1Δ	0.02607
YBR263W	shm1Δ	0.02607
YML122C	yml122c-supp1Δ	0.02607	Carries Suppressor Mutation
YFL005W	sec4-8	0.02607
YPR035W	gln1-5001	0.02604
YKR099W	bas1Δ	0.02603
YOL112W	msb4Δ	0.02601
YGL130W	ceg1-c354	0.02601
YKL148C	sdh1Δ	0.02601
YNL132W	kre33-5001	0.02596
YKR024C	dbp7Δ	0.02593
YER013W	prp22-1	0.02591
YDL058W	uso1-1	0.02591
YJL101C	gsh1Δ	0.02588
YDR511W	sdh7Δ	0.02588
YDR145W	taf12-9	0.02586
YER141W	cox15Δ	0.02584
YER172C	brr2-5019-supp1	0.0258	Carries Suppressor Mutation
YBR292C	ybr292cΔ	0.02579	Dubious
YOR180C	dci1Δ	0.02576
YDL201W	trm8Δ	0.02576
YMR121C	rpl15bΔ	0.02576
YLR117C	clf1-1	0.02575
YGR220C	mrpl9-supp1Δ	0.02571	Carries Suppressor Mutation
YDR257C	rkm4Δ	0.0257
YDL030W	prp9-ts	0.02569
YLR450W	hmg2Δ	0.02567
YHL018W	yhl018wΔ	0.02567
YOR028C	cin5Δ	0.02566
YCR003W	mrpl32-supp1bΔ	0.02564	Carries Suppressor Mutation
YLR162W-A	rrt15Δ	0.02563
YPR181C	sec23-1	0.02563
YGR112W	shy1Δ	0.0256
YLR196W	pwp1-5001	0.02559
YDR317W	him1Δ	0.02558
YPL146C	nop53-5005	0.02557
YLR334C	ylr334cΔ	0.02557	Dubious
YER148W	spt15-p65s	0.02557
YCL009C	ilv6Δ	0.02556
YPL261C	ypl261cΔ	0.02553
YOR382W	fit2Δ	0.02553
YLR429W	crn1Δ	0.02551
YMR037C	msn2Δ	0.02551
YMR158W-B	ymr158w-bΔ	0.02548	Dubious
YHR011W	dia4Δ	0.02545
YPL001W	hat1Δ	0.02542
YLR466C-B	ylr466c-bΔ	0.0254	Dubious
YKL042W	spc42-11	0.02539
YPL184C	mrn1Δ	0.02539
YBR210W	erv15Δ	0.02529
YKL049C	cse4-1	0.02528
YLR123C	ylr123cΔ	0.02524	Dubious
YOL077W-A	atp19Δ	0.02522
YBR234C	arc40-5001	0.02519
YKR048C	nap1Δ	0.02517
YPL250C	atg41Δ	0.02514
YBR087W	rfc5-1	0.02513
YFR046C	cnn1Δ	0.02513
YML019W	ost6Δ	0.02511
YDR254W	chl4Δ	0.0251
YLR328W	nma1Δ	0.02507
YFR026C	uli1Δ	0.02506
YFL034C-B	mob2-11-supp1Δ	0.02504	Carries Suppressor Mutation
YAR015W	ade1Δ	0.02504
YDL170W	uga3Δ	0.02503
YPL154C	pep4Δ	0.02503
YLR348C	dic1Δ	0.02498
YLL049W	ldb18Δ	0.02496
YOR381W-A	yor381w-aΔ	0.02496
YGL001C	erg26-1	0.02491
YOL160W	yol160wΔ	0.02491	Dubious
YDR384C	ato3Δ	0.02485
YBR110W	alg1-1	0.02485
YGR283C	ygr283cΔ	0.02485
YPL015C	hst2Δ	0.02483
YDR311W	tfb1-6	0.02483
YLR271W	cmg1Δ	0.02482
YBR221C	pdb1Δ	0.02475
YPL183C	rtt10Δ	0.02472
YAL041W	cdc24-4	0.02472
YGL125W	met13-supp1Δ	0.02472	Carries Suppressor Mutation
YPR006C	icl2Δ	0.02471
YMR040W	yet2Δ	0.0247
YGL047W	alg13-5001	0.02469
YPL069C	bts1Δ	0.02469
YGR131W	fhn1Δ	0.02468
YOR187W	tuf1-supp1Δ	0.02468	Carries Suppressor Mutation
YDR447C	rps17bΔ	0.02467
YPL125W	kap120-supp1Δ	0.02466	Carries Suppressor Mutation
YJL142C	irc9Δ	0.02465	Dubious
YKL109W	hap4Δ	0.02462
YPL113C	ypl113cΔ	0.02459
YPR097W	ypr097wΔ	0.02459
YBR242W	ybr242wΔ	0.02459
YOL046C	yol046cΔ	0.02456	Dubious
YLR439W	mrpl4Δ	0.02456
YLR226W	bur2Δ	0.02456
YDR484W	vps52Δ	0.02453
YDL144C	ydl144cΔ	0.02452
YJR112W	nnf1-48	0.0245
YHR103W	sbe22Δ	0.02449
YJL147C	mrx5Δ	0.02449
YMR291W	tda1Δ	0.02446
YDR524W-C	ydr524w-cΔ	0.02446
YCL001W	rer1Δ	0.02446
YIL074C	ser33Δ	0.02446
YJR076C	cdc11-3	0.02445
YDL106C	pho2Δ	0.02445
YDR099W	bmh2Δ	0.02439
YBL064C	prx1Δ	0.02436
YHR020W	yhr020w-5001	0.02435
YIL013C	pdr11Δ	0.02432
YOR333C	yor333cΔ	0.02429	Dubious
YIL049W	dfg10Δ	0.02428
YMR060C	sam37Δ	0.02428
YDR137W	rgp1Δ	0.02427
YDL159W-A	ydl159w-aΔ	0.02426
YBL089W	avt5Δ	0.02426
YIR032C	dal3Δ	0.02425
YHR030C	slt2Δ	0.02424
YBR111C	ysa1Δ	0.02418
YKL216W	ura1Δ	0.02418
YFL008W	smc1-259	0.02417
YDR477W	snf1Δ	0.02417
YAL024C	lte1-supp1Δ	0.02415	Carries Suppressor Mutation
YJL121C	rpe1Δ	0.02413
YER172C	brr2-5005	0.02413
YOR320C	gnt1Δ	0.02412
YDL019C	osh2Δ	0.02411
YGR071C	env11Δ	0.02408
YBL084C	cdc27-2	0.02407
YBR281C	dug2Δ	0.02406
YOR251C	tum1Δ	0.02402
YPR049C	atg11Δ	0.02402
YNL292W	pus4Δ	0.02402
YLR222C	utp13-5001	0.02402
YOR094W	arf3Δ	0.02401
YLR138W	nha1Δ	0.02398
YDR393W	she9Δ	0.02397
YER033C	zrg8Δ	0.02397
YBR037C	sco1Δ	0.02394
YOL013C	hrd1Δ	0.0239
YML118W	ngl3Δ	0.02389
YOL073C	dsc2Δ	0.02389
YDR119W	vba4Δ	0.02384
YDL002C	nhp10Δ	0.02383
YMR117C	spc24-9	0.02381
YGR044C	rme1Δ	0.02379
YLL041C	sdh2Δ	0.02377
YER163C	gcg1Δ	0.02376
YBR086C	ist2Δ	0.02376
YGR146C	ecl1Δ	0.02376
YNL057W	ynl057wΔ	0.02372	Dubious
YNL271C	bni1Δ	0.02371
YNL145W	mfa2Δ	0.02369
YGR099W	tel2-15	0.02369
YGR077C	pex8Δ	0.02366
YOR119C	rio1-5001	0.02365
YLR381W	ctf3Δ	0.02364
YDR083W	rrp8Δ	0.02364
YNL130C-A	dgr1Δ	0.02363
YFL018C	lpd1Δ	0.02362
YER142C	mag1Δ	0.02361
YBL026W	lsm2-5001	0.02361
YDR040C	ena1Δ	0.02357
YJR020W	yjr020wΔ	0.02355	Dubious
YAR042W	swh1Δ	0.02355
YFR055W	irc7Δ	0.02352
YGL009C	leu1Δ	0.02352
YGR113W	dam1-1	0.0235
YLR090W	xdj1Δ	0.0235
YOR054C	vhs3Δ	0.02348
YER127W	lcp5-5005	0.02348
YOL036W	yol036wΔ	0.02346
YOL161C	pau20Δ	0.02345
YBR071W	ybr071wΔ	0.02344
YPL005W	aep3Δ	0.02341
YGR176W	ygr176wΔ	0.02341	Dubious
YOR016C	erp4Δ	0.02338
YHR142W	chs7Δ	0.02338
YPR141C	kar3Δ	0.02337
YPL192C	prm3Δ	0.02335
YDL175C	air2Δ	0.02335
YLR407W	ylr407wΔ	0.02333
YFL061W	ddi2Δ	0.02332
YDR109C	ydr109cΔ	0.02332
YBR054W	yro2Δ	0.02328
YER059W	pcl6Δ	0.02325
YKL091C	ykl091cΔ	0.02323
YKL105C	seg2Δ	0.02323
YHL023C	npr3Δ	0.02321
YGR098C	esp1-1	0.0232
YNR062C	ynr062cΔ	0.0232
YOR165W	sey1Δ	0.02314
YGR129W	syf2Δ	0.0231
YOR095C	rki1-5008	0.02307
YKR087C	oma1Δ	0.02307
YHR022C-A	yhr022c-aΔ	0.02307
YBR084W	mis1Δ	0.02307
YKL197C	pex1Δ	0.02307
YML012W	erv25Δ	0.02306
YJL135W	yjl135wΔ	0.02302	Dubious
YKL171W	nnk1Δ	0.02302
YMR053C	stb2Δ	0.02301
YIL062C	arc15-10	0.02298
YDR348C	pal1Δ	0.02297
YBR177C	eht1Δ	0.02295
YOL061W	prs5Δ	0.02294
YOR264W	dse3Δ	0.02292
YPL180W	tco89Δ	0.02289
YPL040C	ism1-supp1Δ	0.02286	Carries Suppressor Mutation
YBR201W	der1Δ	0.02286
YNL102W	pol1-12	0.02282
YCR016W	ycr016wΔ	0.0228
YGR208W	ser2Δ	0.02278
YCR054C	ctr86-5001	0.02277
YPL191C	ypl191cΔ	0.02277
YOR052C	tmc1Δ	0.02276
YOR084W	lpx1Δ	0.02271
YOR221C	mct1Δ	0.02267
YIR021W	mrs1Δ	0.02265
YDR450W	rps18aΔ	0.02263
YDR350C	atp22Δ	0.02262
YOR020C	hsp10-ts	0.02258
YLL035W	grc3-5001	0.02257
YPL242C	iqg1-5004	0.02257
YBL060W	yel1Δ	0.02256
YML072C	tcb3Δ	0.02254
YKL050C	ykl050cΔ	0.02254
YOR246C	env9Δ	0.02252
YGR212W	sli1Δ	0.02251
YIL003W	cfd1-5003	0.02246
YOL105C	wsc3Δ	0.02245
YGL049C	tif4632Δ	0.02243
YKR065C	pam17Δ	0.02242
YBR294W	sul1Δ	0.02242
YNL331C	aad14Δ	0.02242
YPL072W	ubp16Δ	0.02241
YNL291C	mid1Δ	0.02238
YKR021W	aly1Δ	0.02238
YMR177W	mmt1Δ	0.02238
YJL028W	yjl028wΔ	0.02237
YOL147C	pex11Δ	0.02236
YDR258C	hsp78Δ	0.02235
[truncated: 4,231 more rows]

## Sheet: JJJ3 GI scores
ORF	Allele	Score	p-value	Annotations		ORF	Allele	Score	p-value	Annotations
YER040W	gln3Δ	-0.5902	1.418e-26			YLR275W	smd2-5005	0.3891	4.354e-10
YNL282W	pop3-5001	-0.3967	1.902e-08			YPR182W	smx3-5001	0.3072	6.855e-40
YBL072C	rps8aΔ	-0.3334	1.909e-14			YKL204W	eap1Δ	0.22	0.005015
YPL217C	bms1-1-supp1Δ	-0.2922	1.619e-29	Carries Suppressor Mutation		YDR238C	sec26-f856aw860a	0.1983	0.001016
YOR312C	rpl20bΔ	-0.2892	1.134e-13			YOR204W	ded1-95	0.1921	4.211e-28
YDL207W	gle1-4	-0.2798	0.008535			YBR049C	reb1-5001	0.1918	0.04159
YLR268W	sec22-3	-0.2768	0.002798			YDL232W	ost4-supp1Δ	0.1818	0.0003905	Carries Suppressor Mutation
YOL084W	phm7Δ	-0.2617	0.0001367			YGL073W	hsf1-848	0.18	3.395e-06
YPR161C	sgv1-80	-0.2506	0.004288			YNL003C	pet8Δ	0.1789	0.0006617
YDR385W	eft2Δ	-0.2477	2.34e-08			YPL228W	cet1-1-supp1Δ	0.1717	0.00356	Carries Suppressor Mutation
YOR059C	lpl1Δ	-0.2305	0.01317			YGL245W	gus1-5001	0.1569	0.03241
YLR363W-A	ylr363w-aΔ	-0.2294	0.01739			YPL135W	isu1Δ	0.1517	0.008786
YMR268C	prp24-ts	-0.2277	3.754e-30			YDR478W	snm1-5001	0.1514	0.02421
YLR065C	env10Δ	-0.2178	0.04872			YER157W	cog3-2	0.1456	0.0005741
YGL116W	cdc20-1	-0.216	3.369e-09			YGL114W	ygl114wΔ	0.1454	2.386e-19
YLR075W	rpl10-5001	-0.2117	0.008109			YOL005C	rpb11-5002	0.1445	3.4e-06
YLR340W	rpp0-5001	-0.2102	0.00055			YOR048C	rat1-1-supp1Δ	0.144	0.03307	Carries Suppressor Mutation
YDR302W	gpi11-5001-supp1Δ	-0.2084	0.02297	Carries Suppressor Mutation		YDL164C	cdc9-1-supp2Δ	0.1437	0.003111	Carries Suppressor Mutation
YOL046C	yol046cΔ	-0.2017	0.0295	Dubious		YMR047C	nup116-5025	0.1393	0.00312
YMR143W	rps16aΔ	-0.1986	0.0002367			YLR321C	sfh1-1	0.1391	0.0009649
YDR378C	lsm6Δ	-0.1972	1.368e-05			YLR218C	coa4Δ	0.1388	1.545e-144
YBL069W	ast1Δ	-0.1964	0.008848			YAL002W	vps8Δ	0.1289	0.0005396
YNL172W	apc1-5004	-0.1957	0.03282			YPL047W	sgf11Δ	0.1278	1.11e-05
YLR381W	ctf3Δ	-0.1891	2.271e-09			YNL216W	rap1-1	0.1275	8.499e-16
YCR077C	pat1Δ	-0.1891	0.002602			YLR172C	dph5Δ	0.1261	1.57e-25
YPL069C	bts1Δ	-0.189	0.02612			YPR160W	gph1Δ	0.1243	8.296e-07
YLR371W	rom2Δ	-0.1875	3.769e-07			YNL312W	rfa2-5001	0.123	0.01913
YAL026C	drs2-supp1Δ	-0.1841	3.171e-08	Carries Suppressor Mutation		YGL212W	vam7Δ	0.1225	2.937e-10
YHL025W	snf6Δ	-0.1835	2.446e-33			YPL029W	suv3-supp1Δ	0.1225	0.04489	Carries Suppressor Mutation
YDR186C	snd1Δ	-0.1819	0.01981			YKL166C	tpk3Δ	0.1221	3.8e-07
YPL082C	mot1-1033	-0.1819	2.94e-10			YBR211C	ame1-4	0.1221	0.02482
YKL009W	mrt4Δ	-0.1764	0.01439			YLR045C	stu2-11	0.122	4.37e-22
YER009W	ntf2-5001	-0.1758	0.03323			YOR061W	cka2Δ	0.1209	0.005396
YFL039C	act1-111	-0.1751	0.003663			YJL085W	exo70-29/37	0.1184	0.03515
YDR397C	ncb2-5009	-0.1721	0.01336			YPL161C	bem4Δ	0.1176	2.309e-05
YDR382W	rpp2bΔ	-0.1701	0.03328			YGL174W	bud13Δ	0.1173	0.001433
YKL173W	snu114-60	-0.1695	0.004553			YDL147W	rpn5-1	0.1171	4.856e-06
YNL147W	lsm7Δ	-0.1687	1.063e-09			YPL173W	mrpl40-supp1Δ	0.1162	0.03398	Carries Suppressor Mutation
YLR131C	ace2Δ	-0.1671	0.001577			YPR183W	dpm1-6-supp1	0.1157	0.038	Carries Suppressor Mutation
YDR464W	spp41-5001	-0.164	0.01487			YBR108W	aim3Δ	0.1138	3.054e-05
YHR144C	dcd1Δ	-0.1602	6.847e-09			YFR052W	rpn12-1	0.1115	0.0214
YLR425W	tus1Δ	-0.159	0.01906			YBR193C	med8-51	0.1107	0.002389
YGL142C	gpi10-5001	-0.1589	1.806e-05			YBR102C	exo84-102	0.1089	5.874e-05
YHR186C	kog1-1	-0.1572	0.02174			YMR031C	eis1Δ	0.1086	1.196e-06
YOR056C	nob1-5001	-0.157	4.785e-29			YNL236W	sin4Δ	0.1085	0.007465
YOR100C	crc1Δ	-0.155	0.007464			YDR077W	sed1Δ	0.1067	0.02969
YDR478W	snm1-172	-0.15	0.0003231			YMR257C	pet111Δ	0.1064	1.269e-12
YLR106C	mdn1-5011	-0.1493	0.003159			YLR039C	ric1Δ	0.1062	0.04585
YOL069W	nuf2-5001	-0.1486	2.573e-25			YER157W	cog3-1	0.1055	0
YLR371W	rom2-supp2Δ	-0.1472	0.02634	Carries Suppressor Mutation		YLR143W	dph6Δ	0.1051	2.4e-11
YJL124C	lsm1Δ	-0.1454	1.949e-17			YHL029C	oca5Δ	0.1044	6.141e-27
YDL090C	ram1-supp1Δ	-0.144	0.035	Carries Suppressor Mutation		YCR033W	snt1Δ	0.1025	2.522e-05
YKL139W	ctk1-supp1Δ	-0.1419	0.006531	Carries Suppressor Mutation		YOR139C	yor139cΔ	0.1017	6.447e-20	Dubious
YOR055W	yor055wΔ	-0.1419	0.005636	Dubious		YDR246W	trs23-5001	0.1012	0.0006629
YFR005C	sad1-1	-0.141	0.004261			YPL228W	cet1-2	0.1006	6.974e-10
YPL022W	rad1Δ	-0.1398	0.007826			YOR065W	cyt1Δ	0.1004	1.593e-05
YKL149C	dbr1Δ	-0.1395	0.008777			YLR005W	ssl1-5001	0.1003	0.005129
YER172C	brr2-5019-supp1	-0.1391	0.008286	Carries Suppressor Mutation		YER031C	ypt31Δ	0.099	0.009846
YKR094C	rpl40bΔ	-0.1382	0.03196			YGR183C	qcr9Δ	0.0978	0.001478
YBR109C	cmd1-1	-0.1382	0			YGL121C	gpg1Δ	0.0969	1.504e-06
YLR038C	cox12Δ	-0.1379	0.0273			YKL017C	hcs1Δ	0.0968	0.03859
YGL173C	xrn1Δ	-0.1378	9.057e-05			YPR070W	med1Δ	0.0966	0.01942
YMR168C	cep3-2	-0.1374	0.003028			YDL126C	cdc48-1	0.0953	3.051e-07
YDL105W	nse4-ts4	-0.137	0.009373			YDR108W	trs85Δ	0.0949	0.006323
YER039C	hvg1Δ	-0.1358	0.008993			YGL100W	seh1Δ	0.0945	0.004647
YPL036W	pma2Δ	-0.1357	0.007162			YDR069C	doa4-supp1Δ	0.0944	3.504e-05	Carries Suppressor Mutation
YBR136W	mec1-4ts	-0.1349	0.001909			YDR080W	vps41Δ	0.0935	0.0002626
YPL020C	ulp1-333	-0.1338	0.006406			YDR188W	cct6-18-supp1	0.0925	0.04482	Carries Suppressor Mutation
YER174C	grx4Δ	-0.1322	0.003949			YKR020W	vps51Δ	0.092	0.0001516
YMR321C	ymr321cΔ	-0.1309	0.03743			YOR275C	rim20Δ	0.0918	0.006204
YOL159C-A	yol159c-aΔ	-0.1308	0.003402			YPR086W	sua7-c149r	0.0917	0.0002039
YDR510W	smt3-331	-0.1303	0.009701			YCR059C	yih1Δ	0.0916	0.04267
YBL074C	aar2-5001	-0.1301	2.996e-10			YOR069W	vps5Δ	0.0915	0.04892
YDR208W	mss4-103	-0.1299	0.01821			YBR246W	rrt2Δ	0.0912	0.006281
YML130C	ero1-1	-0.1296	0.02338			YOR211C	mgm1Δ	0.0911	0.02465
YML064C	tem1-3	-0.1284	7.385e-05			YMR193W	mrpl24-supp1Δ	0.0903	3.281e-05	Carries Suppressor Mutation
YPR128C	ant1Δ	-0.1282	1.945e-06			YOL070C	nba1Δ	0.0902	0.002394
YMR229C	rrp5-delta6	-0.1268	0.021			YBR193C	med8-39	0.0893	1.787e-06
YLR342W	fks1Δ	-0.1251	0.02244			YCL050C	apa1Δ	0.0889	1.154e-06
YOL032W	opi10Δ	-0.1236	0.01806			YOL066C	rib2-5001	0.0889	0.04141
YOL054W	psh1Δ	-0.1223	0.02602			YPR173C	vps4Δ	0.0885	0
YDR398W	utp5-5001	-0.1222	5.207e-08			YDR013W	psf1-1	0.0883	0.0007019
YOR299W	bud7Δ	-0.1221	2.601e-38			YAR042W	swh1Δ	0.0873	0.001082
YPR103W	pre2-1	-0.1206	0.02907			YPL160W	cdc60-ts	0.087	0.02991
YFR031C-A	rpl2aΔ	-0.1183	6.587e-05			YOR344C	tye7Δ	0.0868	0.02051
YHR198C	aim18Δ	-0.1178	0.04138			YPL018W	ctf19Δ	0.0867	0.0005655
YMR235C	rna1-1	-0.1175	2.767e-05			YHR205W	sch9-supp1Δ	0.0865	2.363e-05	Carries Suppressor Mutation
YDR402C	dit2Δ	-0.1167	0.0004253			YPL250C	atg41Δ	0.0857	2.584e-05
YAL025C	mak16-5001	-0.1166	0.01467			YNL272C	sec2-41	0.0855	0.0002456
YMR189W	gcv2Δ	-0.1164	0.03074			YOR064C	yng1Δ	0.0853	0.0005226
YOL097C	wrs1-5003	-0.1161	0.02413			YBR182C	smp1Δ	0.0852	0.04561
YKL069W	ykl069wΔ	-0.1156	0.03392			YNL001W	dom34Δ	0.084	0.0115
YNL197C	whi3Δ	-0.1144	0.01869			YDR496C	puf6Δ	0.0838	0.02591
YLR388W	rps29aΔ	-0.1096	0.04427			YHR041C	srb2Δ	0.0833	0.005294
YKR082W	nup133Δ	-0.1087	0.04083			YBR088C	pol30-k196r	0.0827	0.0002082
YFR050C	pre4-5001	-0.1083	4.872e-06			YLR115W	cft2-1	0.0826	0.01709
YGL031C	rpl24aΔ	-0.1079	0.03976			YDR228C	pcf11-2	0.0816	0.000981
YHR036W	brl1-2221	-0.1075	0.00537			YDR510W	smt3aiir	0.0816	3.888e-18
YNL088W	top2-5002	-0.1063	0.02569			YDR264C	akr1Δ	0.0814	0.0003456
YOR074C	cdc21-1	-0.105	0.0005884			YPR083W	mdm36Δ	0.0809	0.02725
YFL039C	act1-125	-0.1049	0.001505			YPR018W	rlf2Δ	0.0807	0.02848
YOR237W	hes1Δ	-0.1042	0.04348			YOR174W	med4-6	0.0801	0.02668
YAL013W	dep1Δ	-0.1039	0.04398			YGL130W	ceg1-34	0.08	0.04688
YBR173C	ump1Δ	-0.1039	0.0442			YOR025W	hst3Δ	0.08	0.01085
YDL097C	rpn6-5001	-0.1037	0.02413			YDR183W	plp1Δ	0.0793	0.0006193
YDR279W	rnh202Δ	-0.1024	0.02353			YDR196C	cab5-5001	0.0789	1.222e-05
YKL104C	gfa1-97	-0.1022	0.00779			YPR090W	ypr090wΔ	0.0788	0.003137
YDL165W	cdc36-16	-0.1	3.483e-05			YDR369C	xrs2Δ	0.0787	0.0008503
YPL141C	frk1Δ	-0.1	0.04512			YIR011C	sts1-5001	0.0785	3.321e-13
YMR194W	rpl36aΔ	-0.0996	0.0409			YFL014W	hsp12Δ	0.0779	0.01092
YKR103W	nft1Δ	-0.0996	0.02029			YPL076W	gpi2-774	0.0768	0.002515
YNR024W	mpp6Δ	-0.0995	6.401e-09			YPL226W	new1Δ	0.0766	0.002051
YIR033W	mga2Δ	-0.099	0.03599			YGL244W	rtf1Δ	0.0766	5.794e-25
YOL006C	top1Δ	-0.0983	0.03298			YMR146C	tif34-5003	0.0765	0.04837
YDL084W	sub2-1	-0.0967	0.0255			YBR079C	rpg1-1	0.0764	0.009019
YBR035C	pdx3Δ	-0.094	0.03312			YHR132W-A	igo2Δ	0.0762	0.03813
YMR239C	rnt1-47	-0.0938	0.0001316			YKL167C	mrp49Δ	0.0756	0.01015
YNR023W	snf12Δ	-0.0931	0.03161			YLR372W	elo3Δ	0.0754	0.04859
YMR242W-A	ymr242w-aΔ	-0.0927	5.925e-09			YDL061C	rps29bΔ	0.0749	0.008901
YPL074W	yta6Δ	-0.0925	0.03008			YMR260C	tif11-5006	0.0748	4.215e-09
YBR267W	rei1-supp1Δ	-0.0924	0.00168	Carries Suppressor Mutation		YOR111W	yor111wΔ	0.0746	0.03058
YBR048W	rps11bΔ	-0.0921	0.003819			YNR003C	rpc34-1	0.0744	0.04671
YDR356W	spc110-220	-0.0912	1.967e-09			YLR247C	irc20Δ	0.0743	5.635e-09
YML034W	src1Δ	-0.0906	2.681e-05			YOR350C	mne1Δ	0.0743	0.008024
YIL042C	pkp1Δ	-0.0902	0.01646			YKL079W	smy1Δ	0.0741	0.00717
YLR007W	nse1-16	-0.089	0			YLR242C	arv1-supp1Δ	0.0739	0.001513	Carries Suppressor Mutation
YDR339C	fcf1-5001	-0.0887	0.04728			YNL051W	cog5Δ	0.0738	0.04563
YPL205C	ypl205cΔ	-0.0885	0.02277	Dubious		YPL039W	ypl039wΔ	0.0738	0.04982
YOR044W	irc23Δ	-0.0879	5.655e-09			YKL055C	oar1Δ	0.0735	0.04091
YHR190W	erg9-5001	-0.0878	0.0384			YMR246W	faa4Δ	0.073	0.009233
YKR081C	rpf2-5001	-0.0867	0.008917			YOL036W	yol036wΔ	0.0729	0.001596
YNL199C	gcr2Δ	-0.0836	0.01049			YDR228C	pcf11-ts2	0.0724	0.005709
YBL084C	cdc27-2	-0.0834	0.04344			YHR118C	orc6-5001	0.0711	0.01344
YMR220W	erg8-1	-0.0834	0.0324			YBL100W-C	ybl100w-cΔ	0.0709	0.0006343
YHR072W	erg7-5003	-0.0834	2.372e-07			YMR317W	ymr317wΔ	0.0708	5e-06
YPL056C	lcl1Δ	-0.083	0.03809			YMR309C	nip1-5004	0.0708	0.001648
YGL250W	rmr1Δ	-0.0829	0.0384			YDR293C	ssd1Δ	0.0706	0.008379
YHR036W	brl1-c371r	-0.0828	2.334e-05			YLR316C	tad3-5001	0.0705	0.0006689
YKL203C	tor2-29	-0.0816	0.03302			YDR459C	pfa5Δ	0.0704	0.01434
YOR157C	pup1-1	-0.0813	1.84e-26			YDL124W	ydl124wΔ	0.0702	0.006561
YHR101C	big1-5001	-0.0808	0.02536			YGR105W	vma21Δ	0.0697	0.0003539
YLR029C	rpl15a-5004	-0.0807	0.001801			YGR279C	scw4Δ	0.0696	0.01884
YDR448W	ada2Δ	-0.0806	0.0002928			YDR002W	yrb1-51	0.0694	0.005403
YLR182W	swi6Δ	-0.0804	0.0051			YGL127C	soh1Δ	0.069	0.0006296
YFR019W	fab1-supp1Δ	-0.0802	0.01909	Carries Suppressor Mutation		YOL061W	prs5Δ	0.0688	0.002148
YOR046C	dbp5-1	-0.0799	9.856e-07			YLR197W	nop56-5001	0.0687	3.741e-05
YBR179C	fzo1Δ	-0.0796	0.02053			YNL138W-A	ysf3Δ	0.0684	0.00971
YGR187C	hgh1Δ	-0.0794	0.02664			YPL104W	msd1Δ	0.0683	0.03225
YGR148C	rpl24bΔ	-0.0792	5.058e-09			YCL059C	krr1-17	0.0681	2.922e-14
YPL097W	msy1Δ	-0.0788	1.128e-13			YMR279C	ymr279cΔ	0.0678	0.002693
YGL238W	cse1-5002	-0.0782	4.544e-17			YOR079C	atx2Δ	0.0677	8.014e-17
YMR019W	stb4Δ	-0.0778	0.001327			YOR131C	yor131cΔ	0.0675	6.684e-18
YOR050C	yor050cΔ	-0.0767	0.004775	Dubious		YIL021W	rpb3-5001	0.0673	1.951e-06
YJL175W	yjl175wΔ	-0.0766	8.664e-05	Dubious		YER153C	pet122Δ	0.0672	0.03767
YDL029W	arp2-14	-0.076	0.01847			YDL030W	prp9-ts	0.0666	0.01178
YNL269W	bsc4Δ	-0.0759	0.01439			YNL185C	mrpl19Δ	0.0665	0.02639
YBL026W	lsm2-5001	-0.0754	2.543e-05			YDR065W	rrg1Δ	0.0663	0.00215
YNL016W	pub1Δ	-0.0753	0.001592			YNL013C	ynl013cΔ	0.0655	0.03425	Dubious
YMR033W	arp9-1	-0.075	4.059e-24			YPR157W	tda6Δ	0.0653	0.0309
YJL133C-A	yjl133c-aΔ	-0.075	5.348e-06			YOR156C	nfi1Δ	0.0652	0.00262
YGL116W	cdc20-2	-0.0741	5.179e-05			YMR043W	mcm1-5001	0.0652	0.004737
YGL092W	nup145-r4	-0.074	0.006312			YPL065W	vps28Δ	0.0651	0.008849
YHR156C	lin1Δ	-0.0736	0.006834			YPR068C	hos1Δ	0.065	0.001331
YPR032W	sro7Δ	-0.0731	4.176e-06			YPL228W	cet1-1	0.0648	9.927e-08
YLR100W	erg27-5001	-0.073	0.03853			YBR296C	pho89Δ	0.0646	2.645e-05
YIR029W	dal2Δ	-0.0724	3.494e-08			YDR311W	tfb1-6-supp1	0.0646	6.834e-05	Carries Suppressor Mutation
YLR088W	gaa1-ts	-0.072	0.01775			YGL096W	tos8Δ	0.0645	1.003e-07
YKR063C	las1-5002	-0.0715	0.02584			YNR008W	lro1Δ	0.0645	0.01057
YOR362C	pre10-5001	-0.0712	0.02697			YMR035W	imp2Δ	0.0644	3.067e-41
YBL105C	pkc1-2	-0.0707	0.006747			YLR350W	orm2Δ	0.0644	0.0003108
YMR206W	ymr206wΔ	-0.0707	0.000298			YGL197W	mds3Δ	0.0628	0.03344
YPR153W	may24Δ	-0.0704	0.0114			YLR344W	rpl26aΔ	0.0627	0.001211
YDR484W	vps52Δ	-0.0704	0.00554			YML105C	sec65-1	0.0625	0.01069
YEL066W	hpa3Δ	-0.0702	0.0005458			YGR059W	spr3Δ	0.0624	0.0008837
YPL209C	ipl1-2	-0.0701	0.003449			YOR244W	esa1-l254p	0.0622	0.006161
YML073C	rpl6aΔ	-0.07	0.04634			YOR210W	rpb10-5002	0.062	0.02512
YML051W	gal80Δ	-0.0698	0.004409			YFL009W	cdc4-3	0.0617	0.04985
YCR067C	sed4Δ	-0.0695	0.006783			YGL080W	mpc1Δ	0.0613	0.001122
YMR133W	rec114Δ	-0.0694	0.00827			YOL132W	gas4Δ	0.0607	0.0042
YKR100C	skg1Δ	-0.069	7.474e-44			YGR023W	mtl1Δ	0.0605	0.003926
YAL027W	saw1Δ	-0.0686	0.04661			YPL055C	lge1Δ	0.0604	0.03215
YOR264W	dse3Δ	-0.0686	0.02728			YMR309C	nip1-5007	0.0603	0.0003122
YML028W	tsa1Δ	-0.068	0.009789			YPR093C	asr1Δ	0.0602	1.609e-07
YDR176W	ngg1Δ	-0.0676	0.0002115			YGL119W	coq8Δ	0.0602	0.0003998
YPL153C	rad53-5001	-0.0675	0.0257			YGL120C	prp43-ts2	0.06	0.04705
YPL140C	mkk2Δ	-0.0662	9.417e-13			YDR324C	utp4-5006	0.0594	0.03041
YHR040W	bcd1-5001	-0.0661	0.03428			YOL085C	yol085cΔ	0.0594	0.007124
YGR098C	esp1-1	-0.066	0.0005695			YBR186W	pch2Δ	0.0592	0.03905
YIL048W	neo1-2	-0.0659	0.001471			YNL182C	ipi3-5001	0.0592	0.0001325
YML128C	msc1Δ	-0.0658	0.01061			YCL010C	sgf29Δ	0.0591	4.79e-06
YKL087C	cyt2Δ	-0.0653	8.641e-10			YNL183C	npr1Δ	0.059	0.01767
YNL010W	ynl010wΔ	-0.0651	5.688e-07			YOL125W	trm13Δ	0.0589	3.962e-12
YGL009C	leu1Δ	-0.065	0.04259			YKL101W	hsl1Δ	0.0588	0.03547
YIL133C	rpl16aΔ	-0.0643	1.374e-05			YBR202W	cdc47-ts	0.0584	5.301e-07
YLR268W	sec22-supp1Δ	-0.064	0.000372	Carries Suppressor Mutation		YPL156C	prm4Δ	0.0584	0
YKL112W	abf1-102	-0.0639	0.0004612			YML103C	nup188Δ	0.058	0.01982
YOR096W	rps7aΔ	-0.0637	0.009362			YBL031W	she1Δ	0.0579	0.02704
YBR036C	csg2Δ	-0.0636	0.04305			YMR272W-B	ymr272w-bΔ	0.0578	7.861e-13
YOR008C	slg1Δ	-0.0632	0.0001063			YKL031W	ykl031wΔ	0.0575	7.323e-05	Dubious
YDL033C	slm3Δ	-0.0629	3.422e-06			YDL118W	ydl118wΔ	0.0575	4.646e-07	Dubious
YGR276C	rnh70Δ	-0.0629	9.092e-06			YOL017W	esc8Δ	0.0573	0.03171
YLR459W	gab1-2	-0.0629	0.008233			YGR135W	pre9Δ	0.0573	0.003406
YOR117W	rpt5-5002	-0.0628	0.02583			YPL213W	lea1Δ	0.0569	0.0002375
YNL132W	kre33-5001	-0.0628	2.167e-06			YBR058C	ubp14Δ	0.0567	7.615e-24
YCR073C	ssk22Δ	-0.0625	2.1e-05			YDR076W	rad55Δ	0.0564	0.007188
YDR101C	arx1Δ	-0.0625	0.00127			YDL126C	cdc48-2	0.0564	0.045
YNL142W	mep2Δ	-0.0617	0.009833			YGR289C	mal11Δ	0.0563	0.04096
YDL217C	tim22-19	-0.0617	0.001933			YOL135C	med7-141	0.0563	4.619e-08
YOR318C	yor318cΔ	-0.0614	0.0004653	Dubious		YMR154C	rim13Δ	0.056	9.01e-16
YAL067C	seo1Δ	-0.0611	0.007349			YOR233W	kin4Δ	0.0557	2.8e-07
YDL183C	ydl183cΔ	-0.0611	2.598e-07			YBR231C	swc5Δ	0.0556	0.002928
YLR222C	utp13-5001	-0.0608	0.005297			YCL016C	dcc1Δ	0.0554	0.008216
YHR114W	bzz1Δ	-0.0606	3.9e-15			YMR207C	hfa1Δ	0.0553	0.00165
YBR006W	uga2Δ	-0.0606	0.0002377			YDL190C	ufd2Δ	0.0553	3.384e-12
YDR051C	det1Δ	-0.0605	0.02827			YGL097W	srm1-ts	0.0552	0.003472
YKL137W	cmc1Δ	-0.0603	0.02972			YER149C	pea2Δ	0.0552	0.02656
YJL064W	yjl064wΔ	-0.0602	9.699e-19	Dubious		YPL241C	cin2Δ	0.0551	0.02037
YBL084C	cdc27-1	-0.0602	0.01322			YNL138W	srv2-ts	0.0551	0.03465
YHL045W	yhl045wΔ	-0.0601	0.03084	Dubious		YGR092W	dbf2-2	0.0549	1.336e-09
YBR198C	taf5-20	-0.06	6.345e-18			YDR075W	pph3Δ	0.0548	0
YBR063C	ybr063cΔ	-0.06	3.093e-06			YMR271C	ura10Δ	0.0547	0.03923
YPR118W	mri1Δ	-0.0599	0.0002898			YCL062W	ycl062wΔ	0.0545	0.007397
YER060W-A	fcy22Δ	-0.0598	0.02462			YIL008W	urm1Δ	0.0544	7.717e-29
YCR086W	csm1Δ	-0.0597	0.04473			YDR074W	tps2Δ	0.054	0.01179
YGR128C	utp8-5002	-0.0597	0.004438			YBL035C	pol12-ts	0.0538	0.01811
YPR156C	tpo3Δ	-0.0597	0.02511			YPL081W	rps9aΔ	0.0538	0.02998
YGL207W	spt16-ts	-0.0596	0.001117			YPR034W	arp7-e411k	0.0536	0.01229
YGR084C	mrp13Δ	-0.0595	0.02444			YAL048C	gem1Δ	0.0531	3.846e-07
YFL058W	thi5Δ	-0.0593	1.743e-07			YNR041C	coq2Δ	0.0526	0.02192
YNL006W	lst8-6	-0.0591	0.03683			YGL151W	nut1Δ	0.0525	0.03019
YPL214C	thi6Δ	-0.0589	0.0249			YLR373C	vid22Δ	0.0524	0.03427
YDR236C	fmn1-5001	-0.0588	0.01522			YDR408C	ade8Δ	0.0521	3.27e-84
YNL040W	ynl040wΔ	-0.0581	0.0004867			YHR184W	ssp1Δ	0.0518	6.829e-09
YPL079W	rpl21bΔ	-0.058	0.01215			YDL145C	cop1-1	0.0517	0.03161
YGL115W	snf4Δ	-0.0578	0.009804			YNL091W	nst1Δ	0.0515	0.02292
YEL040W	utr2Δ	-0.0567	0.005026			YKL120W	oac1Δ	0.0515	0.008431
YLR211C	atg38Δ	-0.0566	0.02441			YGL146C	rrt6Δ	0.0514	0.02923
YDR081C	pdc2-5001	-0.0566	0.02864			YGL130W	ceg1-ts	0.0512	0.009233
YDR174W	hmo1Δ	-0.0566	0.00769			YDL110C	tma17Δ	0.0512	0.0181
YOR332W	vma4Δ	-0.0564	0.0257			YNL030W	hhf2Δ	0.0511	0.0005371
YLR173W	ylr173wΔ	-0.0563	6.519e-29			YFL034C-B	mob2-8	0.051	0.004406
YGR056W	rsc1Δ	-0.0563	0.009315			YMR296C	lcb1-10	0.0505	1.202e-06
YHR201C	ppx1Δ	-0.056	0.0001661			YMR060C	sam37Δ	0.0503	8.234e-05
YGL011C	scl1-5001	-0.0559	0.03468			YHR058C	med6-ts	0.0503	0.0004458
YOL068C	hst1Δ	-0.0558	0.0223			YKL154W	srp102-510	0.0501	0.03815
YLR017W	meu1Δ	-0.0557	3.45e-08			YBR160W	cdc28-td	0.0501	0.001949
YDL013W	slx5Δ	-0.0555	0.01759			YLL013C	puf3Δ	0.05	1.078e-15
YNR075W	cos10Δ	-0.0554	0.005053			YBR277C	ybr277cΔ	0.0499	5.17e-05	Dubious
YBR198C	taf5-3	-0.0553	0.0467			YLR337C	vrp1-supp1Δ	0.0499	0.0416	Carries Suppressor Mutation
YAR035C-A	yar035c-aΔ	-0.0553	0.01047			YMR070W	mot3Δ	0.0494	0.01467
YIR016W	yir016wΔ	-0.0552	0.03853			YIR005W	ist3Δ	0.0492	0.02083
YBL083C	ybl083cΔ	-0.0552	0.02429	Dubious		YER164W	chd1Δ	0.0492	0.01449
YLR268W	sec22Δ	-0.0552	0.0038			YGR211W	zpr1-1	0.049	0.006143
YPL016W	swi1-5004	-0.0549	0.00173			YPR100W	mrpl51Δ	0.049	0.001365
YDR219C	mfb1Δ	-0.0547	0.03806			YHR160C	pex18Δ	0.0489	0.0005308
YBR031W	rpl4aΔ	-0.0547	0.0004258			YIL140W	axl2Δ	0.0488	0.001911
YJL050W	mtr4-1	-0.0545	0.0008716			YGL237C	hap2Δ	0.0488	0.03668
YFR011C	mic19Δ	-0.0541	0.03246			YBR047W	fmp23Δ	0.0488	0.03647
YGR121W-A	ygr121w-aΔ	-0.0539	0.0007867			YKR048C	nap1Δ	0.0487	0.01769
YDL137W	arf2Δ	-0.0538	0.03676			YMR052C-A	ymr052c-aΔ	0.0487	0.003547	Dubious
YPL233W	nsl1-5	-0.0537	0.0005621			YPL166W	atg29Δ	0.0486	0.02678
YDR469W	sdc1Δ	-0.0536	0.001038			YJL039C	nup192-15	0.0486	0.001642
YLR013W	gat3Δ	-0.0536	0.000232			YPR171W	bsp1Δ	0.0484	0.02318
YGL176C	ygl176cΔ	-0.0534	0.007024			YMR022W	ubc7Δ	0.0483	0.04636
YDR418W	rpl12bΔ	-0.0533	0.01163			YDR006C	sok1Δ	0.0483	0.003582
YER046W	spo73Δ	-0.0533	0.03448			YGR209C	trx2Δ	0.0482	0.006284
YML046W	prp39-1	-0.0531	0.008162			YBR301W	pau24Δ	0.0481	0.0219
YDR363W-A	sem1Δ	-0.053	0.00276			YDR404C	rpb7-5001	0.048	0.001599
YEL023C	yel023cΔ	-0.0529	0.0002837			YLR319C	bud6Δ	0.0479	2.721e-07
YPL181W	cti6Δ	-0.0526	0.01793			YGR099W	tel2-7	0.0478	0.01077
YLR129W	dip2-5001	-0.0524	0.01322			YGL148W	aro2Δ	0.0477	0.003842
YGL145W	tip20-5	-0.0523	0.03679			YDR061W	ydr061wΔ	0.0474	0.002822
YOL122C	smf1Δ	-0.0523	0.002426			YDL156W	cmr1Δ	0.0472	0.01154
YFL039C	act1-155	-0.0522	0.01062			YDL176W	ydl176wΔ	0.0472	0.03041
YDR403W	dit1Δ	-0.0521	0.0003989			YGR065C	vht1-5006	0.0472	0.006915
YGR113W	dam1-19	-0.052	7.348e-08			YBL052C	sas3Δ	0.0471	0.00928
YDR240C	snu56-5001	-0.0519	0.01567			YLR114C	avl9Δ	0.0469	0.0144
YGR178C	pbp1Δ	-0.0518	0.04081			YDR012W	rpl4bΔ	0.0468	0.02076
YLR020C	yeh2Δ	-0.0517	0.01116			YDR458C	heh2Δ	0.0466	0.009714
YOR043W	whi2Δ	-0.0515	0.04298			YGL094C	pan2Δ	0.0462	5.776e-12
YIL113W	sdp1Δ	-0.0513	0.004741			YMR231W	pep5Δ	0.0462	0.008731
YLR048W	rps0bΔ	-0.0513	0.0001574			YLR453C	rif2Δ	0.046	0.04139
YDR150W	num1Δ	-0.0513	9.357e-61			YMR006C	plb2Δ	0.0459	5.523e-05
YKR056W	trm2Δ	-0.051	0.04845			YDR056C	emc10Δ	0.0459	0.03604
YLR440C	sec39-1	-0.0509	0.003521			YDL097C	rpn6-1	0.0457	0.03305
YLR232W	ylr232wΔ	-0.0509	2.642e-07	Dubious		YOL092W	ypq1Δ	0.0454	0.03721
YDR440W	dot1Δ	-0.0508	0.000215			YOR277C	yor277cΔ	0.0453	0.005831	Dubious
YJL141C	yak1Δ	-0.0506	0.0003388			YKR068C	bet3-5001	0.0453	0.03446
YLR386W	vac14Δ	-0.0506	0.001025			YDR168W	cdc37-ts	0.0449	0.03897
YEL070W	dsf1Δ	-0.0502	0.0006054			YOR231W	mkk1Δ	0.0449	0.005178
YOR304C-A	bil1Δ	-0.0499	4.884e-37			YER086W	ilv1Δ	0.0447	0.005681
YDR087C	rrp1-1	-0.0495	0.04815			YGR154C	gto1Δ	0.0446	0.04005
YML023C	nse5-ts4	-0.0493	0.006513			YGR275W	rtt102Δ	0.0442	0.005213
YNL118C	dcp2-7d	-0.0492	0.0296			YDR202C	rav2Δ	0.0442	0.0451
YHR103W	sbe22Δ	-0.0485	1.223e-05			YGL130W	ceg1-3	0.044	0.01917
YLR438C-A	lsm3-5002	-0.0484	0.02775			YHL003C	lag1Δ	0.0437	0.0003096
YOR011W	aus1Δ	-0.0484	0.0412			YNL069C	rpl16bΔ	0.0435	2.455e-07
YDL067C	cox9Δ	-0.0481	0.00728			YML001W	ypt7Δ	0.0434	0.003897
YKR039W	gap1Δ	-0.048	0.02287			YBR142W	mak5-5001	0.0433	0.0007933
YOR279C	rfm1Δ	-0.0479	0.04972			YLR168C	ups2Δ	0.0432	0.02765
YCR060W	tah1Δ	-0.0472	0.001501			YKL027W	tcd2Δ	0.043	0.03922
YMR117C	spc24-10	-0.047	7.846e-07			YOR112W	cex1Δ	0.0428	0.001293
YNL128W	tep1Δ	-0.0468	0.003451			YMR300C	ade4Δ	0.0426	0.04922
YKR083C	dad2-9	-0.0468	0.02825			YDL077C	vam6Δ	0.0426	0.0002578
YFR021W	atg18Δ	-0.0466	0.0139			YLR212C	tub4-y445d	0.0424	0.02617
YOR268C	yor268cΔ	-0.046	0.007129			YPL219W	pcl8Δ	0.0424	1.049e-62
YPL191C	ypl191cΔ	-0.046	0.01907			YDR271C	ydr271cΔ	0.0423	0.002291	Dubious
YPR112C	mrd1-5001	-0.0459	0.03779			YER063W	tho1Δ	0.0422	0.02043
YMR270C	rrn9-5007	-0.0456	0.01518			YIL035C	cka1Δ	0.0419	0.04466
YCR005C	cit2Δ	-0.0455	0.02551			YPL054W	lee1Δ	0.0418	4.774e-09
YOR189W	ies4Δ	-0.0455	0.02457			YHL038C	cbp2Δ	0.0417	0.0182
YLR117C	clf1-1	-0.0455	0.0001191			YPL071C	ypl071cΔ	0.0416	0.0398
YPR082C	dib1-5001	-0.0454	0.003282			YLR375W	stp3Δ	0.0415	0.0005808
YGR172C	yip1-5001	-0.0453	0.0247			YLR440C	sec39-2	0.0415	0.01073
YCR069W	cpr4Δ	-0.0452	0.0441			YGL205W	pox1Δ	0.0414	0.03912
YML032C	rad52Δ	-0.0448	0.03551			YOR348C	put4Δ	0.0413	0.0004402
YGR100W	mdr1Δ	-0.0447	0.001448			YGR015C	ygr015cΔ	0.0412	0.03208
YKL023W	ykl023wΔ	-0.0447	0.005566			YHR021W-A	ecm12Δ	0.0411	0.0009132
YNL286W	cus2Δ	-0.0446	1.143e-09			YBR123C	tfc1-e447k	0.0409	6.645e-05
YBL034C	stu1-8	-0.0445	0.04123			YGL201C	mcm6-5001	0.0408	0.005188
YBR207W	fth1Δ	-0.0444	0.01362			YMR276W	dsk2Δ	0.0407	0.000166
YDL148C	nop14-5001	-0.0444	0.04163			YAL049C	aim2Δ	0.0406	0.00804
YCL017C	nfs1-5003	-0.0443	0.008523			YGR139W	ygr139wΔ	0.0405	1.051e-107	Dubious
YGR231C	phb2Δ	-0.0443	0.02214			YCL034W	lsb5Δ	0.04	0.009063
YKL173W	snu114-40	-0.0442	0.03499			YMR264W	cue1Δ	0.0397	0.03538
YBR286W	ape3Δ	-0.044	7.747e-06			YGR196C	fyv8Δ	0.0395	0.02472
YNR043W	mvd1-1296	-0.044	0.01568			YGL242C	ygl242cΔ	0.0392	3.167e-88
YBR196C	pgi1-2	-0.0439	0.04309			YDR178W	sdh4Δ	0.0388	0.001135
YLL032C	yll032cΔ	-0.0438	0.002176			YDR139C	rub1Δ	0.0388	1.552e-17
YNL295W	mrx6Δ	-0.0437	0.002518			YBL067C	ubp13Δ	0.0384	0.02215
YLR071C	rgr1-100	-0.0436	5.802e-48			YLR186W	emg1-1	0.0384	0.0415
YAL001C	tfc3-g349e	-0.0435	7.434e-07			YGL140C	ygl140cΔ	0.0383	8.059e-08
YKL190W	cnb1Δ	-0.0435	0.04449			YHR046C	inm1Δ	0.0382	0.01909
YJL023C	pet130-supp1Δ	-0.0435	0.003925	Carries Suppressor Mutation		YDR142C	pex7Δ	0.038	2.786e-25
YDR182W	cdc1-4	-0.0428	0.02714			YBR055C	prp6-ts	0.0378	0
YDR425W	snx41Δ	-0.0427	0.02535			YGR057C	lst7Δ	0.0376	3.089e-05
YNL270C	alp1Δ	-0.0427	0.003559			YAL056W	gpb2Δ	0.0376	0.002503
YIL037C	prm2Δ	-0.0425	0.03606			YPL040C	ism1-supp1Δ	0.0374	1.636e-82	Carries Suppressor Mutation
YOR249C	apc5-ca-paps	-0.0425	0.01189			YOR382W	fit2Δ	0.0374	0.04752
YBR114W	rad16Δ	-0.0424	0.03105			YLR099C	ict1Δ	0.0371	0.02488
YNL102W	pol1-ts	-0.0423	0.01076			YPR192W	aqy1Δ	0.0368	1.652e-05
YLR262C	ypt6Δ	-0.0419	0.0006106			YGR250C	rie1Δ	0.0368	0.01353
YOR354C	msc6Δ	-0.0419	0.006493			YGL022W	stt3-7	0.0367	0.009329
YBR260C	rgd1Δ	-0.0416	6.235e-06			YLR418C	cdc73Δ	0.0366	0.007371
YIR010W	dsn1-7	-0.0415	0.007072			YGR046W	tam41-5001	0.0362	3.037e-06
YAL042W	erv46Δ	-0.041	0.0461			YBR271W	efm2Δ	0.036	0.04389
YER093C	tsc11-1	-0.0409	7.724e-55			YER125W	rsp5-1	0.036	0.04503
YDR270W	ccc2Δ	-0.0408	0.009647			YML069W	pob3-l78r	0.036	0.006687
YHR036W	brl1-c371s	-0.0408	0.0054			YFL053W	dak2Δ	0.036	0.007851
YOR140W	sfl1Δ	-0.0407	3.021e-05			YDL134C	pph21Δ	0.0356	0.0003317
YJL090C	dpb11-1-supp1	-0.0407	0.02391	Carries Suppressor Mutation		YPR115W	rgc1Δ	0.0355	0.03709
YDL175C	air2Δ	-0.0405	0.01076			YDR292C	srp101-47	0.0355	0.02478
YIL014C-A	yil014c-aΔ	-0.0404	0.04821			YML063W	rps1bΔ	0.0355	0.01467
YLR420W	ura4Δ	-0.0402	0.006766			YLR439W	mrpl4Δ	0.0354	0.001783
YLR255C	ylr255cΔ	-0.0402	0.01354	Dubious		YLR440C	sec39-5001	0.0353	0.04794
YGR101W	pcp1Δ	-0.0401	1.178e-18			YGR130C	ygr130cΔ	0.0352	0.04734
YBR160W	cdc28-4	-0.04	0.01607			YDR368W	ypr1Δ	0.0352	2.314e-07
YAR031W	prm9Δ	-0.04	5.705e-05			YDR004W	rad57Δ	0.0351	0.03563
YOR120W	gcy1Δ	-0.0399	2.14e-05			YKL048C	elm1Δ	0.0351	0.0181
YOR171C	lcb4Δ	-0.0398	0.0002571			YDR050C	tpi1-1670	0.035	0.0008204
YNL181W	pbr1-5013	-0.0398	0.03736			YDR375C	bcs1Δ	0.0349	0.03029
YDL237W	aim6Δ	-0.0395	0.0002629			YAR018C	kin3Δ	0.0349	0.03395
YLR278C	ylr278cΔ	-0.0395	0.01141			YDL182W	lys20Δ	0.0348	0.0004863
YML005W	trm12Δ	-0.0395	0.005606			YLR049C	ylr049cΔ	0.0347	0.005419
YDR092W	ubc13Δ	-0.0393	1.072e-05			YBL005W	pdr3Δ	0.0345	0.0001264
YDL219W	dtd1Δ	-0.0392	0.000683			YNL325C	fig4Δ	0.0344	0.03965
YDL095W	pmt1Δ	-0.0392	0.01366			YKL117W	sba1Δ	0.0344	4.007e-10
YFL054C	aqy3Δ	-0.0391	0.01731			YOR013W	irc11Δ	0.0343	0.001528	Dubious
YFR036W	cdc26-1	-0.0391	4.074e-06			YKL052C	ask1-3	0.0342	1.653e-10
YHR124W	ndt80Δ	-0.0388	0.001989			YER032W	fir1Δ	0.0337	0.0002613
YLL038C	ent4Δ	-0.0384	0.01653			YOR145C	pno1-5003	0.0336	0.02503
YER113C	tmn3Δ	-0.038	0.02817			YDR148C	kgd2Δ	0.0333	0.02993
YMR068W	avo2Δ	-0.038	0.02564			YGL117W	ygl117wΔ	0.0332	8.612e-06
YLR042C	ylr042cΔ	-0.038	0.0322			YOR136W	idh2Δ	0.0331	0.009929
YIL163C	yil163cΔ	-0.038	0.0008716			YIL049W	dfg10Δ	0.033	0.01667
YMR093W	utp15-5001	-0.0379	0.02153			YDL045C	fad1-5001	0.0325	0.00715
YDR266C	hel2Δ	-0.0377	0.03476			YPL045W	vps16Δ	0.0324	0.000163
YLR292C	sec72Δ	-0.0377	0.001568			YGR241C	yap1802Δ	0.0321	0.007507
YBL034C	stu1-12	-0.0375	7.64e-16			YLR393W	atp10Δ	0.032	4.977e-30
YDR525W-A	sna2Δ	-0.0372	0.02555			YNL320W	ynl320wΔ	0.032	0.04255
YOR072W-B	yor072w-bΔ	-0.0371	0.01368			YPL232W	sso1Δ	0.032	0.002518
YDL226C	gcs1Δ	-0.0365	0.0005589			YMR121C	rpl15bΔ	0.0319	0.03967
YDL104C	qri7Δ	-0.0365	0.02799			YPR190C	rpc82-5001	0.0318	3.527e-11
YJL165C	hal5Δ	-0.0364	0.026			YDL194W	snf3Δ	0.0316	0.0009663
YBL104C	sea4Δ	-0.0363	0.0004832			YCL049C	ycl049cΔ	0.0314	0.04567
YEL054C	rpl12aΔ	-0.0363	1.759e-22			YHR206W	skn7Δ	0.0312	0.02061
YML006C	gis4Δ	-0.0362	0.007464			YGR096W	tpc1Δ	0.0312	0.03768
YBR267W	rei1Δ	-0.036	0.04984			YCL046W	ycl046wΔ	0.0312	0.01034	Dubious
YBR103W	sif2Δ	-0.0359	0.004416			YBR199W	ktr4Δ	0.0312	0.0002943
YLR136C	tis11Δ	-0.0358	0.001299			YPL105C	syh1Δ	0.0311	0.0353
YDR042C	ydr042cΔ	-0.0356	0.01544			YGL257C	mnt2Δ	0.031	8.782e-17
YDR163W	cwc15Δ	-0.0356	1.038e-05			YOR328W	pdr10Δ	0.0308	1.549e-15
YER145C	ftr1Δ	-0.0355	0.04491			YDR003W-A	ydr003w-aΔ	0.0308	5.266e-07
YER105C	nup157Δ	-0.0355	0.001287			YPR143W	rrp15-5007	0.0305	0.0306
YMR170C	ald2Δ	-0.0355	3.156e-05			YDL181W	inh1Δ	0.0305	0.0134
YGR054W	ygr054wΔ	-0.0355	0.0249			YEL071W	dld3Δ	0.0304	0.02756
YPL163C	svs1Δ	-0.0354	0.02134			YDR538W	pad1Δ	0.0302	0.0007342
YJL095W	bck1Δ	-0.0354	4.149e-05			YDR016C	dad1-5005	0.0299	2.097e-07
YIL068C	sec6-4	-0.0354	0.03004			YBR029C	cds1-5001	0.0298	0.04293
YNR071C	ynr071cΔ	-0.0352	0.0006247			YGL124C	mon1Δ	0.0298	0.00401
YPR108W	rpn7-3	-0.035	0.04593			YML058W	sml1Δ	0.0297	0.001769
YFR044C	dug1Δ	-0.0346	0.04507			YPL244C	hut1Δ	0.0297	0.0318
YER060W	fcy21Δ	-0.0346	0.009316			YHL016C	dur3Δ	0.0295	0.0005278
YDL027C	mrx9Δ	-0.0342	8.839e-17			YPR033C	hts1-1	0.0294	0.001198
YGL045W	rim8Δ	-0.0342	0.03854			YDR223W	crf1Δ	0.0293	0.01044
YJL085W	exo70-38	-0.0342	0.02848			YFL028C	caf16Δ	0.0293	0.04868
YMR230W-A	ymr230w-aΔ	-0.0341	0.006972			YPL152W	rrd2Δ	0.0291	3.247e-05
YMR234W	rnh1Δ	-0.0339	0.009058			YHR204W	mnl1Δ	0.029	0.005561
YNL328C	mdj2Δ	-0.0339	0.03463			YLR396C	vps33Δ	0.0289	0.0001638
YBR161W	csh1Δ	-0.0338	0.0007886			YMR183C	sso2Δ	0.0289	0.03205
YBL063W	kip1Δ	-0.0337	0.005879			YPR168W	nut2-ts	0.0288	2.526e-05
YNL146W	ynl146wΔ	-0.0335	0.007413			YDL168W	sfa1Δ	0.0287	0.04764
YMR285C	ngl2Δ	-0.0334	1.697e-06			YGR264C	mes1-1	0.0287	0.000147
YGR058W	pef1Δ	-0.0332	0.005183			YAL011W	swc3Δ	0.0286	0.0001964
YGL085W	lcl3Δ	-0.0332	1.224e-06			YHR032W	erc1Δ	0.0285	0.03245
YOR351C	mek1Δ	-0.0331	1.774e-05			YBR206W	ybr206wΔ	0.0282	0.007804	Dubious
YPL266W	dim1-2	-0.0331	0.0326			YDR143C	san1Δ	0.0281	0.0007986
YIL016W	snl1Δ	-0.033	0.02406			YLR053C	ylr053cΔ	0.0281	0.01077
YML020W	yml020wΔ	-0.033	0.04063			YOR319W	hsh49-5002	0.0279	0.02284
YGR126W	ygr126wΔ	-0.0329	0.03269			YPR162C	orc4-5001	0.0278	0.003057
YGR129W	syf2Δ	-0.0329	0.0003168			YBR210W	erv15Δ	0.0277	0.01068
YKL129C	myo3Δ	-0.0327	3.564e-21			YBR079C	rpg1-5001	0.0273	8.661e-05
YHR121W	lsm12Δ	-0.0324	0.01043			YLR238W	far10Δ	0.0273	0.02887
YLR332W	mid2Δ	-0.0323	9.121e-67			YPL189W	gup2Δ	0.0272	0.02498
YDR259C	yap6Δ	-0.0322	0.002921			YDR406W	pdr15Δ	0.0269	7.135e-18
YDR149C	ydr149cΔ	-0.0321	0.0006835	Dubious		YPL091W	glr1Δ	0.0268	0.04285
YBR078W	ecm33Δ	-0.0318	0.003822			YDR291W	hrq1Δ	0.0266	0.03449
YKL035W	ugp1-5001	-0.0318	0.02569			YER165W	pab1-5002	0.0266	0.02078
YAL062W	gdh3Δ	-0.0316	0.01748			YPR011C	ypr011cΔ	0.0264	0.04719
YMR173W	ddr48Δ	-0.0315	0.01611			YOL093W	trm10Δ	0.0264	3.107e-08
YDL040C	nat1Δ	-0.0311	0.02403			YCR027C	rhb1Δ	0.0263	0.01653
YMR214W	scj1Δ	-0.031	0.008935			YER019C-A	sbh2Δ	0.0263	1.328e-14
YGL056C	sds23Δ	-0.031	0.01556			YNL094W	app1Δ	0.0263	1.859e-07
YHR016C	ysc84Δ	-0.0308	1.338e-07			YMR018W	pex9Δ	0.0262	1.219e-06
YMR255W	gfd1Δ	-0.0308	0.01394			YPL274W	sam3Δ	0.0261	7.594e-07
YDR310C	sum1Δ	-0.0307	0.007244			YAL034C	fun19Δ	0.026	0.005903
YGR028W	msp1Δ	-0.0307	6.188e-05			YIL064W	efm4Δ	0.026	2.762e-05
YLR290C	coq11Δ	-0.0307	4.753e-23			YNL289W	pcl1Δ	0.026	0.03498
YFL031W	hac1Δ	-0.0304	0.000284			YDR470C	ugo1Δ	0.0259	0.01755
YAL051W	oaf1Δ	-0.0304	0.000376			YMR094W	ctf13-30	0.0255	4.298e-05
YLR410W	vip1Δ	-0.0303	0.04645			YGR031W	imo32Δ	0.025	0.03757
YCL057W	prd1Δ	-0.0303	0.02925			YOL077C	brx1-5001	0.0248	0.01759
YLR246W	erf2Δ	-0.0301	1.779e-15			YMR017W	spo20Δ	0.0248	0.001817
YHR028C	dap2Δ	-0.0292	0.03391			YHR038W	rrf1Δ	0.0243	2.6e-05
YOL007C	csi2Δ	-0.029	0.01564			YBL102W	sft2Δ	0.0242	0.01806
YAL015C	ntg1Δ	-0.0289	0.03297			YLR163C	mas1-1	0.024	0.04148
YML068W	itt1Δ	-0.0289	0.01535			YDR481C	pho8Δ	0.0238	0.001448
YPR129W	scd6Δ	-0.0288	2.323e-06			YHR077C	nmd2Δ	0.0238	0.004166
YGL183C	mnd1Δ	-0.0285	0			YBR054W	yro2Δ	0.0238	0.006646
YIL152W	yil152wΔ	-0.028	0.02066			YGL016W	kap122Δ	0.0237	0.0003317
YFL039C	act1-120	-0.0279	0.03038			YDR465C	rmt2Δ	0.0237	0.04417
YLR398C	ski2Δ	-0.0279	0.00233			YOR197W	mca1Δ	0.0237	0.02773
YLR414C	pun1Δ	-0.0277	8.276e-15			YDR052C	dbf4-ts	0.0237	0.0374
YDR131C	ydr131cΔ	-0.0275	0.003078			YPR147C	ypr147cΔ	0.0237	2.715e-05
YLR294C	ylr294cΔ	-0.0273	0.02458	Dubious		YLR392C	art10Δ	0.0237	4.176e-06
YGR121C	mep1Δ	-0.0271	0.01866			YDR348C	pal1Δ	0.0235	0.002833
YDL063C	syo1Δ	-0.0268	0.04885			YKR084C	hbs1Δ	0.0234	0.003242
YDL003W	mcd1-73	-0.0267	0.01219			YDL005C	med2Δ	0.0234	0.01154
YFR007W	yfh7Δ	-0.0267	0.007619			YDR347W	mrp1Δ	0.0231	0.03708
YLR135W	slx4Δ	-0.0266	0.005348			YFL039C	act1-132	0.0231	0.02902
YGL202W	aro8Δ	-0.0266	0.02032			YBR060C	orc2-3	0.0229	0.01449
YJL058C	bit61Δ	-0.0265	0.00494			YGL012W	erg4Δ	0.0227	0.03857
YKL162C	ykl162cΔ	-0.0262	0.04045			YBR135W	cks1-38	0.0227	5.843e-05
YMR253C	ymr253cΔ	-0.0262	0.03409			YBR154C	rpb5-5001	0.0226	3.332e-11
YHL033C	rpl8aΔ	-0.0259	1.47e-17			YGR144W	thi4Δ	0.0225	0.0201
YOR352W	tfb6Δ	-0.0258	0.02652			YOR016C	erp4Δ	0.0223	0.01203
YBR198C	taf5-15	-0.0256	0.03931			YDL140C	rpo21-1	0.0223	0.01368
YLR385C	swc7Δ	-0.0255	0.02738			YHR031C	rrm3Δ	0.0221	0.01354
YLR312C	atg39Δ	-0.0252	1.54e-10			YML106W	ura5Δ	0.022	0.03992
YDR357C	cnl1Δ	-0.025	0.002914			YFR040W	sap155Δ	0.022	2.506e-06
YGR268C	hua1Δ	-0.0246	0.03314			YLR199C	pba1Δ	0.0219	0.04956
YDL231C	bre4Δ	-0.0245	0.004345			YDR360W	opi7Δ	0.0218	0.002003	Dubious
YDR003W	rcr2Δ	-0.0245	0.01926			YHR191C	ctf8-162	0.0215	0.02957
YGL013C	pdr1Δ	-0.0245	0.04626			YGR284C	erv29Δ	0.0215	0.001204
YNL138W	srv2-2	-0.0244	0.0006776			YKR061W	ktr2Δ	0.0211	3.756e-07
YDR336W	mrx8Δ	-0.0244	6.447e-08			YGR210C	ygr210cΔ	0.0208	0.02137
YIL142W	cct2-5001	-0.0243	0.0005265			YOR160W	mtr10-5016-supp1Δ	0.0207	0.04262	Carries Suppressor Mutation
YAL044W-A	bol1Δ	-0.0242	0.01361			YNR026C	sec12-1	0.0207	0.03977
YGR152C	rsr1Δ	-0.0241	0.001817			YHR022C	yhr022cΔ	0.0204	0.04631
YKR078W	ykr078wΔ	-0.024	0.01165			YGR091W	prp31-ts	0.0204	0.003943
YML102W	cac2Δ	-0.024	0.001468			YKL020C	spt23Δ	0.0199	0.02967
YHR122W	cia2-5001	-0.024	0.02503			YEL043W	yel043wΔ	0.0196	0.01214
YER084W	yer084wΔ	-0.0238	0.000957			YDL162C	ydl162cΔ	0.0195	0.02657	Dubious
YFL051C	yfl051cΔ	-0.0237	0.02884			YDR534C	fit1Δ	0.0195	3.958e-17
YKL018W	swd2-1	-0.0237	0.04611			YPL257W	ypl257wΔ	0.0192	7.995e-27
YLR113W	hog1Δ	-0.0236	0.007515			YBL048W	rrt1Δ	0.019	1.034e-14	Dubious
YGR158C	mtr3-ts	-0.0235	0.03461			YFR010W	ubp6Δ	0.0187	0.005717
YPL046C	elc1Δ	-0.0235	0.002258			YML049C	rse1-1	0.0187	0.03933
YCR085W	ycr085wΔ	-0.0232	0.04699			YGR176W	ygr176wΔ	0.018	7.213e-06	Dubious
YER011W	tir1Δ	-0.0232	0.0007542			YGR132C	phb1Δ	0.0177	0.01949
YPL234C	vma11Δ	-0.0231	2.543e-05			YBR095C	rxt2Δ	0.0171	0.01143
YKL156W	rps27aΔ	-0.023	0.0006797			YMR295C	ymr295cΔ	0.017	0.004139
YLR262C-A	tma7Δ	-0.0229	5.66e-06			YGL058W	rad6Δ	0.017	0.003117
YCL064C	cha1Δ	-0.0228	0.01626			YDR105C	tms1Δ	0.017	0.01967
YGL027C	cwh41Δ	-0.0225	6.276e-10			YDR501W	plm2Δ	0.0169	2.162e-12
YKL150W	mcr1Δ	-0.0225	0.0006237			YGR206W	mvb12Δ	0.0157	1.919e-30
YPR154W	pin3Δ	-0.0225	0.01182			YCL059C	krr1-18	0.0152	0.01403
YDR480W	dig2Δ	-0.0225	0.002355			YPL002C	snf8Δ	0.014	2.257e-10
YFL039C	act1-108	-0.0225	0.0227			YLL057C	jlp1Δ	0.0139	0.000409
YMR011W	hxt2Δ	-0.022	0.009754			YKL037W	aim26Δ	0.0136	0.008308
YDR112W	irc2Δ	-0.0219	2.275e-160	Dubious		YMR086W	seg1Δ	0.0132	0.01656
YDR455C	ydr455cΔ	-0.0219	0.0003904	Dubious		YCR091W	kin82Δ	0.0126	0.00529
YJL065C	dls1Δ	-0.0218	0.03703			YDR244W	pex5Δ	0.0124	0.03082
YBL059W	ybl059wΔ	-0.0217	0.02253			YOR244W	esa1-d414	0.0111	0.0009773
YLR390W	ecm19Δ	-0.0211	0.01837			YGL224C	sdt1Δ	0.0103	0.04189
YMR277W	fcp1-1-supp3	-0.0211	0.004456	Carries Suppressor Mutation		YGL201C	mcm6-5002	0.0102	0.0278
YGR290W	ygr290wΔ	-0.0203	0.003755	Dubious		YLR035C	mlh2Δ	0.0098	0.009758
YER053C	pic2Δ	-0.0203	0.03558			YER161C	spt2Δ	0.0091	0.003914
YLR027C	aat2Δ	-0.0203	0.03075			YGR116W	spt6-14	0.0089	0.04481
YNL012W	spo1Δ	-0.0202	1.115e-07			YDR040C	ena1Δ	0.0082	0.01108
YDR062W	lcb2-16	-0.0197	0.03145			YOL038W	pre6-5001	0.008	1.598e-07
YLR364W	grx8Δ	-0.0193	0.04544			YKL209C	ste6Δ	0.0078	0.001323
YMR167W	mlh1Δ	-0.0191	2.832e-06			YBL022C	pim1Δ	0.0075	0.0201
YDR273W	don1Δ	-0.019	0.007653			YGL259W	yps5Δ	0.0072	0.04582
YIR020W-A	yir020w-aΔ	-0.0186	0.03684	Dubious		YCR019W	mak32Δ	0.007	6.762e-06
YDR038C	ena5Δ	-0.0185	0.02248			YGL126W	scs3Δ	0.0067	0.01582
YKR013W	pry2Δ	-0.0184	0.007322			YDR031W	mix14Δ	0.0067	0.007516
YGR079W	ygr079wΔ	-0.0183	0.0008806
YBR293W	vba2Δ	-0.018	0.009951
YPL087W	ydc1Δ	-0.0177	0.02489
YHR185C	pfs1Δ	-0.0173	1.368e-24
YCR050C	ycr050cΔ	-0.0171	0.01377
YPL236C	env7Δ	-0.017	0.02112
YHR027C	rpn1-821	-0.0168	0.04198
YHR061C	gic1Δ	-0.0167	0.01184
YIL110W	hpm1Δ	-0.0165	0.008725
YDL085W	nde2Δ	-0.0159	0.01123
YBR255W	mtc4Δ	-0.0158	0.03873
YDL144C	ydl144cΔ	-0.0154	1.064e-07
YFL039C	act1-121	-0.0154	0.0004762
YOR317W	faa1Δ	-0.0153	0.03865
YLL021W	spa2Δ	-0.0151	0.02875
YGL032C	aga2Δ	-0.0147	0.01094
YLR422W	dck1-supp1Δ	-0.0145	0.04113	Carries Suppressor Mutation
YKL220C	fre2Δ	-0.0145	0.0002713
YNL292W	pus4Δ	-0.0144	1.016e-05
YDR387C	cin10Δ	-0.0141	0.01806
YDL242W	ydl242wΔ	-0.0138	5.149e-32
YCR073W-A	sol2Δ	-0.0131	0.01479
YNR027W	bud17Δ	-0.0131	0.04003
YGR066C	ygr066cΔ	-0.0131	0.03176
YKL131W	ykl131wΔ	-0.0131	0.02615	Dubious
YFR028C	cdc14-2	-0.0126	0.033
YBR153W	rib7-5001	-0.0126	0.03768
YAL030W	snc1Δ	-0.0124	1.108e-16
YGL166W	cup2Δ	-0.0118	0.02167
YJL077C	ics3Δ	-0.0118	0.004663
YOL016C	cmk2Δ	-0.0116	1.714e-09
YOR067C	alg8Δ	-0.0114	0.04389
YLR447C	vma6Δ	-0.0114	4.146e-19
YHR199C	aim46Δ	-0.0114	0.01147
YDL109C	ydl109cΔ	-0.0112	0.01099
YIR038C	gtt1Δ	-0.0109	0.00181
YJL108C	prm10Δ	-0.0108	0.008227
YEL001C	irc22Δ	-0.0107	0.004675
YER129W	sak1Δ	-0.0107	0.03451
YER158C	yer158cΔ	-0.0103	0.01192
YOL146W	psf3-5001	-0.0095	0.01406
YDL203C	ack1Δ	-0.0088	0.02679
YLR233C	est1Δ	-0.0086	0.01445
YKR010C	tof2Δ	-0.0082	0.007174
YKR092C	srp40Δ	-0.0078	0.01808
YGR045C	ygr045cΔ	-0.0067	0.04854
YDR005C	maf1Δ	-0.0063	0.0237
YKL021C	mak11-2	-0.0061	5.491e-05
YLR266C	pdr8Δ	-0.0056	2.672e-09
YBR061C	trm7Δ	-0.0013	0.0003156

## Sheet: DPH5 GI profile sim.
ORF	Allele	Correlation	Annotations
YGL041C-B	ygl041c-bΔ	0.29672
YDL049C	knh1Δ	0.26607
YLR143W	dph6Δ	0.23927
YKL191W	dph2Δ	0.21978
YIL103W	dph1Δ	0.21394
YJR097W	jjj3Δ	0.19839
YPR172W	ypr172wΔ	0.19624
YLR160C	asp3-4Δ	0.19542
YKR095W	mlp1Δ	0.17506
YML129C	cox14Δ	0.16427
YLR385C	swc7Δ	0.16226
YLR348C	dic1Δ	0.16023
YDL209C	cwc2-1	0.15531
YBR246W	rrt2Δ	0.15007
YOL086C	adh1Δ	0.14286
YGR178C	pbp1Δ	0.1426
YIL175W	yil175wΔ	0.14057
YCR025C	ycr025cΔ	0.13653
YDL014W	nop1-3	0.13598
YDL025C	rtk1Δ	0.13494
YHR149C	skg6Δ	0.13395
YDL174C	dld1Δ	0.13358
YIL033C	bcy1Δ	0.13294
YCR001W	ycr001wΔ	0.1312
YIL047C	syg1Δ	0.13038
YNL253W	tex1Δ	0.12878
YKL158W	ykl158wΔ	0.12688
YGL162W	sut1Δ	0.12638
YGR143W	skn1Δ	0.12566
YNL001W	dom34Δ	0.12554
YAL020C	ats1Δ	0.12363
YHR138C	yhr138cΔ	0.1232
YPR108W-A	ypr108w-aΔ	0.12121
YLR401C	dus3Δ	0.11944
YDL168W	sfa1Δ	0.11888
YHR199C-A	nbl1Δ	0.11879
YBR047W	fmp23Δ	0.11797
YBR082C	ubc4Δ	0.11761
YGR035W-A	ygr035w-aΔ	0.11617
YPL130W	spo19Δ	0.11607
YER001W	mnn1Δ	0.11482
YHR121W	lsm12Δ	0.11423
YLR046C	ylr046cΔ	0.11385
YDR199W	ydr199wΔ	0.11379	Dubious
YJL007C	yjl007cΔ	0.1133
YFR036W	cdc26Δ	0.11313
YJL164C	tpk1Δ	0.11169
YKL210W	uba1-1	0.11049
YLR035C	mlh2Δ	0.11009
YLR337C	vrp1Δ	0.10873
YHR039C-A	vma10Δ	0.10819
YNL219C	alg9Δ	0.10758
YDR006C	sok1Δ	0.10744
YBR072C-A	ybr072c-aΔ	0.10657
YGL132W	ygl132wΔ	0.1063	Dubious
YLR451W	leu3Δ	0.10603
YOL159C-A	yol159c-aΔ	0.10564
YDR363W-A	sem1Δ	0.10448
YEL018W	eaf5Δ	0.10448
YLR093C	nyv1Δ	0.10418
YLR094C	gis3Δ	0.10388
YGR136W	lsb1Δ	0.10348
YNL148C	alf1Δ	0.10318
YBL108C-A	pau9Δ	0.10266
YLR149C	ylr149cΔ	0.10208
YDL176W	ydl176wΔ	0.10199
YNL082W	pms1Δ	0.10148
YNL111C	cyb5Δ	0.10102
YLR394W	cst9Δ	0.10083
YFR050C	pre4-5001	0.10067
YDL167C	nrp1Δ	0.10053
YNR036C	mrps12-supp1Δ	0.09997	Carries Suppressor Mutation
YLR454W	fmp27Δ	0.09964
YJL215C	yjl215cΔ	0.09945	Dubious
YPR103W	pre2-1-supp1	0.09927	Carries Suppressor Mutation
YPL073C	ypl073cΔ	0.09916	Dubious
YAR018C	kin3Δ	0.09859
YER034W	yer034wΔ	0.09784
YNL233W	bni4Δ	0.09744
YLR390W-A	ccw14Δ	0.0972
YLR144C	acf2Δ	0.09579
YAR075W	yar075wΔ	0.09564	Dubious
YHR167W	thp2Δ	0.09526
YKL031W	ykl031wΔ	0.09499	Dubious
YBR235W	vhc1Δ	0.09488
YKL187C	fat3Δ	0.09472
YMR225C	mrpl44Δ	0.09448
YML133C	yml133cΔ	0.09434
YDR250C	ydr250cΔ	0.09428	Dubious
YLR334C	ylr334cΔ	0.09403	Dubious
YER024W	yat2Δ	0.09363
YHL044W	yhl044wΔ	0.09359
YLR097C	hrt3Δ	0.09351
YBR173C	ump1Δ	0.09314
YGL048C	rpt6-1	0.09305
YDR372C	vps74Δ	0.09289
YLR428C	ylr428cΔ	0.09284	Dubious
YNL295W	mrx6Δ	0.09283
YER032W	fir1Δ	0.09275
YBR166C	tyr1Δ	0.0927
YCR073W-A	sol2Δ	0.09239
YLL056C	yll056cΔ	0.09215
YNR005C	ynr005cΔ	0.09183	Dubious
YHR152W	spo12Δ	0.09155
YOR036W	pep12Δ	0.09143
YJL192C	sop4Δ	0.09124
YPR105C	cog4-5001	0.09122
YAL066W	yal066wΔ	0.0908	Dubious
YOR191W	uls1Δ	0.09077
YDL020C	rpn4Δ	0.09069
YNL108C	ynl108cΔ	0.09066
YJL135W	yjl135wΔ	0.09048	Dubious
YIL148W	rpl40aΔ	0.09043
YER094C	pup3-5001	0.09035
YIL067C	yil067cΔ	0.08986
YOR175C	ale1Δ	0.08986
YBR111W-A	sus1Δ	0.08951
YHR128W	fur1-5002	0.08912
YIL174W	yil174wΔ	0.08864
YER012W	pre1-1	0.08848
YLR297W	ylr297wΔ	0.08824
YIL030C	ssm4Δ	0.08772
YBL041W	pre7-5001	0.08758
YPR108W	rpn7-3	0.08738
YKL178C	ste3Δ	0.08731
YKR040C	ykr040cΔ	0.08721	Dubious
YCR105W	adh7Δ	0.08692
YLR351C	nit3Δ	0.08671
YBR213W	met8Δ	0.08644
YLR146C	spe4Δ	0.08638
YBL084C	cdc27-2	0.08634
YNL289W	pcl1Δ	0.08625
YLR250W	ssp120Δ	0.0862
YLR173W	ylr173wΔ	0.08617
YGR135W	pre9Δ	0.08613
YKL094W	yju3Δ	0.08532
YKL112W	abf1-102	0.0852
YDR385W	eft2Δ	0.08511
YPL016W	swi1-5004	0.08504
YLR312C	atg39Δ	0.08437
YDR131C	ydr131cΔ	0.08409
YCR077C	pat1Δ	0.08387
YDR309C	gic2Δ	0.08383
YLR219W	msc3Δ	0.08355
YJR014W	tma22Δ	0.08345
YGL138C	ygl138cΔ	0.08323
YMR193C-A	ymr193c-aΔ	0.08309	Dubious
YAR028W	yar028wΔ	0.08303
YIL105C	slm1Δ	0.08288
YGR226C	ygr226cΔ	0.0826	Dubious
YDR524W-C	ydr524w-cΔ	0.08252
YFL017C	gna1-5001	0.08244
YLR189C	atg26Δ	0.08229
YEL030W	ecm10Δ	0.08212
YLR095C	ioc2Δ	0.0814
YDL084W	sub2-1	0.08139
YML051W	gal80Δ	0.08133
YGR035C	ygr035cΔ	0.08131
YNL197C	whi3Δ	0.0813
YIL130W	asg1Δ	0.08115
YHR049W	fsh1Δ	0.08106
YNL140C	ynl140cΔ	0.08103
YKL046C	dcw1Δ	0.08102
YLL049W	ldb18Δ	0.08089
YDR349C	yps7Δ	0.08073
YOR298C-A	mbf1Δ	0.08056
YMR007W	ymr007wΔ	0.08052
YJL176C	swi3Δ	0.08041
YNL316C	pha2Δ	0.08029
YKL161C	kdx1Δ	0.08022
YGR266W	ygr266wΔ	0.0799
YOR284W	hua2Δ	0.07988
YCR073C	ssk22Δ	0.07975
YKL042W	spc42-11	0.07965
YBR261C	tae1Δ	0.07964
YPL028W	erg10-1	0.07961
YDR430C	cym1Δ	0.0795
YGR105W	vma21Δ	0.07945
YOR157C	pup1-1	0.07942
YHR060W	vma22Δ	0.0794
YMR020W	fms1Δ	0.07939
YCR068W	atg15Δ	0.07936
YDR223W	crf1Δ	0.07932
YDR210W	ydr210wΔ	0.07925
YPR189W	ski3Δ	0.07918
YML099C	arg81Δ	0.07912
YFR004W	rpn11-14	0.07911
YMR299C	dyn3Δ	0.07901
YDL053C	pbp4Δ	0.07897
YLR209C	pnp1Δ	0.07889
YOR170W	yor170wΔ	0.07888	Dubious
YKL056C	tma19Δ	0.07877
YJR120W	yjr120wΔ	0.07869
YOL038W	pre6-5001	0.07857
YKR019C	irs4Δ	0.07848
YIL003W	cfd1-5002	0.07848
YKL106W	aat1Δ	0.07824
YMR033W	arp9-1	0.07823
YNL166C	bni5Δ	0.0782
YHL048W	cos8Δ	0.07819
YOR122C	pfy1-14	0.07817
YLR104W	lcl2Δ	0.07808
YGL014W	puf4Δ	0.07778
YPR103W	pre2-127	0.07768
YGL048C	rpt6-1-supp1	0.07752	Carries Suppressor Mutation
YDL011C	ydl011cΔ	0.07729	Dubious
YGL011C	scl1-5001	0.07726
YJL142C	irc9Δ	0.07725	Dubious
YLR236C	ylr236cΔ	0.07723	Dubious
YGR187C	hgh1Δ	0.07722
YJL077W-B	yjl077w-bΔ	0.07719
YLR047C	fre8Δ	0.07682
YLR337C	vrp1-supp1Δ	0.07674	Carries Suppressor Mutation
YML005W	trm12Δ	0.07662
YDR034C-A	ydr034c-aΔ	0.07649
YPR201W	arr3Δ	0.07647
YOL163W	yol163wΔ	0.07646
YAL042W	erv46Δ	0.0764
YNL055C	por1Δ	0.07628
YDL178W	dld2Δ	0.07612
YBL040C	erd2-5001	0.07592
YFR013W	ioc3Δ	0.07589
YPR009W	sut2Δ	0.07578
YML076C	war1Δ	0.07568
YPL009C	rqc2Δ	0.07566
YER090W	trp2Δ	0.0753
YKR036C	caf4Δ	0.07525
YLR340W	rpp0-5001	0.07522
YGR093W	drn1Δ	0.0752
YOR362C	pre10-5001	0.07459
YJL042W	mhp1Δ	0.07457
YDR149C	ydr149cΔ	0.0744	Dubious
YJL124C	lsm1Δ	0.07439
YMR313C	tgl3Δ	0.07429
YHR175W-A	yhr175w-aΔ	0.07428
YBR036C	csg2Δ	0.07426
YHR146W	crp1Δ	0.07413
YGR113W	dam1-19	0.0741
YPR103W	pre2-2	0.07408
YDR321W	asp1Δ	0.07407
YIR026C	yvh1Δ	0.07405
YGR130C	ygr130cΔ	0.07401
YER066W	rrt13Δ	0.07389
YPR114W	ypr114wΔ	0.07383
YNL040W	ynl040wΔ	0.07366
YDR298C	atp5Δ	0.07362
YPL054W	lee1Δ	0.07362
YNL146W	ynl146wΔ	0.07356
YMR178W	ymr178wΔ	0.07355
YNR028W	cpr8Δ	0.07351
YER188C-A	yer188c-aΔ	0.07347
YDR514C	ydr514cΔ	0.07325
YDR358W	gga1Δ	0.07322
YFR036W	cdc26-1	0.07311
YMR158W	mrps8-supp1Δ	0.07308	Carries Suppressor Mutation
YDR072C	ipt1Δ	0.073
YHR105W	ypt35Δ	0.07297
YLR027C	aat2Δ	0.07297
YMR147W	ymr147wΔ	0.07295
YML081W	tda9Δ	0.0728
YJR056C	yjr056cΔ	0.07278
YJR065C	arp3-f306g-supp2Δ	0.07274	Carries Suppressor Mutation
YJR117W	ste24Δ	0.07271
YLR256W	hap1Δ	0.07263
YDR381C-A	ydr381c-aΔ	0.07262
YLR446W	ylr446wΔ	0.07239
YIL149C	mlp2Δ	0.07234
YFR022W	rog3Δ	0.07226
YDR522C	sps2Δ	0.07221
YHR178W	stb5Δ	0.07218
YOL152W	fre7Δ	0.07208
YPR039W	ypr039wΔ	0.07205	Dubious
YER079W	yer079wΔ	0.07192
YKL092C	bud2Δ	0.07191
YLR199C	pba1Δ	0.07178
YKL145W	rpt1-1	0.07175
YOL075C	yol075cΔ	0.07125
YOL031C	sil1Δ	0.07108
YDR073W	snf11Δ	0.07108
YLR040C	afb1Δ	0.07101
YBR300C	ybr300cΔ	0.0709	Dubious
YKL065C	yet1Δ	0.07082
YGR078C	pac10-supp1Δ	0.0708	Carries Suppressor Mutation
YGL207W	spt16-ts	0.07061
YBL091C-A	scs22Δ	0.07058
YDR176W	ngg1Δ	0.07052
YPR161C	sgv1-5001	0.07049
YGR083C	gcd2-5005	0.07039
YOR360C	pde2Δ	0.07036
YDR347W	mrp1Δ	0.07023
YNL096C	rps7bΔ	0.07021
YDR301W	cft1-5003	0.07021
YGL114W	ygl114wΔ	0.07017
YAL045C	yal045cΔ	0.06999	Dubious
YBR208C	dur1,2Δ	0.06994
YBR224W	ybr224wΔ	0.06993	Dubious
YKL183C-A	ykl183c-aΔ	0.06988
YER035W	edc2Δ	0.06988
YKL038W	rgt1Δ	0.06987
YGL221C	nif3Δ	0.06981
YKL077W	ykl077wΔ	0.06964
YER031C	ypt31Δ	0.06953
YPR153W	may24Δ	0.0694
YKL183W	lot5Δ	0.06936
YMR158C-A	ymr158c-aΔ	0.06933
YBR238C	ybr238cΔ	0.06916
YOR219C	ste13Δ	0.06911
YLR185W	rpl37aΔ	0.06908
YHL017W	yhl017wΔ	0.06874
YJL029C	vps53Δ	0.06865
YBR102C	exo84-102	0.06859
YAL044C	gcv3Δ	0.06859
YLR190W	mmr1Δ	0.06858
YHR131C	yhr131cΔ	0.06835
YLR083C	emp70Δ	0.06832
YER019C-A	sbh2Δ	0.06827
YOR208W	ptp2Δ	0.06822
YDR183W	plp1Δ	0.06814
YGR209C	trx2Δ	0.068
YBL106C	sro77Δ	0.06798
YLR098C	cha4Δ	0.0679
YLR255C	ylr255cΔ	0.06788	Dubious
YOR263C	yor263cΔ	0.06788	Dubious
YGR223C	hsv2Δ	0.06778
YDL126C	cdc48-9	0.06776
YBR078W	ecm33Δ	0.06769
YIL158W	aim20Δ	0.06765
YLR054C	osw2Δ	0.06765
YDL097C	rpn6-1	0.06762
YKL070W	ykl070wΔ	0.06735
YBR096W	ybr096wΔ	0.06721
YLR455W	pdp3Δ	0.06719
YHR027C	rpn1-821	0.06708
YBR214W	sds24Δ	0.06678
YBR165W	ubs1Δ	0.06675
YFL012W	yfl012wΔ	0.06668
YBR034C	hmt1Δ	0.06666
YER133W	glc7-12	0.06663
YKR086W	prp16-ts	0.06651
YFR037C	rsc8-ts21	0.06648
YFL055W	agp3Δ	0.06648
YGL173C	xrn1Δ	0.06637
YCR089W	fig2Δ	0.06634
YNL142W	mep2Δ	0.06628
YDR480W	dig2Δ	0.06626
YGR032W	gsc2Δ	0.06621
YGR126W	ygr126wΔ	0.0662
YDL008W	apc11-13	0.0662
YPR117W	ypr117w-supp1Δ	0.06616	Carries Suppressor Mutation
YAL043C	pta1-5001	0.06613
YLR141W	rrn5-5002	0.06607
YJL051W	irc8Δ	0.06605
YMR176W	ecm5Δ	0.06603
YLR214W	fre1Δ	0.06602
YLR151C	pcd1Δ	0.06595
YCR091W	kin82Δ	0.06592
YBL071C	ybl071cΔ	0.0658
YER091C	met6Δ	0.06578
YDR364C	cdc40Δ	0.06578
YFL039C	act1-122	0.06574
YLR333C	rps25bΔ	0.06574
YBR083W	tec1Δ	0.06574
YPL060W	mfm1Δ	0.06564
YFR011C	mic19Δ	0.06547
YPR103W	pre2-1	0.06543
YNL157W	igo1Δ	0.06539
YKR104W	ykr104wΔ	0.06529
YBL095W	mrx3Δ	0.06524
YGR139W	ygr139wΔ	0.0652	Dubious
YLL007C	lmo1Δ	0.06518
YBR298C-A	ybr298c-aΔ	0.06518
YNL181W	pbr1-5006	0.06508
YML081C-A	atp18Δ	0.06503
YML009C	mrpl39Δ	0.06502
YGL071W	aft1Δ	0.06496
YGL073W	hsf1-848	0.06489
YIR021W	mrs1Δ	0.06485
YOR074C	cdc21-ts	0.06476
YPR127W	ypr127wΔ	0.0646
YBL071W-A	kti11Δ	0.0645
YAR019C	cdc15-2	0.06449
YMR251W-A	hor7Δ	0.06446
YHR117W	tom71Δ	0.06436
YDR257C	rkm4Δ	0.06433
YLR432W	imd3Δ	0.06432
YNL164C	ibd2Δ	0.0643
YLR180W	sam1Δ	0.06419
YPL004C	lsp1Δ	0.06413
YNL008C	asi3Δ	0.06409
YMR180C	ctl1Δ	0.06408
YOR225W	yor225wΔ	0.06405	Dubious
YDR181C	sas4Δ	0.06402
YDR448W	ada2Δ	0.06402
YGR021W	ygr021wΔ	0.064
YFR010W	ubp6Δ	0.06398
YDR182W-A	ydr182w-aΔ	0.06394
YGR146C-A	ygr146c-a-supp1Δ	0.06385	Carries Suppressor Mutation
YEL040W	utr2Δ	0.06385
YOR054C	vhs3Δ	0.06384
YBR094W	pby1Δ	0.06377
YKL080W	vma5Δ	0.06373
YHR114W	bzz1Δ	0.06369
YDL097C	rpn6-5001	0.06366
YDR295C	hda2Δ	0.06363
YPL264C	ypl264cΔ	0.06353
YDR502C	sam2Δ	0.06352
YMR315W-A	ymr315w-aΔ	0.06347
YDR323C	pep7Δ	0.06347
YJR033C	rav1Δ	0.06342
YGL220W	bol2Δ	0.06333
YLR217W	ylr217wΔ	0.06333	Dubious
YPL208W	rkm1Δ	0.06323
YHR015W	mip6Δ	0.0632
YNL145W	mfa2Δ	0.0631
YKL159C	rcn1Δ	0.06307
YER175W-A	yer175w-aΔ	0.06302
YNL116W	dma2Δ	0.06298
YHR166C	cdc23-4	0.06298
YKR067W	gpt2Δ	0.06298
YDL157C	ydl157cΔ	0.06298
YGL055W	ole1-m2	0.06297
YJR030C	rbh2Δ	0.06294
YMR303C	adh2Δ	0.06266
YOR117W	rpt5-5002	0.06263
YBR244W	gpx2Δ	0.06248
YJR006W	hys2-ts	0.06243
YDR457W	tom1Δ	0.06242
YER073W	ald5Δ	0.06238
YMR295C	ymr295cΔ	0.06235
YLR187W	skg3Δ	0.06228
YMR076C	pds5-1	0.06227
YKL022C	cdc16-1	0.06223
YJL100W	lsb6Δ	0.06215
YOL002C	izh2Δ	0.06212
YER062C	gpp2Δ	0.06204
YFL014W	hsp12Δ	0.06204
YDR137W	rgp1Δ	0.06202
YOR325W	yor325wΔ	0.06197	Dubious
YDR269C	ydr269cΔ	0.06189	Dubious
YOR259C	rpt4-150	0.06186
YBR134W	ybr134wΔ	0.06179	Dubious
YPL083C	sen54-5002	0.06179
YJL197W	ubp12Δ	0.06179
YBR025C	ola1Δ	0.06178
YKR084C	hbs1Δ	0.06167
YIL157C	coa1Δ	0.06163
YER093C	tsc11-7	0.06162
YNR040W	ynr040wΔ	0.06157
YCR014C	pol4Δ	0.06153
YKL202W	ykl202wΔ	0.06147	Dubious
YEL051W	vma8Δ	0.06135
YPL057C	sur1Δ	0.06131
YIL162W	suc2Δ	0.06114
YEL027W	vma3Δ	0.06103
YIL156W	ubp7Δ	0.06072
YDL028C	mps1-3796	0.06072
YHR159W	tda11Δ	0.06067
YKL068W	nup100Δ	0.06063
YLR323C	cwc24-5004	0.06059
YFL006W	yfl006wΔ	0.06051
YFR004W	rpn11-8	0.06046
YFR048W	rmd8Δ	0.06044
YDL031W	dbp10-5001	0.06044
YCL029C	bik1Δ	0.06043
YDL040C	nat1Δ	0.06037
YBR088C	pol30-k242r	0.06028
YMR090W	ymr090wΔ	0.06027
YDL028C	mps1-1	0.06025
YGL213C	ski8Δ	0.06018
YDR150W	num1Δ	0.06011
YLL046C	rnp1Δ	0.06009
YDR453C	tsa2Δ	0.06008
YML095C	rad10Δ	0.06006
YGR107W	ygr107wΔ	0.06004	Dubious
YDR167W	taf10-5002	0.06002
YER184C	tog1Δ	0.05996
YPR045C	thp3Δ	0.05984
YER172C	brr2-5018	0.05983
YJL038C	loh1Δ	0.0598
YOR343C	yor343cΔ	0.05972	Dubious
YJR094W-A	rpl43bΔ	0.05963
YJL180C	atp12Δ	0.05955
YMR169C	ald3Δ	0.05955
YMR006C	plb2Δ	0.05953
YIL021W	rpb3-2	0.05947
YNL180C	rho5-supp1Δ	0.05945	Carries Suppressor Mutation
YOR149C	smp3-2	0.05943
YDR233C	rtn1Δ	0.05941
YNL284C	mrpl10-supp1Δ	0.05941	Carries Suppressor Mutation
YCR044C	per1-supp1Δ	0.05939	Carries Suppressor Mutation
YPL276W	ypl276wΔ	0.05938
YER089C	ptc2Δ	0.05938
YJL033W	hca4-5009	0.05932
YGR146C	ecl1Δ	0.05927
YBR185C	mba1Δ	0.05923
YPR193C	hpa2Δ	0.0592
YHL016C	dur3Δ	0.0592
YBR088C	pol30-k127r	0.05916
YML116W	atr1Δ	0.05902
YLR248W	rck2Δ	0.05899
YLL027W	isa1Δ	0.05886
YPL174C	nip100Δ	0.05886
YER087W	aim10Δ	0.05881
YLR347C	kap95-l63a	0.05878
YOR243C	pus7Δ	0.05877
YPR103W	pre2-v214a	0.05874
YDR391C	ydr391cΔ	0.05868
YDR001C	nth1Δ	0.05868
YJR040W	gef1Δ	0.05862
YLR053C	ylr053cΔ	0.05851
YNR075W	cos10Δ	0.05839
YGR027C	rps25aΔ	0.05838
YNL028W	ynl028wΔ	0.05832	Dubious
YER123W	yck3Δ	0.05828
YCL023C	ycl023cΔ	0.05821	Dubious
YJR051W	osm1Δ	0.05819
YBR230C	om14Δ	0.05817
YDL127W	pcl2Δ	0.05816
YBR169C	sse2Δ	0.05815
YLR404W	sei1Δ	0.05812
YDR047W	hem12-5005	0.05799
YMR204C	inp1Δ	0.05797
YNL138W-A	ysf3Δ	0.05794
YPR027C	ypr027cΔ	0.05793
YDL208W	nhp2-5001	0.05792
YCL005W	ldb16Δ	0.05789
YGL177W	ygl177wΔ	0.05786	Dubious
YIR018C-A	yir018c-aΔ	0.05778
YOL103W	itr2Δ	0.05774
YBR101C	fes1Δ	0.05765
YJL188C	bud19Δ	0.05764	Dubious
YAL042C-A	yal042c-aΔ	0.05762	Dubious
YDR533C	hsp31Δ	0.05751
YER150W	spi1Δ	0.05746
YER148W	spt15-p65s	0.05745
YNL199C	gcr2Δ	0.05742
YDR157W	ydr157wΔ	0.05741
YML106W	ura5Δ	0.0573
YLR030W	ylr030wΔ	0.05722
YBR260C	rgd1Δ	0.05721
YDR381W	yra1-5003	0.0572
YLR031W	ylr031wΔ	0.05718
YLR224W	ucc1Δ	0.05714
YKL124W	ssh4Δ	0.0571
YBR051W	ybr051wΔ	0.05705	Dubious
YKL185W	ash1Δ	0.05703
YBR299W	mal32Δ	0.05703
YIL046W	met30-6	0.05695
YIL011W	tir3Δ	0.05694
YBR028C	ypk3Δ	0.05694
YLR363C	nmd4Δ	0.05687
YMR053C	stb2Δ	0.05681
YKL024C	ura6-5	0.05679
YIL036W	cst6Δ	0.05671
YBR282W	mrpl27-supp1Δ	0.05664	Carries Suppressor Mutation
YGR207C	cir1Δ	0.05664
YKL188C	pxa2Δ	0.05661
YHR187W	iki1Δ	0.0566
YJR065C	arp3-f306g	0.05656
YGR255C	coq6Δ	0.05653
YLL058W	yll058wΔ	0.05652
YMR274C	rce1Δ	0.05648
YOR043W	whi2Δ	0.05645
YNL146C-A	ynl146c-aΔ	0.05644
YGL048C	rpt6-20	0.05641
YFL039C	act1-111	0.05635
YCR082W	ahc2Δ	0.05633
YAL065C	yal065cΔ	0.05629
YDR198C	rkm2Δ	0.05625
YKR089C	tgl4Δ	0.05622
YJL066C	mpm1Δ	0.05617
YDR005C	maf1Δ	0.05614
YJR069C	ham1Δ	0.05613
YDL054C	mch1Δ	0.05612
YNL153C	gim3Δ	0.05611
YDR177W	ubc1-5002	0.05603
YML116W-A	yml116w-aΔ	0.05603	Dubious
YCL057W	prd1Δ	0.05599
YDR186C	snd1Δ	0.05594
YLR045C	stu2-10	0.05585
YFL039C	act1-120	0.05585
YPR036W	vma13Δ	0.05582
YMR133W	rec114Δ	0.05581
YER172C	brr2-5023-supp1	0.0558	Carries Suppressor Mutation
YOL045W	psk2Δ	0.0557
YNL022C	rcm1Δ	0.05553
YOR275C	rim20Δ	0.0555
YKL157W	ape2Δ	0.05548
YDR424C	dyn2Δ	0.05548
YGR194C	xks1Δ	0.05535
YEL070W	dsf1Δ	0.05535
YOR261C	rpn8-5007	0.05533
YLR079W	sic1Δ	0.05524
YEL012W	ubc8Δ	0.0552
YPL014W	cip1Δ	0.05519
YJL097W	phs1-1	0.05514
YOL165C	aad15Δ	0.05514
YDL007W	rpt2-rf	0.05505
YML022W	apt1Δ	0.05505
YNL241C	zwf1Δ	0.055
YJR062C	nta1Δ	0.05497
YHL030W	ecm29Δ	0.05491
YKL203C	tor2-29	0.05489
YJR038C	yjr038cΔ	0.05479	Dubious
YDR373W	frq1-1	0.05476
YGR253C	pup2-5001	0.05475
YAL041W	cdc24-h	0.05474
YMR173W-A	ymr173w-aΔ	0.05471	Dubious
YDL039C	prm7Δ	0.05471
YLR246W	erf2Δ	0.05467
YKL204W	eap1Δ	0.05466
YCR022C	ycr022cΔ	0.05464
YNL083W	sal1Δ	0.05461
YEL049W	pau2Δ	0.05459
YGL257C	mnt2Δ	0.05458
YDR281C	phm6Δ	0.05456
YJL216C	ima5Δ	0.05446
YIL012W	yil012wΔ	0.05444	Dubious
YBR117C	tkl2Δ	0.05443
YIR024C	ina22Δ	0.05438
YKR032W	ykr032wΔ	0.05432
YIL104C	shq1-5001	0.05429
YDL244W	thi13Δ	0.05428
YDL017W	cdc7-1	0.05422
YPL214C	thi6Δ	0.05418
YMR085W	ymr085wΔ	0.0541
YOR261C	rpn8-5008	0.05405
YDR215C	ydr215cΔ	0.05405	Dubious
YHR209W	crg1Δ	0.05403
YNR002C	ato2Δ	0.05395
YML070W	dak1Δ	0.0538
YIL003W	cfd1-5001	0.05377
YKR072C	sis2Δ	0.05367
YER082C	utp7-5003	0.05364
YDL147W	rpn5-1	0.05353
YHR176W	fmo1Δ	0.05351
YHL037C	yhl037cΔ	0.05347
YDR052C	dbf4-3	0.05344
YKL053W	ykl053wΔ	0.05343	Dubious
YLR413W	ina1Δ	0.0534
YOR171C	lcb4Δ	0.05335
YOL093W	trm10Δ	0.05334
YBR037C	sco1Δ	0.05331
YNL270C	alp1Δ	0.05326
YBR088C	pol30-k253r	0.05319
YLR361C	dcr2Δ	0.05317
YJL110C	gzf3Δ	0.05315
YIL069C	rps24bΔ	0.0531
YDL037C	bsc1Δ	0.0531
YMR294W	jnm1Δ	0.05308
YAL031C	gip4Δ	0.05304
YOR269W	pac1Δ	0.05302
YJR020W	yjr020wΔ	0.05288	Dubious
YOR300W	yor300wΔ	0.0528	Dubious
YKR034W	dal80Δ	0.05276
YOR268C	yor268cΔ	0.05264
YGL180W	atg1Δ	0.05254
YDL236W	pho13Δ	0.05253
YMR254C	ymr254cΔ	0.0525	Dubious
YBL051C	pin4Δ	0.05243
YLR332W	mid2Δ	0.05241
YDL238C	gud1Δ	0.05235
YNL231C	pdr16Δ	0.05222
YMR166C	mme1Δ	0.0522
YBR141C	bmt2Δ	0.05218
YLR304C	aco1Δ	0.05218
YPL107W	ypl107wΔ	0.05217
YIR011C	sts1-5001	0.05214
YHR055C	cup1-2Δ	0.05214
YNL136W	eaf7Δ	0.05201
YBR182C-A	ybr182c-aΔ	0.05197
YKL139W	ctk1-supp1Δ	0.05194	Carries Suppressor Mutation
YGL176C	ygl176cΔ	0.05193
YNL143C	ynl143cΔ	0.05189
YHR014W	spo13Δ	0.05187
YGR113W	dam1-5	0.05184
YDR380W	aro10Δ	0.05182
YPR157W	tda6Δ	0.05181
YDR010C	ydr010cΔ	0.05179	Dubious
YML109W	zds2Δ	0.05173
YHR035W	nel1Δ	0.05172
YML082W	yml082wΔ	0.05171
YGL048C	rpt6-25	0.05168
YBR110W	alg1-1	0.05166
YDR057W	yos9Δ	0.05163
YMR277W	fcp1-1-supp1Δ	0.0516	Carries Suppressor Mutation
YMR244W	ymr244wΔ	0.05156
YER176W	ecm32Δ	0.05156
YIL050W	pcl7Δ	0.05156
YBR044C	tcm62Δ	0.05143
YLL003W	sfi1-3	0.05143
YPL246C	rbd2Δ	0.05141
YJL213W	yjl213wΔ	0.05133
YOL062C	apm4Δ	0.05125
YLR232W	ylr232wΔ	0.05124	Dubious
YDR142C	pex7Δ	0.05119
YBR088C	pol30-k168r	0.05113
YML007W	yap1Δ	0.05102
YDR169C	stb3Δ	0.05101
YPL277C	ypl277cΔ	0.05101
YKR010C	tof2Δ	0.051
YBR033W	eds1Δ	0.05099
YIL062C	arc15-10	0.05099
YPR063C	ypr063cΔ	0.05098
YIL053W	gpp1Δ	0.0509
YDL080C	thi3Δ	0.05078
YMR058W	fet3Δ	0.05076
YDR525W	api2Δ	0.05069
YOR010C	tir2Δ	0.05068
YJL131C	aim23Δ	0.05063
YLR295C	atp14Δ	0.05062
YML067C	erv41Δ	0.05057
YLR356W	atg33Δ	0.05052
YML092C	pre8-5001	0.05049
YFL004W	vtc2Δ	0.05044
YOR185C	gsp2Δ	0.05044
YLR346C	cis1Δ	0.05039
YLL039C	ubi4Δ	0.05037
YPL210C	srp72-5003	0.05036
YPL084W	bro1Δ	0.05031
YJR010C-A	spc1Δ	0.0503
YMR067C	ubx4Δ	0.05028
YAL026C	drs2-supp1Δ	0.05019	Carries Suppressor Mutation
YIL120W	qdr1Δ	0.05016
YDR524C-B	ydr524c-bΔ	0.0501
YLL047W	yll047wΔ	0.05008	Dubious
YDR248C	ydr248cΔ	0.05004
YJL145W	sfh5Δ	0.05002
YGR225W	ama1Δ	0.05001
YPL234C	vma11Δ	0.04997
YOR133W	eft1Δ	0.04996
YOL132W	gas4Δ	0.04991
YKL085W	mdh1Δ	0.04986
YLL015W	bpt1Δ	0.04982
YOL105C	wsc3Δ	0.04978
YBR274W	chk1Δ	0.04975
YER127W	lcp5-5005	0.04975
YLR300W	exg1Δ	0.04973
YBR156C	sli15-3	0.04971
YDR251W	pam1Δ	0.04971
YEL038W	utr4Δ	0.04969
YDR182W	cdc1-2	0.04967
YPR074C	tkl1Δ	0.04966
YLR003C	cms1Δ	0.04964
YNL229C	ure2Δ	0.04963
YJR003C	mrx12Δ	0.04961
YOR364W	yor364wΔ	0.04955	Dubious
YDL197C	asf2Δ	0.04949
YML002W	yml002wΔ	0.04944
YGL065C	alg2-1	0.04944
YLR370C	arc18-supp1Δ	0.04938	Carries Suppressor Mutation
YKL154W	srp102-510	0.04934
YGR155W	cys4Δ	0.04932
YGR117C	ygr117cΔ	0.04931
YDL156W	cmr1Δ	0.04913
YDR051C	det1Δ	0.0491
YBR259W	ybr259wΔ	0.04903
YJL125C	gcd14-4-supp1Δ	0.04903	Carries Suppressor Mutation
YDL199C	ydl199cΔ	0.04899
YMR152W	yim1Δ	0.04898
YDL115C	iwr1Δ	0.04895
YKR069W	met1Δ	0.04893
YDR392W	spt3Δ	0.0489
YPR096C	ypr096cΔ	0.04887
YDR205W	msc2Δ	0.04878
YJL150W	yjl150wΔ	0.04875	Dubious
YEL006W	yea6Δ	0.04875
YPL010W	ret3-1	0.0487
YNL045W	lap2Δ	0.04866
YPL159C	pet20Δ	0.04862
YPL088W	ypl088wΔ	0.04861
YNL255C	gis2Δ	0.04861
YKL213C	doa1Δ	0.04859
YBR138C	ybr138cΔ	0.04853
YJR073C	opi3Δ	0.04848
YLR278C	ylr278cΔ	0.04846
YLL048C	ybt1Δ	0.04846
YER078W-A	yer078w-aΔ	0.04845
YOL055C	thi20Δ	0.04841
YLR423C	atg17Δ	0.0484
YDR291W	hrq1Δ	0.04839
YOR041C	yor041cΔ	0.04839	Dubious
YLR444C	ylr444cΔ	0.04838	Dubious
YKL221W	mch2Δ	0.04837
YFR041C	erj5Δ	0.04835
YEL077C	yel077cΔ	0.04833
YDL195W	sec31-1	0.04832
YBR281C	dug2Δ	0.04828
YIL125W	kgd1Δ	0.04827
YOR160W	mtr10-5016-supp1Δ	0.04818	Carries Suppressor Mutation
YDR322W	mrpl35Δ	0.04814
YOR027W	sti1Δ	0.04814
YDL147W	rpn5-5001	0.0481
YIL076W	sec28Δ	0.04804
YNL052W	cox5aΔ	0.04798
YLR081W	gal2Δ	0.04793
YBL089W	avt5Δ	0.04789
YIR023W	dal81Δ	0.04789
YFR030W	met10Δ	0.04789
YGL209W	mig2Δ	0.04788
YLR323C	cwc24-5020	0.04776
YLR424W	spp382-5001	0.04774
YCL005W-A	vma9Δ	0.04772
YGL219C	mdm34Δ	0.04768
YOR253W	nat5Δ	0.04765
YGL063W	pus2Δ	0.04763
YNR026C	sec12-1-supp1Δ	0.04762	Carries Suppressor Mutation
YJL028W	yjl028wΔ	0.0476
YBR088C	pol30-k210r	0.04759
YGR257C	mtm1Δ	0.04747
YLR271W	cmg1Δ	0.04746
YNL315C	atp11Δ	0.04743
YMR019W	stb4Δ	0.04738
YIL091C	utp25-5005	0.04732
YMR253C	ymr253cΔ	0.04732
YER141W	cox15Δ	0.04728
YHR024C	mas2-10	0.04725
YIL132C	csm2Δ	0.04724
YJL127C-B	yjl127c-bΔ	0.04722
YPL124W	spc29-3	0.04719
YNL291C	mid1Δ	0.04717
YOR003W	ysp3Δ	0.04716
YOR232W	mge1-100	0.04712
YKR024C	dbp7Δ	0.0471
YDL001W	rmd1Δ	0.04708
YGR040W	kss1Δ	0.04707
YCR026C	npp1Δ	0.04707
YJR042W	nup85-5001	0.04707
YJR088C	emc2Δ	0.04702
YML113W	dat1Δ	0.04699
YGR216C	gpi1-1	0.04698
YCR053W	thr4Δ	0.04698
YER039C-A	yer039c-aΔ	0.04697
YAR030C	yar030cΔ	0.04693	Dubious
YGR110W	cld1Δ	0.0469
YDR374C	pho92Δ	0.04687
YNL311C	skp2Δ	0.04682
YER049W	tpa1Δ	0.04682
YDL030W	prp9-ts	0.04682
YHR044C	dog1Δ	0.04679
YGL245W	gus1-5001	0.04672
YNL080C	eos1-supp1Δ	0.04672	Carries Suppressor Mutation
YNL204C	sps18Δ	0.04671
YLR353W	bud8Δ	0.04666
YKL115C	ykl115cΔ	0.04665	Dubious
YDL096C	opi6Δ	0.04665	Dubious
YIR044C	yir044cΔ	0.04662
YBL003C	hta2Δ	0.04662
YDL161W	ent1Δ	0.04661
YIL027C	emc5Δ	0.04658
YLL032C	yll032cΔ	0.04654
YKL209C	ste6Δ	0.04649
YJR124C	yjr124cΔ	0.04647
YBR042C	cst26Δ	0.04647
YGR087C	pdc6Δ	0.04638
YOR313C	sps4Δ	0.04635
YOR067C	alg8Δ	0.0463
YLR070C	xyl2Δ	0.04623
YDL010W	grx6Δ	0.04623
YOR166C	swt1Δ	0.04617
YBR182C	smp1Δ	0.04615
YLR028C	ade16Δ	0.04614
YGR184C	ubr1Δ	0.04614
YBL034C	stu1-12	0.04612
YKR011C	ykr011cΔ	0.0461
YPR173C	vps4Δ	0.04609
YNL064C	ydj1Δ	0.04609
YJR058C	aps2Δ	0.04604
YNL168C	fmp41Δ	0.04604
YKR042W	uth1Δ	0.04597
YDR033W	mrh1Δ	0.04596
YIL080W	yil080wΔ	0.04594
YGR153W	ygr153wΔ	0.04589
YHR161C	yap1801Δ	0.04584
YKL040C	nfu1Δ	0.04583
YDR384C	ato3Δ	0.04581
YER140W	emp65Δ	0.04575
YOR391C	hsp33Δ	0.04572
YNR006W	vps27Δ	0.04567
YLR282C	ylr282cΔ	0.04567	Dubious
YOR228C	mcp1Δ	0.04553
YDR294C	dpl1Δ	0.04552
YML078W	cpr3Δ	0.04549
YMR064W	aep1Δ	0.04546
YPR130C	ypr130cΔ	0.04542	Dubious
YKL173W	snu114-60	0.04542
YOR006C	tsr3Δ	0.0453
YLR102C	apc9Δ	0.04529
YHR077C	nmd2Δ	0.04529
YDR266C	hel2Δ	0.04526
YDR242W	amd2Δ	0.04521
YGR230W	bns1Δ	0.04521
YPL179W	ppq1Δ	0.04516
YKL106C-A	ykl106c-aΔ	0.04515
YLR192C	hcr1Δ	0.04515
YIR002C	mph1Δ	0.04511
YKL089W	mif2-3	0.04508
YMR161W	hlj1Δ	0.04508
YHR136C	spl2Δ	0.04507
YDR402C	dit2Δ	0.04505
YGL164C	yrb30Δ	0.04504
YNL067W-B	ynl067w-bΔ	0.04503
YMR041C	ara2Δ	0.04502
YLR453C	rif2Δ	0.04501
YHR033W	yhr033wΔ	0.04499
YOR344C	tye7Δ	0.04499
YPL169C	mex67-ts5	0.04499
YDR512C	emi1Δ	0.04498
YDR272W	glo2Δ	0.04495
YKL222C	ykl222cΔ	0.04495
YCL048W	sps22Δ	0.04486
YGL057C	gep7Δ	0.04484
YDR470C	ugo1Δ	0.04482
YDR403W	dit1Δ	0.04479
YOR120W	gcy1Δ	0.04477
YBL084C	cdc27-1	0.04477
YKL203C	tor2-21	0.04475
YKL015W	put3Δ	0.04472
YKL173W	snu114-40	0.04471
YLR449W	fpr4Δ	0.04467
YHR104W	gre3Δ	0.04458
YMR280C	cat8Δ	0.04458
YLR429W	crn1Δ	0.04458
YBR218C	pyc2Δ	0.04457
YKR050W	trk2Δ	0.04456
YHR076W	ptc7Δ	0.04453
YGL149W	ygl149wΔ	0.04452
YPR048W	tah18-5001	0.04451
YER177W	bmh1Δ	0.0445
YDL101C	dun1Δ	0.04449
YMR023C	mss1Δ	0.04435
YNR025C	ynr025cΔ	0.0443	Dubious
YCL052C	pbn1-5001	0.04428
YPL231W	fas2-5001	0.04428
YHR078W	yhr078wΔ	0.04427
YGR274C	taf1-2	0.04426
YMR131C	rrb1-5001-supp1	0.04425	Carries Suppressor Mutation
YML074C	fpr3Δ	0.04425
YOL073C	dsc2Δ	0.04424
YDR395W	sxm1Δ	0.04424
YLR328W	nma1Δ	0.04423
YJL214W	hxt8Δ	0.04417
YPL006W	ncr1Δ	0.04416
YPL146C	nop53-5005	0.04416
YOR266W	pnt1Δ	0.04414
YJR004C	sag1Δ	0.0441
YBR055C	prp6-ts	0.04409
YBL081W	ybl081wΔ	0.04406
YHR181W	svp26Δ	0.04404
YLR303W	met17Δ	0.04403
YHR168W	mtg2-supp1Δ	0.04402	Carries Suppressor Mutation
YOL027C	mdm38Δ	0.04401
YHR061C	gic1Δ	0.044
YLL014W	emc6Δ	0.04395
YGL089C	mf(alpha)2Δ	0.0439
YOL122C	smf1Δ	0.04389
YEL017C-A	pmp2Δ	0.04387
YHL003C	lag1Δ	0.04385
YLR121C	yps3Δ	0.04382
YOR023C	ahc1Δ	0.04381
YNL121C	tom70Δ	0.04375
YGR284C	erv29Δ	0.04373
YOR178C	gac1Δ	0.04367
YOR348C	put4Δ	0.04359
YFR040W	sap155Δ	0.04352
YDR052C	dbf4-4	0.04347
YLR296W	ylr296wΔ	0.04342	Dubious
YOL087C	duf1Δ	0.0434
YNR062C	ynr062cΔ	0.0434
YKL117W	sba1Δ	0.04333
YDR025W	rps11aΔ	0.04332
YBL090W	mrp21Δ	0.04323
YJR128W	yjr128wΔ	0.04323
YFR053C	hxk1Δ	0.0432
YGR239C	pex21Δ	0.04315
YDL100C	get3Δ	0.04315
YDR185C	ups3Δ	0.04309
YDR283C	gcn2Δ	0.04309
YLL011W	sof1-5001	0.04309
YLR407W	ylr407wΔ	0.04308
YOL021C	dis3-1	0.04308
YKR066C	ccp1Δ	0.04306
YFL039C	act1-155	0.043
YCR035C	rrp43-5001	0.04296
YDR388W	rvs167Δ	0.04296
YPL241C	cin2Δ	0.04293
YFL041W	fet5Δ	0.04292
YJL085W	exo70-29/37-supp1Δ	0.0429	Carries Suppressor Mutation
YER013W	prp22-1	0.04289
YJL187C	swe1Δ	0.04286
YBR245C	isw1Δ	0.04285
YMR004W	mvp1Δ	0.04283
YGL002W	erp6Δ	0.04283
YMR196W	ymr196wΔ	0.04282
YNL112W	dbp2-5002	0.04276
YNR047W	fpk1Δ	0.04276
YJL012C	vtc4Δ	0.04274
YIL073C	spo22Δ	0.04272
YPL242C	iqg1-5004	0.04271
YPL071C	ypl071cΔ	0.04266
YOR384W	fre5Δ	0.04265
YLR259C	hsp60-5005	0.04264
YOR149C	smp3-1	0.04263
YFL039C	act1-129	0.04255
YDR038C	ena5Δ	0.04244
YJL117W	pho86Δ	0.04242
YMR009W	adi1Δ	0.04236
YFR023W	pes4Δ	0.04236
YOR070C	gyp1Δ	0.04233
YLR108C	ylr108cΔ	0.04232
YGL179C	tos3Δ	0.0423
YNL305C	bxi1Δ	0.04228
YDL188C	pph22Δ	0.04227
YGL066W	sgf73Δ	0.04222
YHR006W	stp2Δ	0.04221
YOR061W	cka2Δ	0.04217
YMR116C	asc1Δ	0.04217
YIL052C	rpl34bΔ	0.04216
YKL016C	atp7Δ	0.04212
YDR129C	sac6Δ	0.04212
YBR163W	exo5Δ	0.0421
YMR309C	nip1-5001	0.04209
YMR229C	rrp5-delta6	0.04209
YFL061W	ddi2Δ	0.04199
YER125W	rsp5-sm1	0.04199
YLL026W	hsp104Δ	0.04197
YBR207W	fth1Δ	0.04196
YCR093W	cdc39-1	0.04194
YLR148W	pep3Δ	0.0419
YOR347C	pyk2Δ	0.04189
YER187W	yer187wΔ	0.04188
YKR021W	aly1Δ	0.04183
YJL211C	yjl211cΔ	0.04182	Dubious
YBR006W	uga2Δ	0.0418
YKR083C	dad2-9	0.04178
YMR078C	ctf18Δ	0.04177
YLL054C	yll054cΔ	0.04176
YOL032W	opi10Δ	0.04175
YGR092W	dbf2-3	0.04171
YLR153C	acs2-5002	0.0417
YDR354W	trp4Δ	0.04168
YPL060C-A	ypl060c-aΔ	0.04164
YKL025C	pan3Δ	0.04162
YOR349W	cin1Δ	0.04161
YPL166W	atg29Δ	0.04159
YDR324C	utp4-5006	0.04157
YKL197C	pex1Δ	0.04153
YDR229W	ivy1Δ	0.04147
YFL064C	yfl064cΔ	0.04143
YBR011C	ipp1-5001	0.04143
YKR023W	ykr023wΔ	0.04141
YOR283W	yor283wΔ	0.0414
YMR115W	mgr3Δ	0.04136
YLR171W	ylr171wΔ	0.04135	Dubious,Neighbor
YDL243C	aad4Δ	0.04135
YER135C	yer135cΔ	0.04125
YOL136C	pfk27Δ	0.04123
YOR238W	yor238wΔ	0.04119
YGR238C	kel2Δ	0.04113
YEL069C	hxt13Δ	0.04113
YLR368W	mdm30Δ	0.04111
YNL160W	ygp1Δ	0.0411
YDL172C	ydl172cΔ	0.04109	Dubious
YPR035W	gln1-5007	0.04108
YBL009W	alk2Δ	0.04106
YLL033W	irc19-supp1aΔ	0.04104	Carries Suppressor Mutation
YIL003W	cfd1-5003	0.04098
YJR068W	rfc2-1-supp1Δ	0.04096	Carries Suppressor Mutation
YML009C-A	yml009c-aΔ	0.04095	Dubious
YMR194C-B	cmc4Δ	0.04093
YPR020W	atp20Δ	0.04089
YBL069W	ast1Δ	0.04089
YGR031W	imo32Δ	0.04088
YLR325C	rpl38Δ	0.04087
YJL052W	tdh1Δ	0.04085
YDR324C	utp4-5003	0.04085
YCR079W	ptc6Δ	0.04084
YAL010C	mdm10Δ	0.04082
YDL200C	mgt1Δ	0.04076
YGR140W	cbf2-1	0.04076
YFL039C	act1-125	0.04072
YJL030W	mad2Δ	0.04071
YMR068W	avo2Δ	0.04071
YOL049W	gsh2Δ	0.04071
YKR008W	rsc4-2	0.0407
YBL074C	aar2-5001	0.0407
YOR366W	yor366wΔ	0.04068	Dubious
YDR024W	fyv1Δ	0.04067	Dubious
YJL153C	ino1Δ	0.04066
YLR387C	reh1Δ	0.04066
YMR223W	ubp8Δ	0.04063
YGL081W	ygl081wΔ	0.04058
YLR457C	nbp1-1	0.04057
YGL001C	erg26-1	0.04054
YPR101W	snt309Δ	0.04052
YPR061C	jid1Δ	0.04047
YNL098C	ras2Δ	0.04045
YPL144W	poc4Δ	0.04044
YNL084C	end3-supp1Δ	0.04041	Carries Suppressor Mutation
YMR244C-A	coa6Δ	0.04041
YGR072W	upf3Δ	0.0404
YCR098C	git1Δ	0.04029
YMR010W	any1Δ	0.04028
YFL054C	aqy3Δ	0.04027
YDR253C	met32Δ	0.04023
YBR024W	sco2Δ	0.04019
YKL043W	phd1Δ	0.04016
YLR077W	fmp25Δ	0.04011
YOL151W	gre2Δ	0.04009
YFR028C	cdc14-1	0.04008
YBR147W	rtc2Δ	0.04003
YAR029W	yar029wΔ	0.04001
YJL010C	nop9-5004	0.04001
YGL210W	ypt32Δ	0.04001
YPR148C	ypr148cΔ	0.04
YGR151C	ygr151cΔ	0.03993	Dubious
YOR259C	rpt4-145	0.03991
YPR120C	clb5Δ	0.0399
YDL088C	asm4Δ	0.03988
YMR001C-A	ymr001c-aΔ	0.03987
YER172C	brr2-5005	0.03983
YJL094C	kha1Δ	0.03982
YOR053W	yor053wΔ	0.0398	Dubious
YOR339C	ubc11Δ	0.03979
YML064C	tem1-3	0.03978
YJL147C	mrx5Δ	0.03977
YOR288C	mpd1Δ	0.03976
YDR406W	pdr15Δ	0.03976
YOR296W	yor296wΔ	0.03976
YMR130W	ymr130wΔ	0.03975
YBL029C-A	ybl029c-aΔ	0.03974
YFL034C-B	mob2-11-supp1Δ	0.03962	Carries Suppressor Mutation
YBL034C	stu1-8	0.03961
YNL182C	ipi3-5001	0.03961
YLR299W	ecm38Δ	0.0396
YDL043C	prp11-ts	0.03959
YGR129W	syf2Δ	0.03959
YLR183C	tos4Δ	0.03959
YOR050C	yor050cΔ	0.03958	Dubious
YHR133C	nsg1Δ	0.03957
YLR092W	sul2Δ	0.03953
YLR163C	mas1-1	0.03953
YMR191W	spg5Δ	0.03944
YGR098C	esp1-1	0.03943
YDR145W	taf12-l446a	0.03939
YJR065C	arp3-31	0.03939
YBL100W-C	ybl100w-cΔ	0.03938
YOR359W	vts1Δ	0.03936
YML015C	taf11-ts2	0.03935
YOR274W	mod5Δ	0.03933
YOR239W	abp140Δ	0.03931
YML062C	mft1Δ	0.03931
YPL153C	rad53-5001	0.03931
YJL133C-A	yjl133c-aΔ	0.03926
YMR308C	pse1-41	0.03926
YKL125W	rrn3-s213p	0.03924
YGR176W	ygr176wΔ	0.03921	Dubious
YGL212W	vam7Δ	0.0392
YGL093W	spc105-15	0.0392
YDR154C	ydr154cΔ	0.0392	Dubious
YGL007W	brp1Δ	0.0392
YOL149W	dcp1-5007	0.03919
YBR064W	ybr064wΔ	0.03917	Dubious
YLL057C	jlp1Δ	0.03914
YGL095C	vps45Δ	0.0391
YDL173W	par32Δ	0.03909
YFL032W	yfl032wΔ	0.03908	Dubious
YFL013C	ies1Δ	0.03902
YOR242C	ssp2Δ	0.03902
YDL181W	inh1Δ	0.03901
YKL184W	spe1Δ	0.03898
YPR095C	syt1Δ	0.03897
YHR150W	pex28Δ	0.03895
YPR085C	asa1-5001	0.03895
YDR115W	mrx14-supp1Δ	0.03891	Carries Suppressor Mutation
YNR066C	ynr066cΔ	0.0389
YOR332W	vma4Δ	0.0389
YLR273C	pig1Δ	0.03889
YML100W-A	yml100w-aΔ	0.03889
YGL140C	ygl140cΔ	0.03888
YDR318W	mcm21Δ	0.03884
YOR192C-C	yor192c-cΔ	0.03882
YBR183W	ypc1Δ	0.03878
YCR036W	rbk1Δ	0.03877
YPL038W	met31Δ	0.03877
YCR011C	adp1Δ	0.03875
YGR094W	vas1-5001	0.03872
YNL014W	hef3Δ	0.03867
YFL018C	lpd1-supp1Δ	0.03866	Carries Suppressor Mutation
YIL107C	pfk26Δ	0.03865
YHR098C	sfb3Δ	0.03863
YLR043C	trx1Δ	0.03862
YER153C	pet122Δ	0.03862
YJL136C	rps21bΔ	0.03861
YPL018W	ctf19Δ	0.0386
YMR054W	stv1Δ	0.0386
YKL061W	bli1Δ	0.03857
YLR205C	hmx1Δ	0.03857
YHL006C	shu1Δ	0.03856
YPR035W	gln1-5001	0.03854
YPR145W	asn1Δ	0.03853
YHL008C	yhl008cΔ	0.03852
YPL275W	fdh2Δ	0.0385
YGL070C	rpb9Δ	0.03849
YAL018C	lds1Δ	0.03848
YJR155W	aad10Δ	0.03842
YMR289W	abz2Δ	0.03838
YKL054C	def1Δ	0.03835
YIL142W	cct2-5002	0.03832
YOR165W	sey1Δ	0.03829
YPR122W	axl1Δ	0.03827
YML072C	tcb3Δ	0.03821
YPL224C	mmt2Δ	0.03819
YLR133W	cki1Δ	0.03812
YFL039C	act1-124	0.03807
YPL176C	tre1Δ	0.03805
YEL062W	npr2Δ	0.03802
YLR308W	cda2Δ	0.03801
YKR041W	ykr041wΔ	0.03799
YJR125C	ent3Δ	0.03798
YBR054W	yro2Δ	0.03796
YNR020C	atp23Δ	0.03794
YPL253C	vik1Δ	0.03794
YIL064W	efm4Δ	0.03792
YLR105C	sen2-1	0.0379
YDR193W	ydr193wΔ	0.03786	Dubious
YGL086W	mad1Δ	0.03786
YFL049W	swp82Δ	0.03784
YKL100C	ypf1Δ	0.03781
YGL146C	rrt6Δ	0.03779
YDR303C	rsc3-1	0.03777
YLR211C	atg38Δ	0.03776
YIR033W	mga2Δ	0.03773
YGR089W	nnf2Δ	0.03771
YER075C	ptp3Δ	0.03767
YOL065C	inp54Δ	0.03764
YMR182W-A	ymr182w-aΔ	0.03762
YCR107W	aad3Δ	0.03758
YJL005W	cdc35-1	0.03757
YML019W	ost6Δ	0.03756
YMR262W	ymr262wΔ	0.03754
YLR131C	ace2Δ	0.03753
YLR272C	ycs4-1	0.03752
YBL101C	ecm21Δ	0.03752
YMR193W	mrpl24-supp1Δ	0.03749	Carries Suppressor Mutation
YGR124W	asn2Δ	0.03749
YNR021W	ynr021wΔ	0.03747
YLL006W-A	yll006w-aΔ	0.03745
YLR055C	spt8Δ	0.03745
YHR094C	hxt1Δ	0.03743
YLR019W	psr2Δ	0.03742
YER132C	pmd1Δ	0.0374
YKL190W	cnb1Δ	0.03738
YIL111W	cox5bΔ	0.03735
YJL068C	yjl068cΔ	0.03735
YER110C	kap123Δ	0.03728
YKL030W	ykl030wΔ	0.03728	Dubious
YLR021W	irc25Δ	0.03723
YMR283C	rit1Δ	0.03723
YML023C	nse5-ts1	0.03722
YDL171C	glt1Δ	0.03722
YPL067C	ypl067cΔ	0.03721
YPL090C	rps6aΔ	0.03721
YOL104C	ndj1Δ	0.03718
YDR285W	zip1Δ	0.03716
YMR259C	trm732Δ	0.03713
YGR203W	ych1Δ	0.03712
YOL113W	skm1Δ	0.03711
YGR059W	spr3Δ	0.03707
YHR162W	mpc2Δ	0.03705
YPL153C	rad53-5002-supp1Δ	0.03705	Carries Suppressor Mutation
YML037C	yml037cΔ	0.03704
YJL074C	smc3-42	0.037
YJL044C	gyp6Δ	0.03696
YBR088C	pol30-k146r	0.03695
YGR134W	caf130Δ	0.0369
YPL099C	ina17Δ	0.03685
YDL122W	ubp1Δ	0.03684
YPL209C	ipl1-1	0.03682
YOR246C	env9Δ	0.03681
YLR200W	yke2Δ	0.0368
YPL231W	fas2-5022	0.03677
YPR054W	smk1Δ	0.03676
YOR387C	yor387cΔ	0.03675
YOR381W-A	yor381w-aΔ	0.03674
YDR079C-A	tfb5-supp1Δ	0.03672	Carries Suppressor Mutation
YER144C	ubp5Δ	0.03671
YIR008C	pri1-m4	0.0367
YOR128C	ade2Δ	0.0367
YDR174W	hmo1Δ	0.03668
YDL103C	qri1-5001	0.03667
YJR017C	ess1-h164r	0.03666
YGR144W	thi4Δ	0.03663
YFR007W	yfh7Δ	0.03662
YML056C	imd4Δ	0.03662
YPL116W	hos3Δ	0.03661
YKR044W	uip5Δ	0.03658
YLR012C	ylr012cΔ	0.03658
YLR156C-A	ylr156c-aΔ	0.03653
YKL098W	mtc2Δ	0.03651
YLR251W	sym1Δ	0.03649
YCR024C-A	pmp1Δ	0.03646
YKL018C-A	ykl018c-aΔ	0.03644
YMR102C	ymr102cΔ	0.03644
YKL199C	ykl199cΔ	0.03642
YLR154W-A	ylr154w-aΔ	0.03639	Dubious
YKL073W	lhs1Δ	0.03639
YDR062W	lcb2-19	0.03635
YER189W	yer189wΔ	0.03634
YBR130C	she3Δ	0.03633
YLR466C-B	ylr466c-bΔ	0.03632	Dubious
YOL043C	ntg2Δ	0.03629
YOL131W	yol131wΔ	0.03621
YPL185W	ypl185wΔ	0.03621	Dubious
YLR354C	tal1Δ	0.03619
YML018C	yml018cΔ	0.03618
YPL167C	rev3Δ	0.03617
YKL168C	kkq8Δ	0.03617
YPL231W	fas2-5008	0.03616
YIL035C	cka1Δ	0.03613
YML098W	taf13-2	0.03605
YNL005C	mrp7Δ	0.03604
YHR147C	mrpl6-supp1Δ	0.03604	Carries Suppressor Mutation
YOL125W	trm13Δ	0.03603
YPR007C	rec8Δ	0.03599
YHR086W	nam8Δ	0.03598
YLR249W	yef3-f650s	0.03598
YER056C	fcy2Δ	0.03598
YOR273C	tpo4Δ	0.03597
YIL135C	vhs2Δ	0.03594
YGR002C	swc4-4	0.03588
YER158C	yer158cΔ	0.03584
YCL024W	kcc4Δ	0.03583
YMR179W	spt21Δ	0.03582
YBR057C	mum2Δ	0.03579
YJL057C	iks1Δ	0.03575
YFL039C	act1-4	0.03574
YIL090W	ice2Δ	0.03573
YMR164C	mss11Δ	0.03573
YKL105C	seg2Δ	0.03571
YKL218C	sry1Δ	0.03567
YOR008C	slg1Δ	0.03563
YOR121C	yor121cΔ	0.03562	Dubious
YKL137W	cmc1Δ	0.03562
YCR099C	ycr099cΔ	0.03561
YBR114W	rad16Δ	0.0356
YGR033C	tim21Δ	0.0356
YGR111W	ygr111wΔ	0.03557
YNR060W	fre4Δ	0.03557
YIL100W	yil100wΔ	0.03555	Dubious
YAL024C	lte1-supp1Δ	0.03554	Carries Suppressor Mutation
YJL172W	cps1Δ	0.03553
YOR264W	dse3Δ	0.0355
YFL039C	act1-108	0.03546
YHR081W	lrp1Δ	0.03543
YNR018W	rcf2Δ	0.03539
YER047C	sap1Δ	0.03538
YMR103C	ymr103cΔ	0.03537
YHR016C	ysc84Δ	0.03536
YJL171C	toh1Δ	0.03535
YLR450W	hmg2Δ	0.0353
YLR298C	yhc1-1	0.0353
YDR326C	ysp2Δ	0.03529
YGL056C	sds23Δ	0.03526
YBR107C	iml3Δ	0.03525
YLR154C-H	ylr154c-hΔ	0.03524
YNR011C	prp2-1	0.03524
YKR105C	vba5Δ	0.0352
YLR082C	srl2Δ	0.03519
YMR080C	nam7Δ	0.03519
YHR079C-A	sae3Δ	0.03518
YBL028C	ybl028cΔ	0.03514
YPR180W	aos1-5005	0.03512
YHL048C-A	yhl048c-aΔ	0.03511
YFR012W	dcv1Δ	0.0351
YGR199W	pmt6Δ	0.03508
YLR154C-G	ylr154c-gΔ	0.03508
YOR252W	tma16Δ	0.03506
YCR057C	pwp2-5002	0.03505
YLR263W	red1Δ	0.03501
YML059C	nte1Δ	0.035
YBR200W-A	ybr200w-aΔ	0.03498
YJL047C-A	yjl047c-aΔ	0.03498
YNL286W	cus2Δ	0.03498
YER125W	rsp5-3	0.03489
YHR186C	kog1-1	0.03489
YDL185W	vma1Δ	0.03483
YLR412W	ber1Δ	0.03483
YHR196W	utp9-5001	0.03481
YGR099W	tel2-7	0.03481
YDR151C	cth1Δ	0.0348
YHR193C	egd2Δ	0.03478
YDR135C	ycf1Δ	0.03478
YHR032W	erc1Δ	0.03477
YOR105W	yor105wΔ	0.03476
YBL107C	mix23Δ	0.03473
YPL074W	yta6Δ	0.03472
YNL058C	ynl058cΔ	0.03471
YAR027W	uip3Δ	0.03469
YMR219W	esc1Δ	0.03468
YPL134C	odc1Δ	0.03467
YDR108W	trs85Δ	0.0346
YBR168W	pex32Δ	0.03458
YMR075W	rco1Δ	0.03455
YDR192C	nup42Δ	0.03454
YKL142W	mrp8Δ	0.03448
YPR170C	ypr170cΔ	0.03446	Dubious
YHR065C	rrp3-5001	0.03444
YJL099W	chs6Δ	0.03439
YNR035C	arc35-6	0.03438
YDR003W-A	ydr003w-aΔ	0.03436
YML052W	sur7Δ	0.03435
YDL186W	ydl186wΔ	0.03434
YNL181W	pbr1-5002	0.0343
YGL134W	pcl10Δ	0.03428
YDL175C	air2Δ	0.03428
YGL161C	yip5Δ	0.03426
YPR115W	rgc1Δ	0.03426
YGL019W	ckb1Δ	0.03424
YCR101C	ycr101cΔ	0.03423
YAL049C	aim2Δ	0.03422
YBR030W	rkm3Δ	0.03421
YGL238W	cse1-5002	0.03421
YDL241W	ydl241wΔ	0.03416
YMR243C	zrc1Δ	0.03416
YBR268W	mrpl37Δ	0.03414
YPR015C	ypr015cΔ	0.03411
YDR086C	sss1-5001	0.03411
YMR074C	sdd2Δ	0.0341
YDR405W	mrp20Δ	0.03406
YLR380W	csr1Δ	0.03405
YGR249W	mga1Δ	0.03405
YAL032C	prp45-5002	0.03405
YMR063W	rim9Δ	0.03405
YBL044W	ybl044wΔ	0.03405
YOR016C	erp4Δ	0.03402
YKR022C	ntr2-5001	0.034
YOR031W	crs5Δ	0.03399
YGR173W	rbg2Δ	0.03396
YFR009W	gcn20Δ	0.03395
YAR019C	cdc15-1	0.03381
YDR018C	ydr018cΔ	0.0338
YHR198C	aim18Δ	0.0338
YDL078C	mdh3Δ	0.03379
YFL034C-B	mob2-8	0.03378
YML080W	dus1Δ	0.03378
YBL046W	psy4Δ	0.03377
YIR020W-A	yir020w-aΔ	0.03374	Dubious
YNL080C	eos1-supp2Δ	0.03374	Carries Suppressor Mutation
YDL231C	bre4Δ	0.03374
YDR165W	trm82Δ	0.03368
YMR154C	rim13Δ	0.03364
YHL039W	efm1Δ	0.03362
YIL017C	vid28Δ	0.03358
YLR016C	pml1Δ	0.03355
YMR138W	cin4Δ	0.03355
YGR091W	prp31-ts	0.03354
YKL163W	pir3Δ	0.03352
YOR115C	trs33Δ	0.03349
YBL088C	tel1Δ	0.03348
YKR012C	ykr012cΔ	0.03347	Dubious
YDR277C	mth1Δ	0.03347
YKL074C	mud2Δ	0.03346
YHL040C	arn1Δ	0.03342
YPR098C	ypr098cΔ	0.03342
YMR302C	yme2Δ	0.03342
YHL045W	yhl045wΔ	0.03341	Dubious
YBR139W	ybr139wΔ	0.0334
YJL067W	yjl067wΔ	0.03334	Dubious
YJL168C	set2Δ	0.03334
YDR196C	cab5-5001	0.03332
YER051W	jhd1Δ	0.03329
YNL282W	pop3-5001	0.03329
YMR155W	ymr155wΔ	0.03328
YJR050W	isy1Δ	0.03328
YJR135C	mcm22Δ	0.03327
YHR132C	ecm14Δ	0.03326
YIL164C	nit1Δ	0.03323
YDR336W	mrx8Δ	0.03322
YFR015C	gsy1Δ	0.0332
YKR015C	ykr015cΔ	0.0332
YKL090W	cue2Δ	0.0332
YBR122C	mrpl36Δ	0.03312
YKL136W	ykl136wΔ	0.03311	Dubious
YML047W-A	yml047w-aΔ	0.0331	Dubious
YPL162C	ypl162cΔ	0.03308
YFL042C	lam5Δ	0.03308
YDR180W	scc2-4	0.03308
YEL003W	gim4Δ	0.03306
YIL065C	fis1Δ	0.03305
YJL165C	hal5Δ	0.033
YOL091W	spo21Δ	0.03298
YPR117W	ypr117wΔ	0.03296
YNL112W	dbp2-5005	0.03295
YGR138C	tpo2Δ	0.03294
YOL098C	sdd3Δ	0.0329
YGR069W	ygr069wΔ	0.03287	Dubious
YNL190W	ynl190wΔ	0.03286
YLR207W	hrd3Δ	0.03283
YPR152C	urn1Δ	0.03281
YOR057W	sgt1-5-supp1Δ	0.03281	Carries Suppressor Mutation
YJL149W	das1Δ	0.03279
YBR197C	ybr197cΔ	0.03272
YAL056C-A	yal056c-aΔ	0.0327	Dubious
YHR007C	erg11-td	0.03265
YLR410W	vip1Δ	0.03264
YLR264C-A	ylr264c-aΔ	0.03262
YIL143C	ssl2-ts	0.03259
YHR039C	msc7Δ	0.03258
YPL056C	lcl1Δ	0.03257
YDR035W	aro3Δ	0.03257
YBR236C	abd1-8	0.03257
YIL026C	irr1-1	0.03255
YJL122W	alb1Δ	0.03255
YDR297W	sur2Δ	0.03255
YFR039C	osw7Δ	0.03253
YNR026C	sec12-4	0.03253
YOR181W	las17-14	0.0325
YBR289W	snf5Δ	0.0325
YGR045C	ygr045cΔ	0.03248
YMR117C	spc24-9	0.03247
YFL039C	act1-101	0.03247
YHR069C	rrp4-1	0.03245
YFL020C	pau5Δ	0.03245
YCR059C	yih1Δ	0.03242
YNL329C	pex6Δ	0.0324
YGR086C	pil1Δ	0.0324
YHR088W	rpf1-1	0.03239
YER179W	dmc1Δ	0.03237
YMR192W	gyl1Δ	0.03237
YJL101C	gsh1Δ	0.03236
YPL103C	fmp30Δ	0.03235
YLR399C	bdf1Δ	0.03232
YFR052W	rpn12-1	0.03232
YML047C	prm6Δ	0.0323
YER092W	ies5Δ	0.03228
YLR412C-A	ylr412c-aΔ	0.03224
YIR012W	sqt1-201	0.03224
YDR415C	ydr415cΔ	0.03223
YER014C-A	bud25-supp1Δ	0.03223	Carries Suppressor Mutation
YJL133W	mrs3Δ	0.0322
YCL006C	ycl006cΔ	0.0322
YNL015W	pbi2Δ	0.03219
YMR013W-A	ymr013w-aΔ	0.03218	Dubious
YOR008C-A	yor008c-aΔ	0.03214
YNL334C	sno2Δ	0.03212
YNL242W	atg2Δ	0.03207
YHR072W-A	nop10Δ	0.03205
YBL105C	pkc1-ts	0.03203
YPL183C	rtt10Δ	0.03202
YDR153C	ent5Δ	0.032
YFL010C	wwm1Δ	0.03199
YJR105W	ado1Δ	0.03199
YBR150C	tbs1Δ	0.03198
YDL036C	pus9Δ	0.03197
YAL063C-A	yal063c-aΔ	0.03194
YCR067C	sed4Δ	0.03194
YLR409C	utp21-5003	0.03192
YDR260C	swm1Δ	0.0319
YHR097C	yhr097cΔ	0.0319
YDL126C	cdc48-1	0.03183
YBL011W	sct1Δ	0.03182
YDL179W	pcl9Δ	0.0318
YLR419W	ylr419wΔ	0.0318
YKL096C-B	ykl096c-bΔ	0.03179
YBL070C	ybl070cΔ	0.03179	Dubious
YOR129C	afi1Δ	0.03178
YGL032C	aga2Δ	0.03177
YDR110W	fob1Δ	0.03176
YDL111C	rrp42-5001	0.03175
YKL033W-A	ykl033w-aΔ	0.03175
YMR300C	ade4Δ	0.03174
YHL027W	rim101Δ	0.03173
YMR188C	mrps17Δ	0.03172
YLR056W	erg3Δ	0.03172
YGR169C-A	lso2Δ	0.03168
YFL039C	act1-132	0.03167
YLR111W	ylr111wΔ	0.03165	Dubious
YML087C	aim33Δ	0.03163
YLR127C	apc2-8	0.0316
YPL270W	mdl2Δ	0.03158
YPR097W	ypr097wΔ	0.03154
YDL002C	nhp10Δ	0.03151
YIL008W	urm1Δ	0.03149
YDR363W	esc2Δ	0.03149
YER040W	gln3Δ	0.03149
YDR370C	dxo1Δ	0.03148
YOR270C	vph1-supp1Δ	0.03145	Carries Suppressor Mutation
YBL058W	shp1Δ	0.03143
YNR032C-A	hub1Δ	0.03142
YJR059W	ptk2Δ	0.03142
YBR284W	ybr284wΔ	0.0314
YIL106W	mob1-5001	0.03139
YDR055W	pst1Δ	0.0313
YPR147C	ypr147cΔ	0.03127
YDL052C	slc1Δ	0.03126
YIL137C	tma108Δ	0.03125
YDR132C	ydr132cΔ	0.03123
YAL028W	frt2Δ	0.03117
YOL144W	nop8-101	0.03117
YPL113C	ypl113cΔ	0.03116
YOR256C	tre2-5005	0.03114
YDR299W	bfr2-5001	0.03113
YDR095C	ydr095cΔ	0.03111	Dubious
YHL014C	ylf2Δ	0.03111
YDL103C	qri1-ts1	0.0311
YGR177C	atf2Δ	0.0311
YER048C	caj1Δ	0.03107
YDL031W	dbp10-5006	0.03106
YNL155W	cuz1Δ	0.03105
YDR178W	sdh4Δ	0.03104
YMR146C	tif34-5004	0.03104
YLR270W	dcs1Δ	0.03103
YBL098W	bna4Δ	0.03101
YOL090W	msh2Δ	0.03099
YLR011W	lot6Δ	0.03097
YBL057C	pth2Δ	0.03086
YCR024C	slm5Δ	0.03084
YHL012W	yhl012wΔ	0.03081
YLR294C	ylr294cΔ	0.03076	Dubious
YHR184W	ssp1Δ	0.03073
YPL209C	ipl1-2	0.03072
YJR019C	tes1Δ	0.03072
YML036W	cgi121Δ	0.03072
YBR301W	pau24Δ	0.0307
YLR188W	mdl1Δ	0.03068
YBR280C	saf1Δ	0.03064
YOL057W	yol057wΔ	0.03058
YOR254C	sec63-1	0.03056
YKR097W	pck1Δ	0.03054
YKR014C	ypt52Δ	0.03051
YBL083C	ybl083cΔ	0.0305	Dubious
YIL045W	pig2Δ	0.0305
YLR417W	vps36Δ	0.03049
YKL035W	ugp1-5001	0.03048
YIR004W	djp1Δ	0.03042
YDR016C	dad1-5005	0.03042
YDR376W	arh1-5001	0.03041
YML054C	cyb2Δ	0.03039
YPR075C	opy2Δ	0.03037
YLR409C	utp21-5011	0.03036
YHR021W-A	ecm12Δ	0.03034
YER142C	mag1Δ	0.03033
YMR258C	roy1Δ	0.03033
YNL175C	nop13Δ	0.03032
YKL112W	abf1-103	0.03031
YLR345W	ylr345wΔ	0.0303
YBR020W	gal1Δ	0.03028
YJR091C	jsn1Δ	0.03025
YLR281C	ylr281cΔ	0.03025
YDR394W	rpt3-1	0.03025
YPR100W	mrpl51Δ	0.03024
YNL093W	ypt53Δ	0.03021
YGL034C	ygl034cΔ	0.03017
YKL017C	hcs1Δ	0.03016
YPL029W	suv3-supp1Δ	0.03015	Carries Suppressor Mutation
YER048W-A	isd11-5003	0.03015
YGL084C	gup1Δ	0.03012
YMR317W	ymr317wΔ	0.03008
YPL070W	muk1Δ	0.03006
YHR120W	msh1Δ	0.03006
YLR008C	pam18-1	0.03003
YGR003W	cul3Δ	0.03
YDL017W	cdc7-4	0.02996
YOR085W	ost3Δ	0.02996
YDR509W	ydr509wΔ	0.02992	Dubious
YLL055W	yct1Δ	0.02992
YOR138C	rup1Δ	0.0299
YFR028C	cdc14-2	0.0299
YMR202W	erg2Δ	0.02984
YER082C	utp7-5004	0.02984
YMR099C	ymr099cΔ	0.02984
YPR119W	clb2Δ	0.02983
YBR080C	sec18-1	0.02983
YOR353C	sog2-5001-supp1Δ	0.02982	Carries Suppressor Mutation
YPL045W	vps16Δ	0.02981
YGL196W	dsd1Δ	0.0298
YIL049W	dfg10Δ	0.02977
YJR078W	bna2Δ	0.02975
YDR311W	tfb1-6	0.02975
YGR088W	ctt1Δ	0.02975
YNL208W	ynl208wΔ	0.02975
YGR196C	fyv8Δ	0.02974
YFL008W	smc1-2	0.02973
YER039C	hvg1Δ	0.02972
YDL110C	tma17Δ	0.02972
YFR020W	css2Δ	0.02972
YDR506C	gmc1Δ	0.02969
YKR093W	ptr2Δ	0.02968
YDL126C	cdc48-3	0.02968
YML127W	rsc9-5001	0.02967
YDR378C	lsm6Δ	0.02967
YLR436C	ecm30Δ	0.02966
YNL336W	cos1Δ	0.02965
YLR117C	clf1-1	0.02964
YOR046C	dbp5-1	0.02962
YPL027W	sma1Δ	0.02961
YOL146W	psf3-5001	0.02959
YLL002W	rtt109Δ	0.02958
YER172C	brr2-5019-supp1	0.02957	Carries Suppressor Mutation
YBR076W	ecm8Δ	0.02956
YOR172W	yrm1Δ	0.02956
YFR024C-A	lsb3Δ	0.02956
YOR075W	ufe1-1	0.02955
YPR048W	tah18-5003	0.0295
YJL185C	atg36Δ	0.02949
YGL067W	npy1Δ	0.02949
YKL066W	ykl066wΔ	0.02949	Dubious
YNL088W	top2-5002	0.02948
YGL022W	stt3-7	0.02946
YLR365W	ylr365wΔ	0.02945
YBR077C	slm4Δ	0.02945
YOR011W	aus1Δ	0.02944
YCR016W	ycr016wΔ	0.02944
YER101C	ast2Δ	0.02938
YDR143C	san1Δ	0.02937
YBR017C	kap104Δ	0.02935
YJR145C	rps4aΔ	0.02932
YOR119C	rio1-5001	0.02926
YKL026C	gpx1Δ	0.02926
YOL153C	yol153cΔ	0.02924
YBR157C	ics2Δ	0.02923
YIL005W	eps1Δ	0.02922
YPR199C	arr1Δ	0.02922
YDR458C	heh2Δ	0.02922
YDL145C	cop1-1	0.02921
YNL167C	sko1Δ	0.0292
YLR068W	fyv7Δ	0.0292
YOL068C	hst1Δ	0.02918
YLR289W	guf1Δ	0.02917
YDL183C	ydl183cΔ	0.02917
YLR343W	gas2Δ	0.02916
YPR016C	tif6-ts4	0.02915
YDR329C	pex3Δ	0.02915
YKR064W	oaf3Δ	0.02915
YJR151W-A	yjr151w-aΔ	0.02911
YLR175W	cbf5-5001	0.0291
YNL252C	mrpl17-supp1Δ	0.02906	Carries Suppressor Mutation
YGR006W	prp18-ts	0.02906
YDR197W	cbs2Δ	0.02905
YER058W	pet117Δ	0.02904
YNL181W	pbr1-5005	0.02898
YKL207W	emc3Δ	0.02897
YPL231W	fas2-5011	0.02894
YBL112C	ybl112cΔ	0.02894
YKR058W	glg1Δ	0.02893
YOL019W	yol019wΔ	0.02892
YHR170W	nmd3-4	0.02889
YJR034W	pet191Δ	0.02889
YGL141W	hul5Δ	0.02888
YNL212W	vid27Δ	0.02887
YER077C	mrx1Δ	0.02885
YFR037C	rsc8-ts16	0.02885
YLL005C	spo75Δ	0.02885
YDR226W	adk1Δ	0.02884
YMR220W	erg8-1	0.02883
YOR111W	yor111wΔ	0.02882
YKL127W	pgm1Δ	0.02881
YLR088W	gaa1-ts	0.0288
YKL220C	fre2Δ	0.02877
YPL095C	eeb1Δ	0.02877
YPR049C	atg11Δ	0.02876
YGL159W	ygl159wΔ	0.02875
YHR037W	put2Δ	0.02875
YLL001W	dnm1Δ	0.02875
YLR314C	cdc3-3	0.02873
YBR068C	bap2Δ	0.0287
YNR059W	mnt4Δ	0.0287
YMR097C	mtg1-supp1Δ	0.02869	Carries Suppressor Mutation
YBR229C	rot2Δ	0.02867
YHR208W	bat1Δ	0.02866
YOR124C	ubp2Δ	0.02864
YPL001W	hat1Δ	0.02863
YFR032C	rrt5Δ	0.02863
YLR114C	avl9Δ	0.02863
YGR068C	art5Δ	0.02861
YMR167W	mlh1Δ	0.02857
YDR161W	acl4Δ	0.02857
YGR056W	rsc1Δ	0.02855
YCR072C	rsa4-5001	0.02855
YKL133C	ykl133cΔ	0.02855
YCL047C	pof1Δ	0.02853
YNL010W	ynl010wΔ	0.02852
YGL208W	sip2Δ	0.0285
YCR069W	cpr4Δ	0.02847
YPL282C	pau22Δ	0.02845
YDR287W	inm2Δ	0.02843
YHR051W	cox6Δ	0.02843
YGR180C	rnr4Δ	0.02841
YDR495C	vps3Δ	0.0284
YML100W	tsl1Δ	0.02839
YDR213W	upc2Δ	0.02839
YDR501W	plm2Δ	0.02839
YMR236W	taf9-ts2	0.02838
YGL108C	ygl108cΔ	0.02837
YIL043C	cbr1Δ	0.02836
YDL012C	ydl012cΔ	0.02833
YLR103C	cdc45-27	0.02833
YPR092W	ypr092wΔ	0.02831	Dubious
YGR154C	gto1Δ	0.0283
YPR185W	atg13Δ	0.02826
YGL243W	tad1Δ	0.02826
YJL062W-A	coa3Δ	0.02819
YER081W	ser3Δ	0.02818
YDR189W	sly1-ts	0.02818
YKL164C	pir1Δ	0.02816
YJR022W	lsm8-5003	0.02815
YDR182W	cdc1-4	0.02815
YBR088C	pol30-k183r	0.02813
YOL166W-A	yol166w-aΔ	0.0281
YBR058C-A	tsc3-2	0.02809
YAL054C	acs1Δ	0.02809
YNL274C	gor1Δ	0.02809
YNL267W	pik1-139	0.02808
YDR431W	ydr431wΔ	0.02808	Dubious
YKL179C	coy1Δ	0.02806
YLL024C	ssa2Δ	0.02805
YNL067W	rpl9bΔ	0.02804
YBL031W	she1Δ	0.02802
YDR273W	don1Δ	0.02801
YHR182W	yhr182wΔ	0.02799
YJL091C	gwt1-20	0.02799
YKL047W	anr2Δ	0.02796
YFL046W	fmp32Δ	0.02796
YMR189W	gcv2Δ	0.02795
YBR065C	ecm2Δ	0.02795
YPR180W	aos1-5001	0.02794
YIR010W	dsn1-8	0.02794
YOR155C	isn1Δ	0.02793
YCR065W	hcm1Δ	0.02793
YGR065C	vht1-5003	0.02792
YPR171W	bsp1Δ	0.02791
YBL086C	ybl086cΔ	0.0279
YLR159W	ylr159wΔ	0.02789
YKL151C	nnr2Δ	0.02789
YKL128C	pmu1Δ	0.02788
YDL133C-A	rpl41bΔ	0.02786
YOR334W	mrs2Δ	0.02784
YPL267W	acm1Δ	0.02782
YHR048W	yhk8Δ	0.02782
YHL034C	sbp1Δ	0.02779
YML006C	gis4Δ	0.02771
YMR247C	rkr1Δ	0.0277
YJR112W	nnf1-48	0.02767
YMR089C	yta12Δ	0.02765
YDR305C	hnt2Δ	0.02763
YIL098C	fmc1Δ	0.02763
YLR372W	elo3Δ	0.02761
YKL011C	cce1Δ	0.02759
YPR066W	uba3Δ	0.02755
YER185W	pug1Δ	0.02751
YMR320W	ymr320wΔ	0.02742
YKL051W	sfk1Δ	0.02741
YPL141C	frk1Δ	0.02739
YML046W	prp39-1	0.02739
YPR125W	ylh47Δ	0.02739
YBR069C	tat1Δ	0.02736
YOR181W	las17-1-supp1Δ	0.02731	Carries Suppressor Mutation
YLR284C	eci1Δ	0.0273
YHR050W-A	yhr050w-aΔ	0.02727
YNL124W	naf1-5001	0.02726
YDR456W	nhx1Δ	0.02724
YML024W	rps17aΔ	0.02723
YDL214C	prr2Δ	0.02722
YGL197W	mds3Δ	0.02721
YPL042C	ssn3Δ	0.02719
YOL078W	avo1-5005	0.02715
YDR167W	taf10-5004	0.02715
YFL033C	rim15Δ	0.02714
YLR153C	acs2-5003	0.02714
YMR293C	her2Δ	0.02713
YFL021W	gat1Δ	0.02713
YNL042W	bop3Δ	0.02713
YKR102W	flo10Δ	0.02712
YPL147W	pxa1Δ	0.02711
YDR052C	dbf4-2	0.02711
YPR137W	rrp9-5001	0.02711
YMR222C	fsh2Δ	0.02709
YJL102W	mef2-supp1Δ	0.02709	Carries Suppressor Mutation
YGL249W	zip2Δ	0.02709
YJL208C	nuc1Δ	0.02707
YDR436W	ppz2Δ	0.02705
YPR083W	mdm36Δ	0.02705
YBL079W	nup170Δ	0.02703
YKL149C	dbr1Δ	0.02702
YLL050C	cof1-8	0.02701
YBR058C-A	tsc3Δ	0.02699
YLR321C	sfh1-1	0.02699
YLL062C	mht1Δ	0.02698
YDR510W	smt3aiir	0.02697
YGL091C	nbp35-5001	0.02692
YKL129C	myo3Δ	0.02691
YPL094C	sec62-ts	0.02691
YOL115W	pap2Δ	0.0269
YOR267C	hrk1Δ	0.0269
YOR051C	ett1Δ	0.0269
YIL046W-A	yil046w-aΔ	0.02689
YKR061W	ktr2Δ	0.02678
YOR316C-A	yor316c-aΔ	0.02678
YOR236W	dfr1-td-supp1Δ	0.02676	Carries Suppressor Mutation
YKL002W	did4Δ	0.02676
YPL150W	ypl150wΔ	0.02674
YDL056W	mbp1Δ	0.02673
YBR056W-A	ybr056w-aΔ	0.02672
YPR055W	sec8-9	0.02671
YGL252C	rtg2Δ	0.02671
YHL021C	aim17Δ	0.02668
YMR081C	isf1Δ	0.02666
YDL153C	sas10-5002	0.02665
YJR010W	met3Δ	0.02662
YLR050C	ylr050cΔ	0.02658
YIR013C	gat4Δ	0.02657
YPL231W	fas2-5012	0.02655
YGR123C	ppt1Δ	0.02653
YGR270W	yta7Δ	0.02652
YCL076W	ycl076wΔ	0.02652	Dubious
YML016C	ppz1Δ	0.02651
YLR218C	coa4Δ	0.02648
YNL042W-B	ynl042w-bΔ	0.02646
YNL299W	trf5Δ	0.02644
YGR174W-A	ygr174w-aΔ	0.02642
YOR245C	dga1Δ	0.02642
YER025W	gcd11-5001-supp1	0.02639	Carries Suppressor Mutation
YPL151C	prp46-5001	0.02638
YFL034W	mil1Δ	0.02637
YDR330W	ubx5Δ	0.0263
YPL106C	sse1Δ	0.0263
YBR128C	atg14Δ	0.02629
YOL155W-A	yol155w-aΔ	0.02629
YLR222C	utp13-5001	0.02629
YGL041C	ygl041cΔ	0.02628	Dubious
YHL032C	gut1Δ	0.02624
YKL023W	ykl023wΔ	0.02618
YHR188C	gpi16-5001	0.02617
YPR065W	rox1Δ	0.02616
YAR042W	swh1Δ	0.02613
YNL181W	pbr1-5008	0.02612
YIR014W	yir014wΔ	0.02612
YFL065C	yfl065cΔ	0.02609
YFL039C	act1-136	0.02609
YGL123W	rps2-5001-supp1Δ	0.02609	Carries Suppressor Mutation
YBR005W	rcr1Δ	0.02605
YBR278W	dpb3Δ	0.02605
YOR354C	msc6Δ	0.02604
YGR141W	vps62Δ	0.02603
YFL011W	hxt10Δ	0.02602
YMR301C	atm1-5002	0.02598
YBR252W	dut1-5001	0.02598
YMR304W	ubp15Δ	0.02595
YOL017W	esc8Δ	0.02595
YAL039C	cyc3Δ	0.02594
YGR131W	fhn1Δ	0.02592
YPL217C	bms1-1-supp2	0.02591	Carries Suppressor Mutation
YLR411W	ctr3Δ	0.02591
YHR179W	oye2Δ	0.02589
YFR045W	yfr045wΔ	0.02585
YOR162C	yrr1Δ	0.02584
YBL022C	pim1Δ	0.02583
YPR044C	opi11Δ	0.02583	Dubious
YKL024C	ura6-6	0.02582
YDR171W	hsp42Δ	0.02581
YGL013C	pdr1Δ	0.0258
YBL103C	rtg3Δ	0.02579
YHR072W	erg7-5003	0.02579
YLR197W	nop56-5001	0.02577
YIL109C	sec24-2	0.02575
YGL211W	ncs6Δ	0.02573
YNR022C	mrpl50Δ	0.02573
YJL064W	yjl064wΔ	0.02571	Dubious
YNR042W	ynr042wΔ	0.02571	Dubious
YBR189W	rps9bΔ	0.02568
YMR172W	hot1Δ	0.02568
YJR039W	yjr039wΔ	0.02566
YHR110W	erp5Δ	0.02566
YLR159C-A	ylr159c-aΔ	0.02565
YDR120C	trm1Δ	0.02564
YHR164C	dna2-2	0.02563
YLL029W	fra1Δ	0.02562
YER072W	vtc1Δ	0.02562
YGR011W	ygr011wΔ	0.02561	Dubious
YDR311W	tfb1-6-supp1Δ	0.0256	Carries Suppressor Mutation
YDR236C	fmn1-5001	0.02559
YDR428C	bna7Δ	0.02557
YGR295C	cos6Δ	0.02554
YBL037W	apl3Δ	0.02553
YJL166W	qcr8Δ	0.02551
YPR103W	pre2-75	0.02549
YDR518W	eug1Δ	0.02547
YKR003W	osh6Δ	0.02545
YNL127W	far11Δ	0.02543
YGL037C	pnc1Δ	0.02541
YPL036W	pma2Δ	0.02537
YPL235W	rvb2-5001	0.02535
YFR028C	cdc14-8	0.02534
YGR037C	acb1Δ	0.02532
YDR464W	spp41-5001	0.02532
YIR032C	dal3Δ	0.0253
YIL002W-A	yil002w-aΔ	0.02528
YCR102W-A	ycr102w-aΔ	0.02527	Dubious
[truncated: 4,230 more rows]

[truncated: 9 more sheets: DPH5 GI scores, DPH6 GI profile sim., DPH6 GI scores, RRT2 GI profile sim., RRT2 GI scores, EFT1 GI profile sim., EFT1 GI scores, EFT2 GI profile sim., EFT2 GI scores]
